# Supplementary material for: Genome‐wide DNA methylation profile analysis in thoracic ossification of the ligamentum flavum
Source: J Cell Mol Med. 2020 Jun 24;24(15):8753–62. doi: 10.1111/jcmm.15509 (PMC7412700; doi:10.1111/jcmm.15509)
Supplement: Supplementary file 2 — Fig S4 [file JCMM-24-8753-s002.xls]

## Sheet: Sheet1
TargetID	case.Delta Beta	case.DiffScore	case.AVG_Beta	case.Intensity	control.AVG_Beta	control.Intensity	UCSC_RefGene_Name	Gene_ID	UCSC_RefGene_Accession	UCSC_RefGene_Group	UCSC_CpG_Islands_Name	Relation_to_UCSC_CpG_Island	Genome_Build	CHR	Strand	MAPINFO	Forward_Sequence
cg00035316	0.228355	14.9564	0.346483	4775.15	0.118129	4521.09	HOXD8	3234	NM_019558	TSS1500	chr2:176992950-176993186	Island	37	2	F	176993017	CAAGTCAGGATCGCGCTCGCAGGCTGGGCCAACCCACAAGGAGCTAGGGGTAGCTGAAAT[CG]CTCGCCAGCCTGCAGCATCTCTGAGGCCGTCTGGGGTTTTCGGAAATTTGCATTTGGTGT
cg00059459	0.187876	23.4739	0.619324	2730.5	0.431448	3086.13							37	1	R	8343575	GCAGTGGCCGGGTGTTTGGAGGTTGTTTATGCTGTTTCAGCCATCTCCAGGAGAGGCTAA[CG]GGTAACTGGTGGTAGGATTGGAGTCAGGGGCGCTATCTTCCACCGGCCTTTCTCCTCCCA
cg00074519	-0.198458	-19.7386	0.338586	5357.55	0.537044	3894.86	MROH2A	339766	NM_001287395	Body			37	2	R	234726355	AGTACCCTGCCTGGACTGCTCAGCTAGTGAGCAGGAAGCTCTGATTTGATCCCCAGGGTT[CG]TTACAGGAACAACTGGGCCCAAGTTCAGAGCTGTGAACTGAGCAGAGCTGAGTCAGAGGG
cg00083661	0.174861	18.5722	0.82444	3838.97	0.649579	4463.75	LOC100506127	100506127	NR_130990	Body			37	11	F	76120113	TTACCTTCCACTTCAGTTCCTCTGGCCTATGCTTCAGGCATTTCCCATTATTTAATTTTA[CG]AAAGAAAATTCAGTGTCCGCTGCATGCCAGGCACTGTGCTTAGAATAGGTCCTCAATTGC
cg00084271	-0.361079	-13.5596	0.396591	8633.84	0.75767	7441.79	ATP1A4;ATP1A4	480;480	NM_144699;NM_144699	1stExon;5'UTR			37	1	R	160121487	ACTGCATTTCCCACCTTCCTGTGGGCCTTGCGGCATCTTCATCACTGAGGCACCTGGTTA[CG]CTTCACCTCTTGTTTCCTGCCCTCACTGCATTCCCTCACCTCTACCTTTTTATCCTTCCA
cg00087368	-0.18251	-36.7515	0.166437	4938.64	0.348948	5645.67	SIM1	6492	NM_005068	Body	chr6:100897080-100897621	N_Shore	37	6	R	100896392	CCTTTCCGGCCCTGCCCACCCACCTGGAGTCCAGAAAGATGAGCTTCATGTCCAGGCTGG[CG]CGGAACATAAACATATTGCTGTGTAGCTTGATCTCCGTGACGGCGCTGGGAGGCAGCGAG
cg00098732	0.170208	14.0079	0.755126	4874.58	0.584918	5834.51	HS6ST2;HS6ST2	90161;90161	NM_001077188;NM_147175	TSS1500;TSS1500			37	X	R	132096915	TGGAATAGTCATCTCACTTCTTTGGGCCTCAGTTTCCACTCTTAGAAAATATCCTGGGCT[CG]GTTTGGTGGCTCACACTTGTAGTTCCAACACTTTGGGAGGCCAAGGCAGGTGGATCGCTG
cg00099094	0.204018	14.5787	0.673839	8479.94	0.469821	8432.66							37	5	R	2334514	AACTGACGGGGAGTTGACGAGGGTGCAGGGGGCACTGGAGGCCTCCATTTTTTCCGCAGA[CG]CAGCGGAACGTGCAGAAGGCAGGGCTGCTCTATCAGGGTCCCTCCTCCTGGGCCTCCCCC
cg00149117	-0.218963	-17.1411	0.312588	3568.39	0.531551	4464.24	HDAC8;HDAC8;HDAC8;HDAC8;HDAC8	55869;55869;55869;55869;55869	NR_051952;NM_001166418;NM_018486;NM_001166419;NM_001166448	Body;Body;Body;Body;Body			37	X	R	71769393	TGGGAGCTTGTTAGAAATGCAGATTCCTAGGTTCCATCTCAGACCTACTGAATTAGAATC[CG]CATTTAAACAAGAATCCCAGAGGTTTCATATACACATCAAATGTAGAGAAGTCCTGGTCT
cg00230120	0.171066	14.4872	0.882845	5275.27	0.711778	5672.27	LOC100292680		NR_028415	TSS1500			37	12	F	1609346	CTCTGCATTTGTGCAGTGCTCCCGTGCCGGGAACACAACCCAGGAACAAGGACTTCCGTG[CG]ACGGTGCCCCGGCCACCACCACGCCTCCCGCAGCAGCCAGGCCCGGGCCTTGAGGTCAGC
cg00241296	-0.2049	-15.5806	0.153439	4808.94	0.358338	5958.64	IL1RAPL2;IL1RAPL2	26280;26280	NM_017416;NM_017416	5'UTR;1stExon	chrX:103811550-103812043	N_Shore	37	X	R	103811315	AGTGCACCGCTTGGCCGAGGCAAGGTGTTGCTGGGGCAAGGCTGCTCCGAAGCGAAGTCG[CG]CAAAAGGAAGAGTCTGGGAGGCAGGCGACTTAGGAGAGTCTAGTCACTGAGAGACAGAGG
cg00248861	0.320409	14.4955	0.682267	5589.77	0.361858	1624.83	WHSC2		NM_005663	Body	chr4:1987492-1988260	N_Shore	37	4	R	1986542	TCATGTCCTGGCAGGCAGCTTGGCTGGTTCCAGGCTGGGGCCAGCAGACTCACCTGGGGG[CG]TCTCGGAGCTGGGGATGTAGGAGGAGGCGGGAACCACGCTGGGCGTGGAGGGAAGGTAGC
cg00267207	0.254708	28.6544	0.660638	5661.93	0.40593	6737.78	GUCY2C	2984	NM_004963	TSS200			37	12	R	14849579	CATGCCCAACTGGTCACATGGGCCGTGGAACACAGCCTGCTTGCCAGTAATTAGCAGCTA[CG]TTATGGCAGGAGATAAACCAAAGTTCACTTTGTGTTTGCACCCAGAAAGGTCAGAGCTAT
cg00274640	0.352566	16.2012	0.689192	4199.93	0.336627	2485.43					chr16:88237669-88237893	S_Shore	37	16	F	88238863	GAGGAAAATAATATCCGAATACATGACCTCAATCCGCAATGGAGATGTTTCCCGGCAGAA[CG]TTGGCTTCGTAGAACCACCTGATTATGTCCCGGCTTCCTCGAAGGGTTTTTTAGGAGCCT
cg00319741	0.238786	13.3202	0.805689	5860.51	0.566903	6688.61							37	9	F	16125701	TTTAAAATGAAGGAGTTGGGGTGAAGGGGCAGTTGACAAGGGAACATACATTCAGGTTTA[CG]TCTTTTGAGTTTGTGGTGATGTCATGATACTCACATCTATCTGGGAATGGAGGATATTGG
cg00353531	0.175386	16.5152	0.707072	6422.69	0.531686	7013.41							37	9	F	93805672	AACCACTCCCGACTCCCGTGGCAGGACCGCACAGCCATCTGCAAACACCTGGGAAAAGCA[CG]TGGGTGTTTTCCAGAGCCCCCCATAAGCTGCAAGAGCTGCTGCCCCTGCAGAGACATGAC
cg00360298	0.173816	16.4407	0.804281	3242.36	0.630466	4262.64	CLCN5;CLCN5	1184;1184	NM_001127898;NM_001127899	Body;Body			37	X	R	49779544	GAGTGAGACAGTGAGCTTTCTCTGTGTTCCCCACCTGCTGTCCACACACAGGGTGGTGGG[CG]GGAACCAGAGCCTTCTGATTTGCTCCCTCACTTCCTTCCAACCTAGATGTGAGTGCTGTC
cg00385475	-0.246657	-16.719	0.193231	1405.05	0.439888	3345.7	ZNRF3;ZNRF3	84133;84133	NM_032173;NM_001206998	Body;Body			37	22	F	29401332	CAGAAATATTCCTCAGCAGAGCATGTGGATGCACACACACTTGTGGCACATCAGTCCTCA[CG]TGCCTACTTGTAGATTTTTATGAGATATAGAGCTTATAGATTGGTGAGAGAGTGTTAACT
cg00388932	0.18551	17.1905	0.796069	5016.56	0.610559	6053.78	LINC01281	286442	NR_038968	Body			37	X	F	39186525	GTAAAAAGTTACCGGGTAGGCAACAGGGTCCACTGCATCCCATTTGAAACGTGGGGAAAA[CG]AAGCTCAGAGAGGTTGTGACGTGCATTTAATAAATGCTACAGCTGCAATCCAAATCCAGA
cg00400226	0.177611	13.7683	0.745724	5359.76	0.568113	6037.16	IQCJ-SCHIP1;IQCJ-SCHIP1;SCHIP1;SCHIP1;SCHIP1	100505385;100505385;29970;29970;29970	NM_001197114;NM_001197113;NM_014575;NM_001197107;NM_001197108	Body;Body;Body;Body;Body			37	3	F	159517069	ACTCAGACACAGGTATGCTGTCTTGGCTTCTCTGTTAGAAAGGAAAGGCTAAGGCCACTA[CG]CAGCACAGTGAAAAGAAGCAGACTTCAGGGTCCCCAGACTTGCATTTGAATCTTAACCCT
cg00400999	-0.204021	-14.5477	0.174473	2257.34	0.378494	3416.1	BEX5;BEX5	340542;340542	NM_001012978;NM_001159560	TSS200;TSS1500			37	X	F	101410998	CAGACTGCAACTAGGAGGAGGGACTAATCCACGCATTGGCTCTGGGTCTCCTAAGGGTCA[CG]TCACTGTGAGCTCAGATTTCCAATTACCATTCACACCCGCAGTGCGGCAGGAGGGTGGGG
cg00418216	0.390395	36.8547	0.189743	5832.07	0.580138	7688.63	HOXA11AS		NR_002795	Body	chr7:27227520-27229043	Island	37	7	R	27227847	AAAGGCGCTCCGGGAGCGGCTGGCAGGGCAATTCGGCAGGCTGCACCGAAGCCGAGTGCC[CG]GAGGGACTTGCCGCCCGGAAGGGGGTGTGTGGGGGCGCTGCCGTGAAGATGGATGAGGGA
cg00440075	0.170915	16.9409	0.776429	2824.76	0.605514	3978.12	PTCHD1-AS	100873065	NR_073010	Body			37	X	R	23053793	AATGTGGGTTCCAATTTCAAAGCCTTTTCAGTGCTGATTGGAACTGTCCCTCATCTGCAC[CG]CCAAGTGGCCAGTCTGTGACCTAGGCAGTGGTCTATTCGGCTGTATAGGTCCTATGTGAG
cg00510507	0.189021	21.5012	0.760657	4251.13	0.571637	4346.63	ANK3;ANK3;ANK3	288;288;288	NM_020987;NM_001149;NM_001149	Body;5'UTR;1stExon			37	10	R	61900413	CCCAAAAAAATCTTTTTAAAAAACCCCACTTAATTGAGGTTAAGATCCTTTTGACCACTT[CG]CAGACATCCTTTTAAAGCTCCTTCTGATTGGATTAAAAACTCCTCTGGCAAGCCTCTAGC
cg00540941	0.244822	21.3639	0.727025	4714.44	0.482203	5177.97	HLA-DOA	3111	NM_002119	Body	chr6:32975684-32975926	N_Shore	37	6	F	32974843	GATTCTCCACCCACGTCCTGTTCAGAGTCATCCACTTTCCTCCCCCACCCCCCAGACTCC[CG]GGGCCTCTGCACCTGGGGACACTGGACACATATGTGCCCATGATGATGAGGACGGTGCCC
cg00588198	0.220473	14.012	0.72027	5429.12	0.499798	5803.6							37	6	F	29648452	TCATTGGGCGCCCAGATCCGGAACCCCAGCCTCGAAGCTTCCGGTGGCCGGGAACAAAGC[CG]GTTTTGCTCACTGTCGCCTGGCAAAGCAGGCGCTTGTTAGCACCCACTGAATGCGCTTAT
cg00665413	-0.276391	-18.0184	0.0629126	1460.78	0.339303	1873.62	CD200;CD200	4345;4345	NM_001004196;NM_005944	Body;Body	chr3:112051893-112052406	S_Shore	37	3	R	112053564	TTTGTTTTAGCCCCGGTCACCTCCCTGTAAACATATAAATACTGTTGTTTTCAGATTGGT[CG]TATTTTCAGTTATTCTGCACAGACTCGAGGAAAAAAAAAACCTGTAAAATAAAAATACGT
cg00679731	0.280506	18.7912	0.647933	4325.21	0.367427	3871.66					chr2:176980765-176981423	N_Shore	37	2	F	176979345	TGGGCGAGAGCACCGAGAGGGAACAGGCGAAAGGGTCCCAAGGCCGAAAATAATGTTCAA[CG]CTTGTTTCAACCAGGCCAGGGGAGATTCCTTTTTGGGAAGAGGGACAAAGGGTTTTTTGG
cg00733660	0.192801	19.1739	0.670462	5810.49	0.477661	5854	LMO1;LMO1;LMO1	4004;4004;4004	NR_073006;NM_002315;NM_001270428	Body;Body;Body			37	11	R	8274959	TCATCTACAAGACTCTCAGAAGCTTTGCCTGTTCAAGTTTCAACAGACCTAAAAGGTAAA[CG]TGATCATACCCATTTTACTACTTGGAATTATTATTAGAATTTACTCATCAGAATGACTTA
cg00766146	0.182554	15.4286	0.802952	5491.87	0.620398	5714.12					chr1:2249315-2249634	N_Shore	37	1	R	2248719	GTCTTTCTCTGGCTCACAGACTCCATCTTCCATGGCAGCAACTGGCTTGATGCTCTCTTT[CG]GTGTCATCTTCGCTTGGTAACCATGGGTGGGAGGAAAGGAGGAATGGCCACTGCTCCCTT
cg00811210	-0.395236	-16.8144	0.166895	2528.88	0.562131	3308.87							37	2	R	40064822	TGCTTTCGTAGCTTCTTTGTGTTGGTTTTCAACCTCGTCTTGGATCTCCTTGAGCTTCCT[CG]TAATCCATACTTTGAATTCTTTATATATCATTTCTGAGTTTCCATTTTGGTTAACGGCCA
cg00862376	-0.201562	-30.62	0.147065	6307.97	0.348627	7070.54					chr12:54343622-54343848	Island	37	12	F	54343711	GCCGCCTCTGTTTACACACAGAGGAGGTGTCGTCTCCAGTCTAGACAAGGGCGCTAATAA[CG]CCCATAAAAGGCGGCCTCTCCAGAGATGCTCTGGCAACTCCGCTCCCGCGCGCCTGCCGC
cg00874863	0.175234	18.4618	0.786391	3236.39	0.611157	4153.84	LHFPL1	340596	NM_178175	TSS1500			37	X	R	111924370	ATGATCCTATATTCATGCATGTATTTGTCTATCTAGCAACTTTCCATCAGCAATTTTTAC[CG]TTTTGTTCTACAACACAGTGATAAATCCATTCCCATCTGTAATCATGGCTTACTGAGGCC
cg00894344	-0.257505	-15.7101	0.587803	3350.57	0.845308	3450.72	COL4A2	1284	NM_001846	Body	chr13:111090637-111090860	N_Shore	37	13	R	111089213	CATTCAATTAACATTTTGCTTAATTGAAATCATGCTCTTAGTCTGAAATAGGAATTGCCG[CG]TCCACTCTCTCTACGTTTGGAGGCTGCTGTGCCACCCACCCACTCGGAGGTCCCACAGCC
cg00905524	0.233348	18.0395	0.474009	9195.6	0.240661	8148.43					chr7:27208871-27209616	N_Shore	37	7	R	27206907	CCTCAAACACCCTGACACACTTCCGGCTGGGACTCCCAAATACCAGCGAGGCTGCCAAGC[CG]CGCGGATACCGACTGGGTGCCCCTTCCTGCACCCGCGCCTGGAAGAGGGAAGTGGCCGAC
cg00920537	-0.178414	-15.0562	0.171358	8369.15	0.349772	9550.65	PHF6;PHF6;PHF6	84295;84295;84295	NM_032458;NM_032335;NM_001015877	TSS200;TSS200;TSS200	chrX:133507134-133507666	Island	37	X	R	133507230	GCGCGAACAGGAGGCGGGGCCTGCCGCCTTCAGTCGTACAGGGGGTGGTTTCTGCACATG[CG]CTGTGGCTGTGCGGCTTCAGCTGCCCCCTCTCTGCGGCCAATCAGGGCCCGCGGCGCGCT
cg00956039	-0.429065	-17.8804	0.286349	928.955	0.715414	3672.87	ANKRD6;ANKRD6;ANKRD6;ANKRD6;ANKRD6	22881;22881;22881;22881;22881	NM_001242813;NM_001242811;NM_001242809;NM_014942;NM_001242814	Body;Body;Body;Body;Body			37	6	R	90307985	TGCAACTCCAGGAGCAAATTCTTTCTTGCTTCCTGCCAATCGTGTCAACTCTCATTGGAG[CG]CTAATGCCATCTCTGATTGGTCAATGAGCAATCACATAGCTCCCGCCTCAGAAATAGTCC
cg01024168	0.177721	14.7995	0.292382	7352.03	0.11466	5574.45	MIR196B	442920	NR_029911	TSS200	chr7:27208871-27209616	Island	37	7	F	27209281	GCCGCCGCCTCCGCCGCTGCCGCCGCCGCCAAGGAGAGAACCCTGCCATCGCGCCTGGCC[CG]GCCCAGCCCAGCCCCTAGGCAACCTGCGCCCGCCAGTGCAACAGAGTGCCCCAGGCGGCC
cg01043158	0.177325	14.1011	0.793654	3418.53	0.616329	3361.44							37	12	F	90908677	AGCGTTTATTTTCAATTTTAATTTTTATGTACAGTCTCTGGCTAAGAACACAGGAGTAAG[CG]GCAATATAGTGTGGCAGTCAACAGCTGAGGTTTTTGAGCCAGACAATCTGGGTTCAAATC
cg01108554	-0.232449	-13.6215	0.199493	4237.76	0.431942	5902.61	SLC25A14;SLC25A14	9016;9016	NM_003951;NM_022810	TSS1500;TSS1500	chrX:129473463-129473945	Island	37	X	F	129473637	CGCGCCAGGTGGGTGGGTTTCGCGGTGACGAGGCGACACCTCTTTCCCCTCTGGCGAGCA[CG]TTAACTGGGGAAGCTACCAAATTCTCACGCCTTAGCTGCCCTGCCTCCACCTCCCGCAAG
cg01119571	0.183525	18.6059	0.806127	5107.46	0.622602	5199.8							37	7	F	135541567	TTAGAGGATTTTTACATCTCTTGTGTCTATATGGTGGAAATACTATGCAATGTTGTGCTA[CG]GTATACCTCTTATCAACTATGTGGTTGGTGACTTCACGCTGGTGGCTTGAAACTGACCAT
cg01179101	0.183136	15.6205	0.777776	4524.27	0.59464	5304.16							37	X	F	31056518	TTTGAGAAAAAAAAGTATCAGATTCTTTAGACGCCTAAGAATCATGATTGGAAAGAGTGA[CG]GGCTTGGTAGGCAACAGCTGTTGTCATTAGAGACCCAACTATATGCACAAGAGGCACAGA
cg01187510	-0.243166	-13.7698	0.18427	3683	0.427436	5728.95	MCART6		NM_001012755	TSS200	chrX:103401400-103401778	Island	37	X	F	103401766	TCCGCTCTCTTTATTTCCGCCTCCCCCGCCCCCGCCTCGACATTAACCGTTTCGCGACTA[CG]TCAGTTGGCCGGTCTGTTTGGGAGAGCCAGGCGACTAATCTGGTATAGAGACCGAAAAAC
cg01224554	0.181753	14.5144	0.804272	3306.13	0.622519	3523.56	BDKRB1	623	NM_000710	TSS1500			37	14	R	96722125	GAGTCAAACGTTTTCCTAGCTCTCTGTTTGTGTGATGGGTCCACTCTGATGGATTCTTGG[CG]ATGTATCTTTCATGACCAAAATTCAAAAGAGGCCATTCGAAGTGGCTCCCACAAAAGCTG
cg01280787	-0.457618	-15.7504	0.177733	247.175	0.635351	3822.1							37	14	F	22957170	AAGGAGTTGGGAGCCCAGATCTCAGCCTCTGAGAGCCTGGCATTTCCAGTTCTTTAATCA[CG]TGAGCCAGTGAGCATATGCTATCTCAGAGAAAGCAGATCAATGGTGCCTGAGGACCTGGT
cg01285501	0.323573	17.4962	0.573582	5274.07	0.250009	4743.75	HOXA9	3205	NM_152739	TSS1500	chr7:27203915-27206462	Island	37	7	F	27206461	TCCCTTTCCAGCTGCTACTCCGGGCCTCGCCTTGGTTACCTACGGGGCCCGGAGACTCGG[CG]GAGAGGTACAAGGCCCAAAGAGAGGCAGCCACAGCTCAAGGCCAGGGCTGGAAATTAGAA
cg01316476	-0.201269	-35.1307	0.564663	6397.8	0.765932	5897.72					chr7:25898237-25898771	S_Shore	37	7	R	25899194	GCTGGGGTTTCCCAGATTCTTCCCAGACGGGCATCGCTTTCCTCTAGGAATGACAGTTTC[CG]CCTTGGCTCGCCTCAGAGGTGCGCATCAGAGCCAGCTCAGGAAGCCACTACCTGTCACAA
cg01326421	0.443093	20.9191	0.828871	3003.86	0.385778	2915.4	SLC23A2;SLC23A2	9962;9962	NM_203327;NM_005116	5'UTR;TSS1500			37	20	R	4983091	AATACAATTTTTTAAATGTTCTAATAATTAGTACTTTCTTAACACCTTCCATCTTGAAAC[CG]TTGTCATGGTTGCTTTACTAACTGAATGATAATGTACTAGTTCCCGGGCAACTCTTGAGA
cg01361499	0.215604	17.9074	0.642177	1916.84	0.426574	2209.59					chr15:75470911-75471212	N_Shelf	37	15	R	75467997	ATGTAGAGCTGGTTTTTAACATTTACCAGCATAGCACTGTATAGAGTACCCAATAAAAGT[CG]GAAACTTCTTATCCTTGTTAATTTAATTGGTTAAATAGGGCAGGCCCAAACTTCTAGGAA
cg01372992	-0.175164	-15.4862	0.172343	7471.56	0.347507	8642.42	ENOX2;ENOX2;ENOX2;ENOX2	10495;10495;10495;10495	NM_006375;NM_182314;NM_006375;NM_182314	5'UTR;5'UTR;1stExon;1stExon	chrX:130036747-130037158	S_Shore	37	X	F	130037175	GCGCCCCACGCCGCGCCACTCTCTTCCGAAATGCCCGCCTCGCGCTTCCAGGCCTAGACC[CG]GCACTCTGGCCCAAGGCTGGACTCTCACACACAGGGTGCCCACTGCGGCGTCTCCTATTG
cg01405040	-0.282021	-30.2087	0.191622	6657.45	0.473643	7722.36	HOXD12	3238	NM_021193	TSS1500	chr2:176964062-176965509	Island	37	2	R	176964137	CTCTCCGGATAAGTCGAGAGGCGCCGGTTAATGGAAAATGCCTCCGCTGCAACTTAAAGC[CG]GTAGAAGCAAGCCGGGCCCAGAAAGCCTGCGGAAAACGAATCGCAAAGCCAATCACGACC
cg01427108	0.315723	16.2319	0.488959	5012.47	0.173236	4530.33	LTF;LTF	4057;4057	NM_001199149;NM_002343	Body;Body			37	3	F	46484379	CCTTCACACTGGTAAATAGTGCCCCTGAGAAGCAACACCCGGATGAATGGTGCTGTAAAA[CG]TGGGGTGTGGTTACAAGTCACTAAGTGGTTATAACTTATGAATTCTGAAAACTTGTTTTT
cg01436746	0.172366	19.57	0.812261	6001.15	0.639895	6019.48							37	5	R	136104423	TGTTGAAAGTAGATCTCAATCGCATGCACTGTTTGCTTTTTTGTAGCATTTGTCACTACC[CG]TGACCTTTGTGTTGTGTGTTTCTCTGCTAGTCTAGCTCCATGAGCATTGCTGGCACCTAG
cg01446492	0.177124	29.5951	0.75427	4769.85	0.577146	5123.91							37	15	R	85859864	GCACTTTGGTTTCCTCTCATCTATTTCTATTCTACTTTTAATAAGCTGCTTAGCTTCAGG[CG]TCTGCCCTCTGCCCTCCAAGCTTCATCTCAACCAGAAGTAAAACAGGCTTGTGGTTGTGT
cg01485838	0.195841	13.6606	0.530252	2172.94	0.334412	2123.79	EVL	51466	NM_016337	Body			37	14	R	100532680	TTCTTATTTGAATCTTTTAGCCGTGTTAGATTGATGAGAACGCTGTCATCACTCCTGTTT[CG]TAGCTGAGAAAACCTCTGAAAAGTTGTGGGGTTTGTCCAAGGTCACATGGCAGGTTGGGG
cg01502466	0.586978	19.12	0.85317	2882.93	0.266192	3142.52					chr6:29894140-29895117	S_Shelf	37	6	F	29898751	CCCTTCAGTAGAACCTTGTCCCACCATGACCTGTGATCACAGGGACTTGGATGTCACCTA[CG]GCAGTCCCTGCATACCAGGGTCCTTGTGGTATCAAGAGACAAATTTTCAGATCGTTCAAG
cg01504940	-0.300471	-15.2775	0.561741	7913.05	0.862212	6349.88	MATN2;MATN2	4147;4147	NM_030583;NM_002380	Body;Body			37	8	F	98943598	TCGTGACAGATGGGAGACCTCAGGACTCCGTGGCCGAGGTGGCTGCTAAGGCACGGGACA[CG]GGCATCCTAATCTTTGCCATTGGTGTGGGCCAGGTAGACTTCAACACCTTGAAGTCCATT
cg01514033	0.175745	24.7053	0.560881	6141.52	0.385136	5787.48							37	14	R	71193373	TTAGGAAAGAATGCTTGTCAACACCAGATGCTATATAAATGCGGCAGAAGGGCATGGGCC[CG]ACCAGGGCCCCCATTAGTCATGCTCAACCACCTCCAAATCACTCCTCTTCCAGAAGCCAA
cg01524278	-0.379912	-32.2862	0.251431	5632.94	0.631344	6780.54					chr12:54354529-54355491	Island	37	12	R	54355460	CGTCCCTGAGCACCCTAGGCGTTGGGGGGACGCCCTGTGAGTGTGAGAGACCTCCAAGAG[CG]GCTGGAGTCTGAGGCGCTGGCCGGGCTTCGTGAATTAGACCTTTATCCTAAGCTCCTTCC
cg01524853	-0.264329	-14.8089	0.176081	7638.52	0.44041	7852.79	HOXC4;HOXC4	3221;3221	NM_153633;NM_014620	1stExon;Body	chr12:54447744-54448091	Island	37	12	R	54447807	ATCCGAAATTTCCTCCATGCGAAGAATATTCGCAAAATAGCTACATCCCTGAACACAGTC[CG]GAATATTACGGCCGGACCAGGGAATCGGGATTCCAGCATCACCACCAGGAGCTGTACCCA
cg01551388	0.372567	14.9638	0.701755	8038.01	0.329188	9241.02	FAM193B;FAM193B	54540;54540	NM_019057;NR_024019	Body;Body	chr5:176958301-176958517	Island	37	5	R	176958396	CTTTGGGCTCCGTGCTGTTGATGAATTCCAGCAGCTCATCCACATCTCGGTGGTCCACGG[CG]GGCTCCCCAGGGATCCCGCCCAGGGTGCCCCCCTTCATGGGCAGCTCCTCTTTCCGCCTG
cg01579535	-0.219762	-16.2083	0.157126	5658.76	0.376888	7031.61	HOXC4;HOXC4	3221;3221	NM_014620;NM_153633	5'UTR;TSS1500	chr12:54447744-54448091	N_Shore	37	12	R	54447292	AGACTGAGACACGATCGCCATGAATGGAGACCTCTGGAAAAGCTCAGGAGCCGAGGCCCA[CG]GGGCCCAGCAGAGGCCTGAGGGGAGACCCTGGGCGGGGGCTGAATCACTGCCTCCCGACA
cg01602139	0.172383	16.2404	0.729585	5667.86	0.557202	6044.34							37	6	R	36639949	AGGCACTTGTCCTCCACAATGGCTGCCATGAGTGTTGGTTGCCGATGGTTACAGCCAAGT[CG]TTCCTTGGCCTTAGAGGAGGAAGCTCTCTTGCCCGAGGGCATGCACTCCCCTACTGCAGG
cg01621142	0.241173	14.5653	0.82323	1673.86	0.582057	1613.62	ASTN2	23245	NM_014010	Body			37	9	F	119866413	AAGTGGAAGGATATGGATTCAAACCCTGGTTTGTCTGATCCCCCAGGGAAGAAATTTCTG[CG]GCATTCTTGGGATTCATGCTGAATTTTTAAAATGGATTTTTATGGTGAAAACCTATATAT
cg01647917	0.365599	16.3238	0.933134	5924.6	0.567535	1846.93	GZMM	3004	NM_005317	TSS1500	chr19:540021-542033	S_Shore	37	19	F	542653	TGGAGGAAAGCTCGGAGCTCCCATGCCCTCCCGGGGCACCGCCTTCCAGGAACCTGCCTG[CG]TTCCGCTTCTGGGCACCCGGAAAGTCGCTCAGTGGCTGATTCAGGGTCGAGGAGCTGTGA
cg01813171	0.177705	26.115	0.804866	5655.05	0.627161	6150.15	HCG4	54435	NR_002139	TSS1500	chr6:29759946-29760903	S_Shore	37	6	R	29762010	TCAAACAAACTTTCTCTCCTTCTGTCCAGCACTTGGGGTCACACTTGCATCGTGGTCTGC[CG]CCTTTTCTCAGGGATTTCTGGCTCACTTCCCATATTCCCTTACGGGTGTGTCCCCTTATA
cg01816615	0.186313	15.0308	0.735265	4293.84	0.548951	5618.79	AMOT;AMOT	154796;154796	NM_133265;NM_001113490	5'UTR;1stExon			37	X	R	112066190	AGCATGAGCCACAAGCTGTTGGTGGTGGTCTTGGGGACTCAACACATCACTCTGAGGGCC[CG]GGTTCCCACTGCCACTGGGGAAAGGAGGGCCATTCCCTGTGGCTTGCTGGTGTATGGCAA
cg01819512	0.329959	18.2614	0.55992	6582.86	0.229961	5584.98					chr7:27208871-27209616	N_Shore	37	7	R	27207996	CTAATGGAAGCCACTAGTAAGCAAGCAGTCAAGCTTTGCCCTAGCCAGTCTCCCTCAATG[CG]GTCAAACCCCAAGCTGTGACCGGCAGGCCGGGAAGAGCCAGCTAAGAGCTTCCCAGCGAA
cg01891966	0.245382	13.8704	0.58878	4223.52	0.343398	4122.45	HOXA9	3205	NM_152739	3'UTR	chr7:27203915-27206462	N_Shore	37	7	R	27202344	CCTCCAATTAAAATTAAGCATAAACCCTAGGTAGTAACCTTCTGCACATATGTATAGCTC[CG]AATTTCCTCACTGTTCGTCTGGTGCAAAAACAATATTCAAGCTTGTCTGATTATGCATAT
cg01902237	-0.241084	-13.1216	0.181223	4702.26	0.422307	5768.78	SMS;SMS	6611;6611	NM_004595;NM_001258423	TSS200;TSS200	chrX:21958611-21959701	Island	37	X	F	21958681	GGAGCGGCCGCGCGAGCCTTGGAGCAGGGCGCGGCCATTGGTGACGCACGCCGGGGAGCA[CG]GCGCCCACGTTTCCACCATTAGCGAGGCCTCACACCCGGCGCTCCAAGTTCGGGGCTGGA
cg01911613	0.249591	21.8865	0.596519	1461.53	0.346928	1722							37	3	R	196325238	TGTTCCTTCTGATGTTCGGATGTGTTCGGAGTTTTTTCTTTCTGGTGGGCTGCAGACTTT[CG]CGGTGAGTGTTACAGCTCTTAAAGCGGCGCATCTGGAGTTGCTTGTTCCTCCCGCTGGGC
cg01936839	0.191357	17.7311	0.644943	5345.38	0.453586	5659.1					chr7:27199661-27200960	N_Shore	37	7	F	27198896	ACCAAATACCAATATTTAAATTCAATTATGAAGGTAAAGCCAGCTCTAGGCAGGGAACAG[CG]CCTTCCAGAGATTTGGGTGGCAGGCAAATTGCTTCCTAAAGGTTTCCACCCTTGCCTCTC
cg01979298	0.507834	19.5608	0.680358	3004.1	0.172523	173.15							37	17	R	38589733	ATTAGGAGTTCCAGGTGTAATAGGCCTTGTTGCTGGGCCTACCCAGCCCTGTTCCTCTGC[CG]TCAAGTTCTCTCCAGCCATCAACCAGTCATCTTTACCTCTCTCAGGCCAAAGACAAAAGG
cg01979544	0.173963	14.023	0.793117	3931.82	0.619154	4808.82	CT83	203413	NM_001017978	TSS200			37	X	F	115594262	CAAGCGGCGGTGCCACGCCACAATGAGATGATGTAAAAACCGGCCCTGCCGGAAACCAGG[CG]GCACTTAGTACCGCCTACCTGGTTAGTTTCAAGTCCTTAGAGAGGAGAGTGAAAGACAGT
cg02010442	-0.230763	-17.2047	0.105317	3504.83	0.33608	4001.11	ATG4A;PSMD10;ATG4A;PSMD10;ATG4A;ATG4A	115201;5716;115201;5716;115201;115201	NM_178270;NM_170750;NM_052936;NM_002814;NM_052936;NM_178270	1stExon;TSS200;1stExon;TSS200;5'UTR;5'UTR	chrX:107334420-107335139	Island	37	X	R	107335011	CAGACTTGGCCCCTAGCAGTGCAGAACTACAAGTCCCAGGGATCCTAGCGACCGTCCGTC[CG]TAGTCAAGTTGCCGGTGGAATTGGCCCAGGATGACAGCTGGAGAATGGAGTCAGGTACGG
cg02012379	0.332456	14.1823	0.422614	2011.62	0.0901581	36.5584	RPS4Y2	140032	NM_001039567	TSS200			37	Y	R	22917894	TGGCATAACTGACACCTATGAATCAGTATCAGAAACTGAATATGCTAAGAAACTCAGTTC[CG]AGCTGTGACCTCTACAACGGAAGAATAATAGGTTGGTTACCCGAGGCGGAATCTGGAACT
cg02014396	0.502759	24.8584	0.87524	5500.58	0.372481	5940.59					chr9:103790612-103791764	N_Shore	37	9	R	103788959	GCATTTAAAAATTCTCCTTCACCCTTCACCTTGTTGGAGCTACTTTCTGCTTTGAGATGG[CG]AACAGGTCCATCTGCTTAGAGATGGTCCCTAAGCATTGAGGGGAGTGGTATCCCTTTCCC
cg02124233	0.331622	15.4673	0.626374	1203.56	0.294752	540.6							37	15	R	45507270	CCCCCTGCTCTGAGCACATCCCGGACCTCTTTACTATTAAGAAATTATCGAGGCCAGGCG[CG]GTGGCTCACGCCTGTAATCCCAGCACTTCAGGAGGCCGAGGCGGGCGGATCATGAGGTCA
cg02124256	0.175757	13.0266	0.670786	5737.96	0.495029	5517.53							37	10	R	65457874	ATCTCCTTCCCAGAAATCCCAGAAGTAGACTCACATCATCCTGTTGGCTCTGATTGAGAC[CG]TGGTGCCATCCACAAAGCAATCACCGGGGCCAGGAGAAATGCGATACATTGATTGACTTC
cg02164574	0.272831	15.9313	0.505118	3119.35	0.232287	3443.95					chr2:176986424-176988291	N_Shore	37	2	F	176985592	CCCATGAAGTCTAATGTTCCATTCGCTGCCATGGTCCAGGGGACTCCCACCAGCTTCCAC[CG]GCTTCAACAGGATCTCCACTAGAGAGCCCAGACTTATCTAGTCCTGTCGGGGAAAAGGGA
cg02186140	0.188177	20.3709	0.604881	4673.52	0.416704	5507.6							37	6	R	139560478	GCACCTTCTACGCTTCCTCCCTTCCTCCAGGAGGACGCACGGCAGAGAAGCCTGTGGAAA[CG]TGGTCTCGTGGGAGGTTGGTACTGAGAAACATATCAGCTGGGTGAGCACTGTCCACCAGC
cg02207386	0.187352	18.6336	0.652459	2970.97	0.465107	3256.77					chr7:25896713-25896925	N_Shore	37	7	F	25895834	GAGAATTTGGATGCAACAGGGCAACGGAGCGACGTTTCTCCTCTGCACTAAGCCAGCCCT[CG]CCTCTGAAGAATTTTGTACTAGGCGTTCACTAGCACTGAGATGAACTGGAATTATTTCCA
cg02227188	0.336343	13.6129	0.511652	2978.06	0.175309	2695.13	HOXC9	3225	NM_006897	Body	chr12:54393374-54394648	S_Shore	37	12	R	54396354	CTGGAGAAGGAGTTTCTCTTCAATATGTATTTAACCAGGGACCGTCGGTATGAGGTGGCC[CG]GGTTCTCAATCTCACCGAGCGGCAGGTCAAAATCTGGTTTCAGAATCGAAGGATGAAGAT
cg02275226	0.377107	13.3426	0.835987	3115.9	0.45888	3125.28					chr11:134605082-134605863	S_Shelf	37	11	R	134608598	CATTCCTTGAGCTCACAGCGATGGCGTGTGTGTCTGTGTGAGTCTGTGTGTCTCTCTGTG[CG]TGTCTGTGTGAGTCCGTGTGTCTCTCCATGAGTGTCTGTGCGAGTCTGTGTGTCTCTCCG
cg02285254	-0.244686	-13.1052	0.185623	3309.72	0.430309	4466.61	FHL1;FHL1;FHL1;FHL1;FHL1	2273;2273;2273;2273;2273	NR_027621;NM_001159703;NM_001159702;NM_001159700;NM_001449	Body;TSS200;TSS200;TSS1500;TSS200	chrX:135228947-135230049	Island	37	X	F	135229382	GGCCCGCCCTCCTCCCGGTCTTCGGATCCGAGCCGGTCCTCGGGAAAGAGCCTGCCACCG[CG]TCCCCGCAGCCACCCTCTCCGCGTGCCCGGCCCTCTCCAGTGGCGGGGGCACGTGGGCGC
cg02320265	-0.278066	-17.2858	0.459268	7457.68	0.737334	6550.48							37	2	F	160894	GGTCGTGACATGATTCACCAATTCACCACCCCATCTGAGTTTCAACACTTGGCCAGATCA[CG]GCACTGAGCTTCTAACCTTGCAGTTGTAGCTTCTATGGCATGGCAGGGTTCTGGTGTAAT
cg02370566	0.314177	14.707	0.496537	3630.21	0.18236	3719.11	RPTOR;RPTOR	57521;57521	NM_020761;NM_001163034	Body;Body	chr17:78720000-78720227	N_Shelf	37	17	F	78716850	TAGTGCTTCACATATGTTCCTTTCTAATTGGTGTTTGTTTTAGAAGGTGGAGTGAGTACA[CG]TGTCTGGATCCAGCCTTATTAGATTGTCTTTGCGCACTGGGAATAACACCCACTTTATGC
cg02371798	-0.189685	-19.4255	0.282233	6335.96	0.471918	6085.5	HOTAIR	100124700	NR_003716	TSS1500	chr12:54366815-54369103	N_Shelf	37	12	F	54363657	CTTCTTTCAGCATTTTCCTCCCCAGTTCATGGTCTGTGGGATGGGCTCCTTTCCCTACCA[CG]ATCTGCTCTCTAGAACCCAGAGCAGTGGAGGAGGTAGACAAGCTAACAGGAGGCCCCAAC
cg02384661	-0.386306	-34.604	0.184644	7108.92	0.57095	7639.29	HOXC11	3227	NM_014212	3'UTR	chr12:54366815-54369103	S_Shore	37	12	R	54369638	CCTTCCCTTGCCCATGTGAAAAGATCCGCTAAGACAGCATGTCTGCCAGCGGAAACTTCT[CG]AGCTCCCCCCTCTACCCCGCCCCACCTTGCAGCTAAATGTGATCCTGCCTTGCTGTGAAA
cg02384857	0.213479	16.2295	0.623855	3686.7	0.410376	3523.99	HOXA7	3204	NM_006896	TSS1500	chr7:27198182-27198514	N_Shore	37	7	F	27197614	CCGGCTGCGCTGGAAGCCCGGCCACCTTTTACTGCTCAGCTCGATTACACACCATAAACC[CG]ACCTCACAATGGAATTGCCCCGGAAATTCTCCTGTAAATTGTAGAGTTTAGTTCCTTGTG
cg02419362	0.197432	14.1564	0.673639	5401.1	0.476208	5869.77	SPPL3	121665	NM_139015	Body			37	12	F	121203948	GGGTAGCGCGCGCGCGCACACACACACACACACACACACACACACACACACACACACAGT[CG]AGATCACAAGCTCACTCAGGGGCTTAAGCAGAATCACCTCCAGCGAGGAGAGTGCAAACC
cg02478369	-0.34608	-61.5131	0.558914	5756.13	0.904994	5089.79							37	17	R	15083645	CTGAGGCCAAGGGCAGTCCAGAGCTAATGCAAAGTAGATCTGACGGTTTCCCTTTGTTTG[CG]TCGAGGTCTTCAGGGCAGTGGGAGTAAAGGGGTGAAAAGGCGGACAGCCATGTCCTTGAA
cg02483701	0.242352	39.3256	0.822125	7732.33	0.579773	7935.92	HOXA10	3206	NM_153715	Body	chr7:27212416-27214396	S_Shore	37	7	R	27215610	CAGAGAGAGCTGGCTAGGTAGAGCTCCAGCTCTGGCTTCTGAGATTCAAGCAGCTGCGGT[CG]CTGCGGGCAGTGGCTGCTCCGAGCTCCGGGCCCAGAAGGCCGCTCCACCGCTAGCGCGGC
cg02491557	0.195552	26.1691	0.738668	2625.73	0.543117	3012.22	SDK1	221935	NM_152744	Body			37	7	R	4012573	CAAAACAAAAACCAGCAAGTGAAAGACGACCTAGGACCCCCCTGGGGGCCACCCTGGAGA[CG]GTCGTCAGGCCTCGGAAAGAGCTCCTTCCTAAATGATTTGGAGTATGACTTCAAGGAAGT
cg02501498	0.186975	16.0906	0.87461	5206.08	0.687635	5470.78	CDH4;CDH4	1002;1002	NM_001794;NM_001252338	Body;Body			37	20	R	60145048	GCCTCATTCGAAAAGTACAAGGCCGGTTTTCTGGGTAAAACACTCCTCTCTTTAGCTGGC[CG]CTCACTGTCTCGGCACCGATTTTACATGGCCCATTGCTTGCTGGAGTGACATGAATGGTT
cg02533423	-0.212477	-13.0145	0.375662	4522.91	0.58814	4912.23					chr7:27231805-27233097	Island	37	7	F	27232150	GGCTCAGAGCTAACGCTAAGCCCCTTAAGGCCCTCTCCAGGGCCCTCTTCTCTCGCCAGC[CG]CCCTCAGCCAGCTCCTGACCCCAGCCGCCCTCAGCCAGCTCCTGGGTACCACTCTGGGTG
cg02537491	-0.357755	-51.1054	0.146184	2005.13	0.503938	2760.07					chr12:54354529-54355491	N_Shore	37	12	R	54354162	AAACACTGGGGATGTTGCCAGAGAAGGATGTTGCCTCCTTCCTATGACTGAAAAACAAAT[CG]TTGGGTCTCCCGGCCAAAGAGGAGGTCACGGTTGGAACCGCGATCCCAATACTTAGGTCG
cg02604560	0.198033	20.2943	0.796487	2490.61	0.598454	2608.85	GOLIM4	27333	NM_014498	Body			37	3	R	167789884	CTGGATTTCCCATAGGGCCAAATTCTGGTACCACTCTGTGGTGAAACTCAACGTGGATCA[CG]CCCCAAATTGCACTGATGATCTGAGGAAACAAAAGTGCCTGCAGGAGTGGTCTTGGGCCA
cg02618300	-0.187602	-38.2065	0.0642207	5801.92	0.251823	5876.17					chr12:54346777-54347101	Island	37	12	R	54346859	GTGGCGGCTTCGGGTTTGCAGCCCATGGCTTGCCCTAAGTTCCGACAAGTGCGCCTAACG[CG]GGGCCGGCTCCTGGGGGCGGGAGGGGCTGGACCAGGCCGGGCAGCTAGGCAAGCAGGGGC
cg02643054	0.307662	16.8598	0.428294	1620.39	0.120632	1377.95	HOXA9	3205	NM_152739	TSS1500	chr7:27203915-27206462	S_Shore	37	7	F	27206544	GAGGCAGCCACAGCTCAAGGCCAGGGCTGGAAATTAGAACGGGGAGGGGTAAAAGGGCAT[CG]ACTCCAGTCCCATTCCTGGGCCTGGCCACGTTGGGGAAGTTTATTTCTCACCCGTTGGGG
cg02648464	0.175389	29.9993	0.820754	5483.14	0.645365	5917.69					chr19:1698698-1698960	Island	37	19	F	1698959	ATCTCCCATGGAAGGACCCAGTTCCTGAATTGCCCCATGGGCCGCGCCGCAGGCCTGCAC[CG]AAGCTCTTAATAGCCTGGGCCTAATGTTTTATTGTTGGTTTTAAAAGTGTAATTAGTTCA
cg02652525	-0.229397	-14.0325	0.600117	5183.26	0.829514	4892.69	TP53BP2;TP53BP2	7159;7159	NM_001031685;NM_005426	Body;5'UTR			37	1	R	223994711	TACAAGTAAAAACACAAATAAACACAATCCCAGCTTACTATAAAACTACCACAGAGATTC[CG]CCCTCAAAGGTCTATGTAAAAGCTTCATATGAACCAACTATGACAAAATTATTTAGCGAT
cg02703002	0.206966	17.7453	0.590337	1909.85	0.383371	2007.82	GABRA6	2559	NM_000811	TSS200			37	5	F	161112530	AGACTTTTTAAACAGTAAGAGCTGTGTAGGAATCCTTCTGTGAACCATAAAAATAATAAA[CG]CTGAGCCTATTGGAACATAATCTCAATCAGCAAGATGCCAATGCTTTCCAGATTTCCTCA
cg02772171	0.366824	15.8986	0.804369	3135.76	0.437545	3375.52					chr5:171057071-171057340	N_Shelf	37	5	R	171054642	CTGGGACTAAGAGGCGCATGCCACCACCCAGCTAATTTGTTGTATTTTAAGTAGAGACAG[CG]TTTTACCATGTCGGCCAGGATGGTCTCAATCTCTTGACCTTGTGATCTACCCGCCTCGGC
cg02790471	0.196269	25.7855	0.82673	5630.07	0.630462	6039.23	SCML4	256380	NM_198081	Body			37	6	F	108093511	GTTATGAACTGCCATCTTCATAGGCGTGGAGTGAAGTGAGGGTCGGCCTCGCTTTCTCCC[CG]GGATCCTTTGAGACTGCATTTCTGCTGGTGCCAGTCTTACAGAATGAGGTGACAAATCGC
cg02833739	0.209864	14.0726	0.611193	2896.65	0.401328	3211.01	DLEU1-AS1	103689915	NR_125753	TSS1500			37	13	R	51102958	TTTTCATTAAACTCTGCAGTCTCACAGTATTTCCAATCATTTCAGGGCAGACGAAAGTTC[CG]TGGTATATCTTTTTAATGTGGCAGGCCTCGAGGGTGGATTGAGTTAGGCAATTTATCCCC
cg02838375	0.198856	22.6987	0.792814	1977.94	0.593959	2997.1							37	X	R	31115661	CTTAGCTCCACCGTCCGTGGACAGTGGAGTGTTATCCGTTCAGTGGGCCCCTTGCCTCGT[CG]TGTGCGGTGGCTGCCTTCTGCCAGTGAGGGTAAAGGGCCAGTGTGACAGCCTTTTTTGGG
cg02861309	0.180258	18.5257	0.773605	2916.72	0.593347	3104.14							37	18	F	32528041	TGATCTTTTGTCATTTCCAGGAAGACTGCCCATGATCTCCACTGACCTAAAGCAGGCTAC[CG]TAGAGCTACCAAGTGTGGGAGCTCACCATTCAAACAGGCCATCTTTGGGAAATATAAAGA
cg02869783	-0.422731	-24.0865	0.193961	2749.31	0.616692	3123.22							37	14	F	106968058	CTGAGACAGTGTCTCCATCACCTGCCCGGTGTCTTGATTCCCCAGGATCTTCAGCAGAAA[CG]CTCTGGGTTTACAGAATTGCCCTGAGATGCATAATTGGAAATGGTTTTCTTATATCACAG
cg02886033	0.370713	17.6855	0.613063	4395.43	0.242349	3987.14					chr7:27208871-27209616	N_Shore	37	7	F	27208114	CGAATGGCCAGGCTCCAGCGAGGCTGGTTGGGCCTCAGCTCCAGTCCCCAGTGAGGCTGG[CG]AAGGCCTCCCTGCCCTCGATATGGGCACACAAAGCTGCAGCGAATGTCCCCTAATCAGAT
cg02896361	-0.223137	-14.3279	0.185707	2480.9	0.408845	3959.14	SYN1;TIMP1;SYN1	6853;7076;6853	NM_006950;NM_003254;NM_133499	Body;TSS200;Body			37	X	R	47441581	TTCTGGAGACTTTAGGGGACTGGGCCGGGGGAAATGCGGCCTCTAAGCTCTCCGCTGAGG[CG]GCTTGGAAGGAATAGTGACTGACGTGGAGGTGGGGGAGGTGGCTGGCCCGGGCGAGGCCC
cg02911909	0.175401	22.1783	0.510846	1857.14	0.335446	2021.96							37	5	R	14992937	CAATACATGAGTTGTATTTCTTGAATACAGGAAGCTACATTCACTTCAGTGAAGGCTTGA[CG]TCATCAGGCAGCATTAGCATCACCTGGGACTTTTCAAGCCTCACCTCAGACCTACTAAAT
cg02997983	-0.219312	-22.9465	0.132228	3789.03	0.35154	4602.8					chr19:21646328-21646536	S_Shore	37	19	F	21646781	GTACCGGGAGCCACCCCTTCCTCTCTGACTGTGAACCTGATTGGACAGTTCCCACCCCAG[CG]CCCTTAATGGATAGAGCTCCAGGCTCCGCGCCCTCAGGCCTTGAGTGACAGAAGACGCGA
cg03043711	0.219641	21.4303	0.701893	7771.34	0.482252	8422.74							37	13	F	22298515	CATTTTCTTTTCTCCATCACCCTGGCAGCTCTTCCACACAGCCAGAGCGGCTGCTTGATG[CG]TAGTGCTGGCTTTGGTGCTTCTACAGTGGTTTTGCTAGCTTTTAGCTGTTAGGGATCAGC
cg03052502	0.499153	13.8924	0.642422	4033.79	0.143269	60.4815	FAM197Y2	252946	NR_001553	TSS1500	chrY:9193597-9194776	N_Shore	37	Y	F	9193029	CCACAGACCCAGGCTCCCCAGCCTGACCTGCAAATCCATCACGTAGCAAAGCAGGACTTC[CG]CATGCTTTCCGACCCACGCCGACATCTCGGGTGTGCCAAACAATCTACCTCTGCGCAAGA
cg03053358	0.43223	14.7737	0.658692	6912.31	0.226462	4599.21	ABR;ABR	29;29	NM_021962;NM_001159746	Body;5'UTR	chr17:1028544-1028972	S_Shore	37	17	F	1029917	TCACCGTGCCGGCAGCCTTGGGGCCAGCAGGAGCCTCCTACGCACCGGACTGCCCAGTGG[CG]GCGTCCGCTTGTTAAACCTCCCCGGGTATCTTCCGGGCGGGACTCCCTGGCCAGGCATCT
cg03078269	-0.231008	-21.6796	0.113075	4478.12	0.344083	6004.45					chr12:54354529-54355491	Island	37	12	F	54354974	TGTGCCTCGGTCCAGACGGCGCTGCCGATTTTCCAAGGAGAGGCCGTGGCCCGCGTCCGC[CG]CTGCAGGACTCCCCAGCTTCGCCCTCCGCTCCGCGCTGCAGCCCTGCGCGGTGCTCTCGG
cg03088219	-0.440555	-14.5032	0.0190031	3251.05	0.459558	3925.01	GPM6A;GPM6A;GPM6A	2823;2823;2823	NM_201591;NM_005277;NM_201592	Body;Body;Body			37	4	R	176711190	TCCTTAATACTGTAAGGCTGTTTCAACCTTTTCTTATTGAAATACACATCAAATCAAAAC[CG]TATTTCGTAATCATCTAAGTGAATTTTTAAATATCTAGCTTTTTACACATACATTTATCT
cg03135081	0.191745	13.7268	0.659778	5970.8	0.468034	6172.92							37	2	F	1584005	GAAATGGTACAGACAGAAAACTACGTACTGTCTGATTTTATTTGCATGGAGTTCATAAAA[CG]AGGCAAGATGAATCTGTGGTAACGAATGTGCAGCCAGCATTCTGTCTTGACTGAGTGGTT
cg03146625	-0.377982	-16.229	0.297453	3707.29	0.675435	3831.64	HOXC4;HOXC4	3221;3221	NM_153633;NM_014620	Body;Body	chr12:54447744-54448091	S_Shore	37	12	F	54448729	TCGAGGACAGCCTATACCCGGCAGCAAGTCCTGGAATTAGAGAAAGAGTTTCATTACAAC[CG]CTACCTGACCCGAAGGAGAAGGATCGAGATCGCCCACTCGCTGTGCCTCTCTGAGAGGCA
cg03147775	-0.193397	-13.0437	0.190477	5703.9	0.383874	6806.52	MSL3;MSL3;MSL3	10943;10943;10943	NM_078630;NM_078629;NM_078628	TSS1500;TSS1500;TSS1500	chrX:11775784-11776936	N_Shore	37	X	F	11775722	GGACCCATCTGCCTCGCTGCCCACTGCTCAACCCGTCACTGGGGGCTCCAGGCCTGCCAC[CG]GCTTGTCCTCTGAAGGGATAAGCAAGTGTTCTATTCACAGCCCGGAGTGCCCTTCTGCCC
cg03172537	0.173021	17.9943	0.436842	1015.21	0.263821	324.175							37	12	F	9566261	TCATGCTCTTCCTCCCACGAGGCAGAGAGGGGCGGGGGGCGGGGGGCGGGGGGTGGGGGG[CG]GGGATGGGGGAGGTTAGTCCTTCACTGTTTCCTGCAGCCGGAAAATATTTACCCAACAGT
cg03218797	0.227754	16.76	0.387646	4442.91	0.159892	3960.3					chr12:54399412-54399654	Island	37	12	R	54399468	GAGAGCGCGCGCGCGAGAGGGATGGGCTACAAACCAGGGGTCAAACAGCCTGGAGAAGTC[CG]AGTCCCACCCCAAAGTCCTGCAGGCGGCGGCGGAATAGTCGGTGCGGGGCCAGCATCAGG
cg03232620	0.219549	15.7453	0.51242	4474.62	0.292872	4550.87					chr7:27198182-27198514	N_Shore	37	7	R	27197879	CGGGGCTTGGGTAGGAAGGCGGGGGCTGGTGGGGCAGGTGGGCGCTGGGCTGTCTCCTCC[CG]GGCCACGGAAGCCTGGGGGTAGGGGTGTGGAGTGAGGGACAACATCCGGGGACGCCTTTA
cg03239552	-0.348888	-31.1028	0.143497	2882.7	0.492385	3257.65	HOXC13	3229	NM_017410	3'UTR	chr12:54338761-54339168	S_Shore	37	12	R	54339653	AATTATTAGGGACCTGGCAGCGTGATTGGAGTATGGATGTTTCCGTAAAAGCTGGAATTC[CG]TAAAAGCATTGACGCAGCCCCTACACTCCATCCCAACCAAGAAACTGCATTTCCTGGGGC
cg03260689	0.278687	17.4491	0.850397	4059.87	0.571711	4275.84	PFKFB3;PFKFB3	5209;5209	NM_001145443;NM_001282630	Body;Body	chr10:6205499-6206211	S_Shelf	37	10	F	6209782	CTTCCTTTCAAGGGATTTCCTAGATTATTCATCCTAAACCTTGGTCTCATTCCTCTCCTA[CG]CCCTTAGGTGTTAAGGAATTGGATATCTATGGAGATAGCCAGCCCAGCCCTAAGCGACAC
cg03308225	0.186742	15.0278	0.758461	2102.05	0.571719	2889.98	ATP11C;ATP11C	286410;286410	NM_001010986;NM_173694	Body;Body			37	X	R	138876598	TACTGAATACTAAATGGCCTAAGAAACCATTTCAAGACTTCTTTGCACTTTCATTTAGGT[CG]TTTCTATACATGCAAACTGATAACAATGGCAAGTTGCTTATACACTGTATTAATTGAAGT
cg03321133	0.216799	19.9575	0.374632	3732.57	0.157833	3705.2	HOXD8	3234	NM_019558	TSS1500	chr2:176992950-176993186	Island	37	2	F	176993115	TTTTCGGAAATTTGCATTTGGTGTGGAAAGCCGGCGTGGTGCGTTTAGCTTGAGCAGGGG[CG]CCTTGGAGGTCTATTTCCAAGGCTGTGGGCCTGGCGCCCTCACGACATTGTACCTATCCC
cg03347632	0.24699	15.6753	0.807157	4599.98	0.560167	4875.99	PGBD5	79605	NM_024554	3'UTR			37	1	F	230457979	GTTGGGAAAGTGCCCAGATCTGCCTGGGGGACACACGAGCCTCGCTGCCAGTGCCGGGCA[CG]CAGCCTCTCCAGTCCTGCCGTCAGCAACCGCCTCCGGCCCTCATGTCAAATCACACCTGA
cg03361078	0.257048	19.6055	0.717108	3498.69	0.46006	3602.21	MGAM2	93432	NM_001293626	Body			37	7	F	141864503	GAACAAAAGCAAAGATGAAATATTACTTAAAAATTTAAGATTGATAAGAGTCTGAGTGAA[CG]AGTTCCCTAGGGATGATGACCTAGCAACATTTGAAACTGCAGAGAAAAGGAAACAGCTTG
cg03367356	0.371743	14.8597	0.727656	6593.04	0.355912	6837.74	C12orf42	374470	NR_103526	Body			37	12	R	103633300	TTCTGGTCTTTCACAATTTTGGTTGCAACTGGCCTTGGCTTACCATTCTAAGAGTCAACC[CG]CTCCTTCAGCTATATTACTAGCTAGAAAATTCCCTTCGTGTTTCCTACCATAACAGAATC
cg03374522	-0.353153	-13.067	0.419155	1012.14	0.772307	5083.47					chr9:6703948-6704662	S_Shore	37	9	R	6704980	TGTCTCTCACGCTTAAGATAGTACATGCCTCCCATCTGTAAAAATGGATCATCCGCCGGG[CG]CAGTGGCTCACGCCTGTAATCCCAGCACGTTGGGAGGCCAAGGTGGGCGGATCACTATGT
cg03386144	-0.204889	-16.1962	0.131575	5050.61	0.336464	6114.6					chr17:46658948-46660003	Island	37	17	R	46659751	CGCGGACGCGCCGGGCAACAGCTGAGCTCTCTCCTGTCCACTATTGTGTGTCCGGAAAAC[CG]GACCGCGGCGGCGGACACAGCCACGGGCTCCCTCAGAAGCCGGAACGTGACTTTTTTTTT
cg03428868	0.179757	14.5308	0.58791	2663.51	0.408153	3074.99							37	8	F	88986273	TGGCCAAATGTGCATCCTTAACCATCTAATCCAAAAATAGTCAACTGGTAAAAAAACAGA[CG]ACTTTTAACAGACTGGCATTTTGAGCTGGTGTACAAAGGTGGACAGATTACAGCAATTCA
cg03429569	0.346875	28.5577	0.623314	2253.03	0.276439	2566.19					chr2:176977284-176977540	S_Shore	37	2	R	176978289	ATGGAAAACATCAGCTACATTAAATACTCATAAGCAAAATAAAGGCTGGCCTGTAGAGCA[CG]GCCTTTTTATTCCATTTGTCTCACCTCAGCCTTAGAGTCTTAGGCACACTTTCCATCCTT
cg03449857	0.187665	15.1307	0.770496	4821.22	0.582831	4858.85							37	6	F	29648623	CCGCCCAGAATCTTCCTTCTGGGATGCCGACTTTTTCAACACGTGCCAGGAGCCCTTCCT[CG]GCCCGGAATCCCCAGAGTGCCCACAGTGGACAGGGCACCTGGATACACCCCAGACTAACC
cg03460350	0.202404	29.0048	0.765799	4529.27	0.563394	4966.03	TNIK;TNIK;TNIK;TNIK;TNIK;TNIK;TNIK;TNIK;TNIK	23043;23043;23043;23043;23043;23043;23043;23043;23043	NR_027767;NM_001161560;NM_015028;NM_001161563;NM_001161562;NM_001161561;NM_001161566;NM_001161565;NM_001161564	Body;Body;Body;Body;Body;Body;Body;Body;Body			37	3	R	171069829	GAGATGGCCTAATCTCATGCTTCCCAAAGTTAAATGGGCATATAAATCACCTGGGAGTCT[CG]TTAAAAAGCAGATTCTGCTTCAGTGGGTTTGGAAAGGCCTGAGATTCTGCATTTCCAACA
cg03475086	0.173571	21.6212	0.751505	2498.5	0.577934	3599.6							37	X	R	148653650	GGCTGACGGTGACATGGTATTTAACTTATTTGTTTCATGACCAGCTGATCCTAACACAGA[CG]TCTTATTTTTAGGTGGCGAGTGCTCTAATCGCTCCTAAGTGCCTAAACTGGAGCCACCAG
cg03492850	0.188199	19.568	0.775315	3851.18	0.587116	5098.98	KLHL13;KLHL13;KLHL13;KLHL13;KLHL13;KLHL13	90293;90293;90293;90293;90293;90293	NM_033495;NM_001168300;NM_001168299;NM_001168302;NM_001168301;NM_001168303	Body;Body;Body;Body;Body;5'UTR			37	X	R	117082755	GTCTTATTCTTGAAACAATGACCAACCATAAAGCACAAGAGCAATCTTTCACAAAGTGTA[CG]TGAATCACTCAACTGTGCTTGCTCAAAGAAAACAACTACTTTTTTGATGAGTATTAGCTT
cg03511709	0.188085	22.6095	0.755441	6251.11	0.567356	6388.25							37	9	F	137490612	AGGCCAATGCAGAAAACATGAGGCCCTGGAAGGGGAAGCTGAGGCTGCTCCATCTGCTGG[CG]CCCCAGCCGTTCCAGCAGGCCTGTGACTGTCATCAGCCCACTGGGCTCCACGGACTCCGC
cg03528246	0.182084	13.2817	0.756827	5945.42	0.574743	6315.81	P4HA3	283208	NM_182904	Body			37	11	F	73995105	CACTGTAAAAGCCCAGCACCCAGGCCAGTGTCTGGCACACAGTGGGCTCTATTCTGTTGA[CG]AATGACTAATGGCTGCCTGGATGAACTGCACATGTTAAGGGCACAATGTCTGGCTTGACA
cg03558222	-0.241025	-13.7725	0.224997	3013.11	0.466023	4623.27					chrX:47483042-47483364	Island	37	X	R	47483257	TCGGCCGGCAGAGGCTCCTCCAGGGTTCCGGCTGGTGGGAATCTAGGGAGGTCCAGGAGA[CG]GGGAGACAACGAACAAGCACGCCGGCCAATCAAGAAGTGCCTGCCAGGACAAGTAGCCAA
cg03565229	0.178479	18.0902	0.723528	3856.72	0.545049	5168.57	ARHGAP6;ARHGAP6;ARHGAP6;ARHGAP6	395;395;395;395	NM_001287242;NR_109776;NM_013427;NM_006125	Body;Body;Body;Body			37	X	F	11325080	TTGTGCTAAACTGCCAAAGATGGGGAGGAGACAGCTACAAACATAGGCAAGTATCCCCTA[CG]CTAGGACAACATTGCCATGGCAACCAGGGTAAGGGCAACCAGCTTTGAGTGTGAACCTGC
cg03612011	0.175124	24.8208	0.651196	3426.52	0.476071	3736.26							37	6	F	139560166	CATCAGTTTTACAACGAACACATGTTACTTTTATCATCTCAAAAAAGGGGCTATTTAAAA[CG]TGTACGTCAATACCAGGCCAAAAGGAGCAAAATCAGTCTTACAGGCAGGTCTTACCTTTT
cg03635532	-0.400229	-22.088	0.362213	390.377	0.762442	3569.91	FCGBP	8857	NM_003890	Body	chr19:40376867-40377136	Island	37	19	R	40376883	AGAGGAGCCCACAGAACTCCTCCTTCTGATACTTCTTCTCCAGCTCGGGAGGACACTTGT[CG]CTGGGGATACAGCCCGCGCTCCCCGGCGGGCAGGTGGGCGGCGGCAGGCAGGGAGAGTCG
cg03661137	0.27605	23.1384	0.752434	4711.14	0.476384	4796.48							37	6	R	23282651	TGGAAAACCCCAAAACACACAAACCAGATCCAGCTGTAACCAAACATGTATGGAAAGCAG[CG]CACAGAATTTTCCATGGCCTGCAGCAACGATGTTATACAAACAGTCCCCGAGGTGTCTCA
cg03672679	0.179887	17.1462	0.245851	2316.47	0.0659647	82.9121					chrY:17567579-17568617	Island	37	Y	F	17567897	AGCCATGACGTACCACCCGCCGACAGTTGCCACGCCTGCCCAGGACCGCCCTCACGGAGG[CG]GTGGCCACAGACTACCCATCCAGAAGAAGTCCTTCCATGTCAAAGATGAGGTGGGTGAAG
cg03693561	0.225353	39.385	0.80943	2861.33	0.584077	3330.46	LBP	3929	NM_004139	TSS1500			37	20	R	36974511	AATATATTTTAAAAAAGAGAGTTTGGTTGGTGCCAGATGTAGCTTCACTCTCAACCCTGC[CG]TCTGCTGGGGGTGAGATCTCAAGGGAGCTATGTGGCTTTTTTGAACCTCAGTTTCCTCAT
cg03709613	0.199586	40.8275	0.694202	2812.22	0.494616	2961.12	LHCGR;GTF2A1L	3973;11036	NM_000233;NM_172196	Body;3'UTR			37	2	R	48960164	TGGGAAGAAATCTTCTTGTGATGGCATATTTGCTTCCTATATTTCTTCTGGAATCATGTT[CG]CTTGGCTTCCTGATTAAAAACACAGTTTTATTGCTCTCTGCACTGCCAAACCAATAAATT
cg03719428	0.280233	16.1847	0.453705	624.455	0.173472	477.25					chr12:54378696-54380102	N_Shelf	37	12	F	54376094	TGAACGCCAGGCCCGGACAATAGGACCGAAACAGCCTTTGCTCGTGGCCTCGGGAAAGAC[CG]AGCCCAAGGGGGCAGGGCTGGGACCCAGGCCCGCACAAATGCTCCCTTCGCCAGGATAAA
cg03809827	0.252779	13.2072	0.422544	3278.31	0.169766	41.3282							37	Y	F	15207352	AAACTTCACAATCAAGGAATGCAGAAACATAAAGAAATGCAATTGAGGCAAGAGGAGAAA[CG]ACAGAGGAGGAAAAGATGATGATTCATTGATATGGGATGGAAGAACAGATGAGGCACCAA
cg03816081	0.25394	13.5908	0.298052	5863.35	0.0441115	5271.03	LYZL1	84569	NM_032517	TSS1500			37	10	F	29577743	TCTAAAGAGGATACATGCTTAACTTTCTTTATTAATGGAATTTGTGATAAAGTTTGCAGA[CG]CCTCAGAGAAGAGCTCTCACTTGGACAGGAGGCCCTGGCCAAGTTGTGTAATGAGGAGGG
cg03818371	0.172203	13.0451	0.695754	3563.38	0.523551	3704.12							37	2	R	650969	GAGGGTCATTATGGAGCTGCAATAACCTAAATTAGTACCACATGATGGCTGAGGCCACTC[CG]CATGGATCTGTGTCTAAGAGGGCCTGGCAGAGTGAACTTGCGGCTCGGCTCGGTTTTGTT
cg03823458	0.207886	21.9183	0.823407	2825.09	0.615521	3763.09	IL13RA1	3597	NM_001560	Body			37	X	R	117882323	AGGACTGCCAGGAGATTTGAAACAACTTACCTGCCCTATTCTCCTTTCCTTAGGAGTTAA[CG]AAAAAAAAAAAAAAAAAAACGGCTAGATGCAGTGGCTCACACCTGTAATCCCAGCACTTT
cg03843317	-0.228928	-17.3969	0.416817	4447.25	0.645745	4648.53	HOXA11	3207	NM_005523	Body	chr7:27224267-27224596	N_Shore	37	7	R	27222623	TAGACGCTGAAGAAGAACTCCCGTTCCAGCTCTCGGATCTGGTACTTGGTATAGGGGCAG[CG]CTTTTTGCGGGTGCGTTGGCCACCTGTGGAGGGAGAAAAGGCATGGGGTGAGCCAGGTGT
cg03850256	0.244189	19.669	0.61818	2747.62	0.373991	2685.36					chr2:176973427-176973718	S_Shore	37	2	F	176974592	GTTTTAAAAATCATGTTAGTGATGAATTTCTGAATTGACGATGTGACCAAGCAATGCTGG[CG]CTGCCTTCTCCAGGCAGTAAGGCTGGGGCAGCAGGAACCTAAGAAGAAAACTCCCACCCC
cg03863692	-0.38044	-79.3817	0.522802	5469.27	0.903241	4863.57	TRERF1;TRERF1	55809;55809	NM_033502;NM_001297573	5'UTR;5'UTR			37	6	R	42407649	AGTATGTCCTGTGAACTTCTTCAGAAATTCTGCCTTTTTCTGGTGGGCATCACTGTGTGT[CG]TATTTCCATGTTCACATGACGGTCCTTCACTAGACTCTGAGCTCCTCTTATTTGTCCTGG
cg03894284	0.174613	15.1598	0.855499	4281.21	0.680886	4578.22	SLC19A3	80704	NM_025243	5'UTR	chr2:228582485-228582821	N_Shore	37	2	R	228582073	TGGCCTGAGAGTACTTTTAGAAAACATTATTCCTTTACCTTTTTCAAACTTGAAGCACTC[CG]AAAGTCCCAACCTTTTGCACATTTGCGGCAGCGACATTGATTTGGTAAACAGCTGTCACA
cg03918304	0.190041	20.0175	0.384156	3911.19	0.194115	3641.16	HOXD10	3236	NM_002148	1stExon	chr2:176982107-176982402	N_Shore	37	2	F	176981654	TACTTTTTTAGTAGATTCCTTGATCAGTGCCTGCAGGAGTGACAGTTTTTATTCCAGCAG[CG]CCAGCATGTACATGCCACCACCTAGCGCAGACATGGGGACCTATGGAATGCAAACCTGTG
cg03923561	-0.347685	-14.4198	0.171556	5529.67	0.519241	6526.97	HOXC4;HOXC4	3221;3221	NM_014620;NM_153633	5'UTR;TSS1500	chr12:54447744-54448091	N_Shore	37	12	F	54447220	TCCAACATCCACTCCAGTCCTCATTCAACTTCCTCTTCCTGCGAAAGAGGGGCGCTGCCC[CG]TGACCTACACAGACTGAGACACGATCGCCATGAATGGAGACCTCTGGAAAAGCTCAGGAG
cg03959273	-0.17199	-14.133	0.112814	3834.16	0.284804	4554.37	HTATSF1;HTATSF1	27336;27336	NM_014500;NM_001163280	TSS1500;TSS1500	chrX:135579001-135580099	Island	37	X	R	135579015	AAGATCCGGTGTCTATCCCCGGGTGTCGTAAAGAAACAAGTAAAAGACGCGGTTCCTGAG[CG]GGGGAGGGGCCTTTGGGCGAAGGAGGCGCGTCGTTTTCTCGAAGCCAGAGAAATTTGTCC
cg03966315	0.397776	13.4353	0.866239	6607.91	0.468463	7271.52	LINC00371;LINC00371	647166;647166	NR_102432;NR_102431	Body;Body			37	13	R	51658296	GACAGCTTCTCAGGGACCCAGTCTGAGACACGTCAAGGAATCCAGATGGAGTCAGGGCAC[CG]TCCGCTCCCAAAGTCTTTCTCGAAGCAGCCACTGTCCTTTGGGGTTCTCTGTCTCATAGT
cg04029282	-0.183258	-13.4299	0.210588	3899.64	0.393845	4722.3	MBNL3	55796	NM_001170704	TSS200	chrX:131623144-131624115	Island	37	X	R	131624049	TGCGGGCACTTTCTTCCTGTAGGGCGCTGTTTCGTCGCGAAATATATTCTTTGTGTGGTT[CG]CTCACTCGTGCCTGGTTCTCCGAGAGCGCAGCGCGGGCTTTATTCTCAGGGGGTGTGGCG
cg04032071	0.297999	29.6841	0.58916	6993.89	0.291161	6077.38					chr12:54378696-54380102	N_Shelf	37	12	R	54376241	CTCCACTGAAGCAGAATCTCAAAGTCTGTGAAAACCCAACAAGTTATTCAGGTCTGCGTC[CG]AGCGGGCTCTAGTTTAGCAGCACCGGGTTTTCGTTTATCTTGCGTAATTAGAGGCAAACA
cg04042030	-0.237088	-22.0406	0.0303637	2319.76	0.267452	89.0797	TBL1Y;TBL1Y;TBL1Y	90665;90665;90665	NM_134259;NM_033284;NM_134258	TSS200;TSS200;TSS200	chrY:6778574-6780028	Island	37	Y	F	6778623	GTTGGGGAGGGGCGGGCCGCGGCGAGTGGGTGCCCTCTCGCTCTCAGTCCTCCCGGTCCG[CG]TTTGCATGCTAGCGGCCGCTCCCAGTGGTGGTCACCGCCAGTGCCAATCCCTTGCGCCGC
cg04083966	-0.267694	-15.4733	0.585237	6064.95	0.852931	5208.48	MYBPH	4608	NM_004997	1stExon			37	1	R	203144832	ACTCTGATACTGCCACTTCTCCGGGAGGCTCTGCTGTGGGCACCTTGGCAGATTCAGATG[CG]GTCTCCTCTGGACTGCAGGCAGGGCCCTCGGAGGTGTTTTTTTCCATCATTGCTGGACTG
cg04088274	0.173897	23.3529	0.748085	5100.73	0.574188	5293.42							37	21	F	36675546	GATGATGTTCCCAAATCATATCTGGTCAGTGTAGAGAGAGATGGGAATCTCCACATTCCA[CG]ATGTTGCCAGCTCATTGAGCAGGTACTCCACAGATGAGTTCAGTCCTCTTCATATAATTC
cg04107251	0.18136	16.614	0.624522	3079.9	0.443162	3269.39							37	8	F	36902273	CAGAGCTGTTCAGGCTTTGCTCAAGGGTACCAAGGGCCAGCCCTGCAGCTCTTTTCCCTC[CG]TATAGTCAGCAGACAATGATGTGCACAGAGTACCCAAAAAAGCTTCACTTCTATTCTTCA
cg04157587	0.177072	20.0524	0.7114	4177.06	0.534327	4383.94					chr7:25896713-25896925	N_Shore	37	7	R	25895751	CCAACAAGTTAACAGCTTATAATAGGAAAGCACTCTCCAGACTTCTGCCCATCTCCATCA[CG]CCGCGGAAACTTGTCTGAAAGGAGAATTTGGATGCAACAGGGCAACGGAGCGACGTTTCT
cg04284319	0.171385	17.2854	0.710083	4209.03	0.538698	4028.16	HRNBP3		NM_001082575	5'UTR			37	17	R	77351040	TAAAAGCTATAATTAGCTCCCTTAATAGAGAATTGCACTTGGTTCGGCGTCAGCTAACAG[CG]GGCTCCCTTCCCTGGCTGTGGGATTATTAATGGGTGTTATTTTGCTAATAGTCCGCCCCT
cg04392180	0.184561	23.9005	0.643961	2300.73	0.4594	2500.87							37	7	R	20600988	CCTAGGCAAGAACTGGGCCCAAATTTATCTCCTAAGTGATATATCATCACTCTTAGAAAA[CG]TTTTAAGTAGTAACCTACGACATAAATTAAACAGATTACAGAAATCATTTACTTGTGAAA
cg04402798	-0.222777	-13.1335	0.289463	4627.81	0.51224	5648.7					chrX:37003510-37004547	Island	37	X	R	37003511	CTCAAGAGACTGAAGAAATGCTAGCACCACAACAAGAGTAACAAAAACATGGAGAGCAAC[CG]CACAGTGCTGCCCGAGCCACGGAGTCCGGAAGGGAGGCCGGGCAGGCGGCGAGCGCCCTC
cg04414946	0.205092	25.6017	0.760283	3211.81	0.555191	4336.34	TBL1X;TBL1X;TBL1X;TBL1X	6907;6907;6907;6907	NM_001139467;NM_005647;NM_001139466;NM_001139468	5'UTR;5'UTR;5'UTR;5'UTR	chrX:9432830-9434520	S_Shore	37	X	R	9435372	ATTCAGATTATCCGATCTACTCCTGCTGGATAGGAGCACACCTCCGCTAGAACCTGGGTC[CG]GCCCCCTCCCAGTTTTCTGCAGGGCGTCCAGATTCCGGTGCTCTGCCCCGCAGCAGTGCC
cg04424654	-0.236343	-16.2129	0.15924	4649.45	0.395582	6267.43	AMMECR1;AMMECR1;AMMECR1	9949;9949;9949	NM_001171689;NM_015365;NM_001025580	5'UTR;TSS200;TSS200	chrX:109560703-109561534	Island	37	X	F	109561524	GCGCGCCCCCGCCTCGGTGCGCGCTCCTCGCTTTCGCGGCTGGGCGCCTCGCGCCTGTCC[CG]CCCGACTCGTGCCTCTTCTGAGCCGCAGCCCCAGCCCCAGCCCCAATCTCAATCTCTCCG
cg04434701	0.181725	14.0828	0.87334	5167.42	0.691615	5700.68	CLEC16A	23274	NM_015226	Body			37	16	F	11112917	TGGCAGAAGAGGTGGCAGACGTCCCTGCATGAGCCGGGGGGAGGGAGACCATGGCAGAGG[CG]GTGTCTGAGCCCAAGGTATGTGTTCACATCCCTCTGGAAACAGAAGTGCAGGTTCACATT
cg04454114	0.174156	25.3041	0.740203	3874.56	0.566047	4123.04							37	17	R	76280213	CCACGGAAATAAAATTTACTCCCAACAATACAGTGGCAATTTTATGTCCCTAAACCTGAC[CG]TAAATAATAAACATAACTACAGAATGCCTGTAAACACATAAAACATCCTTCTCGGAAAAA
cg04511887	0.305924	24.3284	0.521169	7565.43	0.215245	6432.65	HOXA10;HOXA10-HOXA9;HOXA10	3206;100534589;3206	NM_018951;NR_037940;NR_037939	Body;Body;Body	chr7:27212416-27214396	N_Shore	37	7	R	27211623	TCGATTCATTTTCTTCAGTTTCATCCTGCGGTTCTGAAACCAGATTTTCACTTGTCTGTC[CG]TGAGGTGGACGCTGCGGCTAATCTCTAGGCGCCGCTCTCGAGTAAGGTACATATTGAACA
cg04515987	0.36591	13.0131	0.508076	2837.64	0.142166	46.2545							37	Y	R	22960295	CAGCCAGCTGCAGCCGTGAAGCAGCTCCTATTGGCTGTATGCAATGCCCTAGATCTGGCT[CG]TCCCACACTCGCTTTGGAACACACAGTCTGTGCTAAGAGATCTGTGTCTCCCCACGTCAC
cg04521510	-0.212216	-27.0268	0.106425	6983.38	0.318641	7454.4					chr7:27238690-27240311	S_Shore	37	7	F	27242044	CTTCGGTTTTCCGGCCAGACCCGGAAAAACGAAAACACAGCTTGGGGAGCCCCCACTAGC[CG]GCGCCTGTGCCAGCTCACCTCTGGCCATGGCGCAGCTGCCGGTGCACACGGCGGCCAAGG
cg04609841	0.215955	20.8959	0.763017	5689.78	0.547062	6373.54	SDK1	221935	NM_152744	Body			37	7	R	4012372	TCTCACCCCGAGCAGAGGGGACAGCTGTGGGTGCACAGTCAGCAGCGGGACGCGGAGACT[CG]GCTGTTCTCTCGCGCTTCTTGAGCGGGTGTTTGGCCAATTGTAAATTTCCATGTCGCCAC
cg04610028	0.407306	13.4991	0.469676	7207.28	0.0623694	6148.5	RAB11B	9230	NM_004218	Body	chr19:8464627-8465001	N_Shore	37	19	R	8464538	CTTGCCCCAGCTGGGACAGCCCTGCTCTGAGGACCAGACACAGGCAGGTGTTGTGCTATC[CG]CAGTGGCTGTTTCTGGAAGGCAGGAGCCTGCCTTCACTTCTGCACCACTTAGCACAGTGC
cg04624564	0.17389	16.2582	0.826825	2366.18	0.652935	3185.07	NCRNA00182		NR_028379	Body	chrX:73325164-73325522	Island	37	X	F	73325368	AGGGCCGTAGCCGCAGGGGAAGCGGCGTGGACCGGGCGGGGCGCGGCGCCTCGAGCGCAG[CG]GGAGACAAATGGGACCGGCTCCTCTCCCAACGCCAAGATGTGGATCCAGGTTCCCATCAC
cg04649587	-0.432257	-13.328	0.337219	573.107	0.769476	3513.71	TDH	157739	NR_001578	Body			37	8	R	11212812	AAAGCAAGCTGGGCAGCTCTGGTTTACTCTCAAGACATGCCTGCCTGGGTGCTGGGGACC[CG]TTGAAGAACATGGCAGTCTGAAGCCATATGTGACTGGACCATCTTGACCTCTAAGGCCAG
cg04683479	0.568628	32.1013	0.802979	2473.14	0.234351	506.108							37	18	R	20015273	CTCTGTAAATGGCTGCCTTCACTTGGAGAGTTACCTTTTTTCAGTGTCTTTCACAGCTTT[CG]TAACTTCTAGCTCTAGGAAAGGGTATGAGAGAGTTCATGTCTTTGTCAGTTATCCTGGAG
cg04709357	-0.192398	-14.4761	0.244204	4501.81	0.436602	4874.94	HOXA11	3207	NM_005523	Body	chr7:27224267-27224596	N_Shore	37	7	R	27222869	TGGAACGGCCGCAGTTGGAGGCTCAGCCACAGATAAAAGCCAGCTCCCTAAATAGGCCCC[CG]GGGAAGCTGCTCCCGCTGCCCCCAGAACAGAAAGGAGAGCTTCGCACAGCAACAGGCGAG
cg04730882	0.257859	28.6147	0.585042	5776.91	0.327182	4706.71	HOXD9	3235	NM_014213	TSS1500	chr2:176986424-176988291	Island	37	2	F	176986535	CGAACCGCGCGAAGCGGCCCTGCCCGGGGAGACTCGCTGAGGCAGGGCTGAGGCGGCGGG[CG]GGAGCAAGCTGCTCTAGCATTTGGGTTCTGCCCTGTGGCGTGTTCTCTTCCAGGGCCTTT
cg04845065	0.173841	15.3799	0.41867	4391.19	0.24483	4200.57	LARGE;LARGE	9215;9215	NM_004737;NM_133642	5'UTR;5'UTR			37	22	F	34189040	ACCCAAACAGCGAAAGCTGCTGAGCGTGCCCAGAGGAGGAGACGGAGGCAGGGAGTTCCA[CG]ACTGGCCATGCTGCAGCGAGCAGTGCCATGAAGATTTATGAGATGTTTACCACACTCCTA
cg04879211	0.179149	16.4147	0.850302	3135.75	0.671153	3670.81	TNS3	64759	NM_022748	5'UTR	chr7:47576519-47577210	N_Shore	37	7	F	47576144	CCAGCGCATCCCCCACTTCATTGCAGAGCTAAAATGCCCTTTACCTTTGCAAGAAACACG[CG]AGGGATAGCAGGTCTGCGCAATGGCCAGTATCCCAATTCCATTGCAGGGAAATGAACCCA
cg04882216	-0.378915	-16.9239	0.300116	5554.68	0.679031	5114.9	PRDM16;PRDM16	63976;63976	NM_022114;NM_199454	Body;Body	chr1:3102540-3103352	N_Shore	37	1	F	3101820	CAATCTGGTATAGTTTCGGCTGCACACACACACTATCTTGGCACCCATCCTCTCTTAGGA[CG]GACCCCAAAGGCCTATCCCAGACAGAAAAACTGGGCACTCTCTCATTGCTTAGTTCAGTG
cg04908210	0.236665	21.9691	0.543236	8235.92	0.306571	6694.43	HOXD10	3236	NM_002148	TSS1500	chr2:176980765-176981423	N_Shore	37	2	F	176980673	GGGTGTGGGGAGAGAAACCTCTGTTTAGTTCTCCTACAGGGAGCCCGAGGGACGCTTTCG[CG]GATAGTGAACTGCTGGCAAAGAATTGTCTCTGGGCTGAAAGCTCCCAGAGGTCCGGCCCC
cg04934298	0.191997	14.3492	0.685903	3250.82	0.493906	4166.19	DIAPH2;DIAPH2	1730;1730	NM_007309;NM_006729	Body;Body			37	X	R	96098801	GGCAGGAACTTCCTTGGCTCAACCCTGCTCTCCCAGTATGCATGCTGGTGGAAGATTATC[CG]TGGACCCTCCCCGTTATCTGCCTCCTGCATCTATCAGGACCTTAGGAAGCCTGTTTTACT
cg04959634	0.185716	14.802	0.305971	3691.97	0.120256	3957.24	HOXA10	3206	NM_153715	Body	chr7:27219309-27219750	N_Shore	37	7	F	27219224	CCCACAAACCCAGCCACGTTCCCGAGAGCCCTGCTTAGACATCGGCCACCTCCCCACTCC[CG]CCCCACCAGACTGAAATTGCTAAACTTGTGGCCTCTTACCTTGACACATTTCCGAAATCA
cg04989524	-0.185093	-13.5657	0.180328	5333.99	0.365422	6507.11	LOC101928402;STAG2;STAG2;STAG2;STAG2;STAG2	101928402;10735;10735;10735;10735;10735	NR_130770;NM_001282418;NM_001042750;NM_006603;NM_001042751;NM_001042749	Body;TSS1500;TSS1500;TSS1500;TSS1500;TSS200	chrX:123093923-123094582	Island	37	X	R	123094336	ACGCTGGGTGGGAGGGCTGGGAGCCAGGCGTTGCAGTGGCAACTCTCTGCCGCTAGATGC[CG]CTCCCTCCCAACGGGAGCCGGGCGCGGGTTCGTGGCCGACAGATGGCGCCTGCGCGTTCC
cg04995108	0.186326	16.8791	0.794396	4666.97	0.608071	4816.78	ATXN1;ATXN1	6310;6310	NM_001128164;NM_000332	5'UTR;5'UTR			37	6	R	16583141	GCTAAGTGCTATTCAAATACCAAATGTTCCATATGGTAGTGTTATTACCATTCCCACTAC[CG]TTACTTGAGGCCTTCTACCTACACTCATGAGGTGCCTCATCAGAATCTGGCAGAACATTA
cg05027336	0.262429	14.8153	0.385425	7820.82	0.122996	6392.09	MIR196B	442920	NR_029911	TSS200	chr7:27208871-27209616	Island	37	7	F	27209350	CCAGCCCCTAGGCAACCTGCGCCCGCCAGTGCAACAGAGTGCCCCAGGCGGCCGCAAATG[CG]TCAAGGAAGGGGAAGCCACAGGCCCCAGTAAGGTATTCCTGGGAGGGAGAGGGAGGAAAA
cg05089975	0.177544	14.2375	0.712493	4499.53	0.534949	5580.48	SH3KBP1;SH3KBP1	30011;30011	NM_001024666;NM_031892	Body;Body			37	X	R	19810031	ACTTTCCACACCCCATTCTGCAAGTCTAGCACATAAACACATTTTTAATCAATACATTTC[CG]TAATTTTGAGGGGTAAAGGTATGTGACATAATTAAAATACAATCCAGAACACTATGAATT
cg05100070	-0.198872	-38.988	0.210469	8240.42	0.40934	8702.19	SIM1	6492	NM_005068	Body	chr6:100897080-100897621	N_Shore	37	6	R	100896760	GGTGCTCTAAGGTGTCTTAAGAAAGTGACTGCACAGCCACACTGAACTCACCTGGGAGCG[CG]TACAAAATGCAGAAGCCTGGCCCCACCAACCCTAACGCATCCGAATAGCGAAGTAGGTCC
cg05100432	0.200842	22.3188	0.755547	6274.15	0.554705	6625.74							37	14	R	104889005	TGTTAAAAGGCAGATGGGAAGATCCGCCTCTATTCTGAGACAAACTTGCCTTGTGTGGTG[CG]AGGTGAGGTGTGGGGACCGGCAGCGGGCCTGCCGCGCTTCCCGGGCAGCGGAGCCGGACT
cg05115215	-0.450816	-28.3679	0.161531	2831.41	0.612346	3626.84	HOTAIR;HOTAIR;HOTAIR	100124700;100124700;100124700	NR_003716;NR_047518;NR_047517	Body;Body;Body	chr12:54359658-54359906	Island	37	12	F	54359799	GCATCGTACCTTATAAGGAAGGCGCCGGTCCTCCATTTCAGCCTTTTCTCTGCCAGGACG[CG]GCCGTGGCATTTCTGGTCTTGTAAACATCAGACTCTTTGGGGCCTTAAAAAAATAAAGAC
cg05128824	0.497547	14.1426	0.57763	1397.22	0.0800829	40.61	DDX3Y	8653	NM_001122665	TSS1500	chrY:15016544-15017298	N_Shore	37	Y	F	15015176	ATTTTAGCACTAGGAAACCCTTTGAAGGACGGTGTAAAATCTGGATATTTAATCTGGTTT[CG]CTGAGAGTTCAGAGGGAAGAAGTGTTTGTAAAACCACGTATATGGCTATTAGTTAAAGCC
cg05139500	0.308814	34.4632	0.89093	6221.65	0.582115	7302.76	HOXA10;HOXA10-HOXA9;HOXA10	3206;100534589;3206	NM_018951;NR_037940;NR_037939	TSS1500;Body;Body	chr7:27212416-27214396	S_Shore	37	7	R	27214902	TAAAATGCTGGCCTTGGGGTCCTTGGCTGGCCCAAAGTGAGAGACTTGGAGGGGTGTGCC[CG]GTGTACACCTCCGCTGCTTTATGTTCCTGCTCTCCTGTTAGCTTTGGCACTCATATGCTC
cg05177439	0.172301	16.327	0.703657	3455.93	0.531357	3573.64							37	3	F	146686442	TGAAGCCTCAAACTCGGACTGCAGAGGCTGGAAATGCAAATCACAATCATTTCCAGAATT[CG]AAATCTAATGTAGTTTGCCTGGCTAGATTTAAAAGTTGTTTGGGATTGATGACTCATTTT
cg05193067	0.171048	13.7319	0.597539	4490.29	0.426491	5528.25							37	X	R	102602623	AATCCTGGACACTGTCTATTATTTCCTTCAGACTCCTGACCTTCACTCCCTCACAAAGGG[CG]AATTTCCTCTCCATTTTGCACAGGGGCCTGCTCCCCTCCTTCTGTTTCCTTTTTCATTTT
cg05202985	0.173874	30.3876	0.71426	7711.09	0.540386	7873.13							37	12	F	114926138	GGGATACGCTGAAAGTCCAGAAGCCAAGAGGGAGGTTTATTCAGCAGTCCAATGAAGAAG[CG]ACAAGCATGCAATTGACACCAAGGTTAGAGAGAATCAGGAAGAGTTAACAGTGTCTCAGC
cg05208607	-0.508847	-14.1288	0.147187	185.536	0.656034	2104.76	KIAA1609		NM_020947	Body			37	16	F	84520021	GGCTTGACTTCTCCCACGCCCCATAGACCCGGCACCGTGTAATAACTGGGCCCGTGTCCT[CG]CCTGAAAACTGGGGGTCACACGGCCTGTCCTGAAGAACTCTGATGTGATAAACACCATAG
cg05230053	0.176141	19.3709	0.776591	1918.44	0.60045	2658.47	HDAC8;HDAC8;HDAC8;HDAC8;HDAC8;HDAC8;HDAC8	55869;55869;55869;55869;55869;55869;55869	NM_001166422;NM_001166420;NM_001166419;NM_001166418;NM_001166448;NM_018486;NR_051952	TSS1500;TSS1500;TSS1500;TSS1500;TSS1500;TSS1500;TSS1500			37	X	R	71794036	AAATTAGGTCAGCCTGACACTGAAGCCTTTGAACATTCCCTTTATTATATAAACTTGATT[CG]TCCAGGATGACTTTGTGTTATGATATAACTTTGTTCACCCTCCATTTTGTATCCCTTCAA
cg05230834	0.185124	15.6801	0.823793	4910.63	0.638668	5263.13	SAMD12;SAMD12	401474;401474	NM_001101676;NM_207506	Body;Body			37	8	F	119626989	ACTTGCCAATAGCCCCAGCACTCTGGGAAGGAGGCTGCTGAAGGCAGTGAGGTGGGCCAC[CG]CTGTCACCCAACAGCTGCTGTCCTGTCCTGCTCTTCACGCGGGAGGCAAGCTGTACAAGC
cg05234269	0.328415	13.728	0.386579	6218.34	0.0581643	5059.97	ST3GAL6;ST3GAL6;ST3GAL6;ST3GAL6;ST3GAL6;ST3GAL6	10402;10402;10402;10402;10402;10402	NM_001271148;NM_001271145;NM_006100;NM_001271146;NM_001271147;NM_001271142	5'UTR;Body;Body;Body;Body;Body			37	3	F	98503683	CTTGTATCTTTTTAATACAGCTCTAGACTTGTAAGTCGCAGTTGGTTCTTTTTCTACTTG[CG]CAACAAGTGGAATTTGGCACTGGGTTTCTGACAGTATGCATGGATTCTTGGAATCAGTTT
cg05269442	0.170474	15.7652	0.760516	2290.5	0.590042	2400.95							37	13	R	47749488	CTGAGATGCTAAATCCTAGCTCTGGTGCCCAGTTGACTCACACATTCAATAACAATTTAT[CG]TGAATCCAGACCTCTGTTCTAGGTTTGGGAGTGTATAAGTGAATAATGCAAGGTTTCTGT
cg05288927	-0.252153	-14.0363	0.170086	4038.12	0.422239	5796.23	ASFMR1;ASFMR1;ASFMR1;FMR1;ASFMR1;ASFMR1	2332	NR_024501;NR_024502;NR_024499;NM_002024;NR_024500;NR_024503	Body;Body;Body;TSS1500;Body;Body	chrX:146993091-146994200	Island	37	X	F	146993092	TTGAACCGGACCAAACCAAACCAAACCAAACCAAACCAAACCAGACCAGACACCCCCTCC[CG]CGGAATCCCAGAGAGGCCGAACTGGGATAACCGGATGCATTTGATTTCCCACGCCACTGA
cg05313910	0.309074	14.1764	0.754747	5206.76	0.445673	2359							37	8	R	98361938	CCCTTTGCCCTTAGCTACAGTTTCCCTCTCTTCTCTGACAGGTAGTGTTTCTGAGTCTCC[CG]GCCTCCAGCACTGCCCATGTTGCTGCTCCACTTGCCCCTCCACCCTGGAGTCAAAAAACA
cg05320102	0.179042	19.6546	0.793394	6234.01	0.614352	6856.68	JAZF1	221895	NM_175061	Body			37	7	R	27907803	GATCAGTGCCTGCCATACTGTCAGCACTAGTCGTTACTATTTTCACTGGTTGAACAGACA[CG]TGAGTTCACACATGACACCATCTATTGGGATGAGTCACGTTGCTTGCTCAACAACTTTAA
cg05320551	-0.190491	-18.5226	0.301956	1691.18	0.492447	1807.86							37	11	F	47886636	ATTCTTTCTCTTCCCCTCCGCCTTTTTTTTTTTTTTTTGGTAAGTTTAGATCCCTGTTAG[CG]ATGATATTCTGTGCAGATTGAAAGCTGACTCAGAGAAAGCTATTATTATCCTTCCTTTTT
cg05364766	-0.4526	-15.8501	0.191163	2187.79	0.643763	2951.28							37	7	R	136832262	AGGCATGGTCCTCTCTGAACATAGCAAGTTATCTTTGCTGAATGCTAGATGTACATTCCA[CG]CATAGAAGCAGAGAGGGCATTGGTGGAATTTGGTGCCTCTCCAAGCAGTGCTCCTTAGAA
cg05414241	-0.224132	-15.8688	0.160296	3300.75	0.384428	4328.29	NUDT11	55190	NM_018159	TSS1500	chrX:51238706-51240104	Island	37	X	F	51240059	TCGTCGTCATCATCCTCCCCCACGATGAACCATTCTGGCTTACTCATGGGACCTGGGCCC[CG]GTGTTGTCAAAACGACCCACGGGATTCTTGGCAGAATAGCCGCGCATCCTTGCTGAGTCA
cg05422383	0.19147	18.5869	0.663953	5935.41	0.472483	6028.06							37	6	R	43979018	AGATGCGCTTCAGGTCACACAGCTAATTGGTTGTGCAGCCAGAAATGAACTGCAGGCTTC[CG]GAGCCCAGATCCAGCTGTCCTTAACTCTAGGGGGCAATGTGCTTCAGGTAGCCCCTCACC
cg05423679	0.183589	15.5402	0.71537	6270.23	0.531781	6454.79							37	8	R	18892080	ATTTAACATCCTTTTAAAGACAAATACTATCCCATAAAGAGCTGACAGTCATGCATCACT[CG]CTAGGTACCAGGTGAAGGCCTCAGTGCTTTACTGGGTGTGTTATTTTGGAAGTTCCCAGA
cg05439902	-0.193823	-14.9007	0.117759	4611.45	0.311583	5652.68	TAF1;TAF1;TAF1;TAF1;TAF1;TAF1;TAF1;TAF1;TAF1;TAF1;TAF1;TAF1;BCYRN1	6872;6872;6872;6872;6872;6872;6872;6872;6872;6872;6872;6872;618	NM_138923;NM_001286074;NM_004606;NR_104395;NR_104394;NR_104388;NR_104391;NR_104387;NR_104389;NR_104390;NR_104392;NR_104393;NR_001568	TSS200;TSS200;TSS200;TSS200;TSS200;TSS200;TSS200;TSS200;TSS200;TSS200;TSS200;TSS200;Body	chrX:70585715-70587063	Island	37	X	R	70585900	AGGAAGAGCCACTGCTCTAATTCGGTGCCGTGAGAAAGCTCGCGCGCGGAGCAGTGGGAG[CG]GGCGGGACTGAATATTTTCTTTGACCAACCGCTTTCCACATATCCATCCTCCTGATCCCG
cg05445331	-0.186831	-13.5216	0.141743	7018.46	0.328574	8176.33	GPC3;GPC3;GPC3;GPC3	2719;2719;2719;2719	NM_001164617;NM_001164618;NM_001164619;NM_004484	Body;Body;Body;Body	chrX:133118960-133119990	Island	37	X	F	133119028	GGGGCGCCAGTTCGCAGAGACCCGGGAAAATAGCTCCCACCTTCTCGCCCTTCCAAAAAA[CG]GGCGCTCACGAGAAGGCGATCCCCACGGTTCCTCCCGCTCACACCTTCCCTGACAGCAGC
cg05468156	0.217362	14.0466	0.76085	1233.87	0.543488	1132.01					chr2:106886118-106886738	N_Shore	37	2	F	106885926	TGAGCTTGGGAGGCGGAGGTTGCAGTGAGTCGAGATCGCACCAGTGCACTCCAGCCTGGG[CG]AGAGAGTGAGACTGTCTTGGAAAAAAAAAAAGTATAAGTTTTTGCTTCCAATAACATTTG
cg05477582	-0.36231	-14.8913	0.22758	8528.63	0.58989	9030.94	CMTM1;CMTM1;CMTM1;CMTM1;CMTM1;CMTM1;CMTM1;CMTM1	113540;113540;113540;113540;113540;113540;113540;113540	NM_181269;NM_181283;NM_181272;NM_181270;NM_052999;NM_181296;NM_181271;NM_181268	1stExon;1stExon;1stExon;1stExon;1stExon;1stExon;1stExon;1stExon	chr16:66600024-66600619	Island	37	16	R	66600478	TGGATCCTGAACACGCCAAACCTGAGTCATCCGAGGCACCTTCAGGGAACTTGAAACAAC[CG]GAGACTGCCGCAGCCCTGGCAAGTAGCGGCAGCGTAGTGAGTTCTGTACCCAAGGCACAG
cg05478082	0.174262	15.1208	0.669533	5654.09	0.495271	5515.1	AKR1B15	441282	NM_001080538	TSS200			37	7	F	134233797	AATAAAGGACTCCTGAATTAGTCTCAGAGTGTGGCATTCTCTCTATGACTTGCTCGGTTA[CG]ACATTTGGAAGCCCCAGAGAGATTCGCCACCGGGTGAAGACCTGACTCATTCCGGGCTTC
cg05478253	0.17402	13.1447	0.696273	2528.33	0.522253	3240.25	KLHL13	90293	NM_001168301	TSS1500	chrX:117250233-117250754	S_Shore	37	X	F	117252422	ATCAAAAACCTGGCACACAGGTTAAAAAAAAAATAAGTACAAACTGAGCTGGTGTACACT[CG]AGTCACTGCTTTGTCCTGCCATAAAAAGGTTCAAGTGGGGTTACTTTATAATAAGTTTCT
cg05490659	0.295761	23.8189	0.426542	3669.2	0.130781	3307.81	HOXA10;HOXA10	3206;3206	NM_153715;NM_018951	Body;Body	chr7:27212416-27214396	N_Shore	37	7	R	27212357	GATTCGGGGGTCAAGGGCCCTCCCTCAAGTTTCTCCAGGAGCCAGGGATAGATAGCTGGG[CG]ATTCCGAGGTCCAGGGGAAGGGAAATGGCCCTTCTCTGGCTCTCAGCTCAGGGCCCCCCG
cg05503522	0.170186	15.1266	0.810524	2671.29	0.640338	3342.63	FIGF;PIR-FIGF	2277;100532742	NM_004469;NR_037859	Body;Body			37	X	R	15401021	CACCAACACCAGCCAGGAGCCTTTGAAGACACTTTCCCCCTATGCAATTTGAATGTATAA[CG]TATTTTAAACTACATACCATATGTACTGTATGTACGTCTGTGCGTGATGTATCAAAAGGG
cg05509820	0.210145	13.4575	0.793292	5875.18	0.583147	6516.38					chr6:125684544-125684865	S_Shelf	37	6	R	125687774	CTCCTGTGCAAAACTACAGAATATGCAGAATTGGTCTTTGTGCTTCTTTTACCTCCCTTT[CG]GAATCTCTCTCCTACCTCTTGCTCTTTCCCCCATCTTCCAGATACTCAGCACCCCCATGC
cg05516489	-0.307611	-18.6227	0.288176	3575.74	0.595787	3808.64	HOTAIR	100124700	NR_003716	Body	chr12:54359658-54359906	Island	37	12	R	54359761	GTGGGCGGGGGCGCCATGACAAAGTGAAGGTCAAGTTAGCATCGTACCTTATAAGGAAGG[CG]CCGGTCCTCCATTTCAGCCTTTTCTCTGCCAGGACGCGGCCGTGGCATTTCTGGTCTTGT
cg05516617	0.237495	24.7845	0.738321	6904.72	0.500826	7115.03	HOXA11	3207	NM_005523	3'UTR	chr7:27219309-27219750	S_Shore	37	7	F	27221689	CTGGCTGCAGCCTCTTGGCTTTTCCACATCTCCCACCTCAGGGAACAGTCCACTCTGTGT[CG]AGGCTTTGGGCCTGAGTGGCAGGCTGGAACCAAGACCCTCATTTGGTAGAAAGAAAAGCC
cg05532403	-0.222636	-13.1304	0.230984	5818.1	0.45362	7029.07	CA5B	11238	NM_007220	5'UTR	chrX:15756051-15756636	S_Shore	37	X	F	15756920	CTGTGAAATAGCTAGAGACGGGGGTAAGGGCGACAAATCTGAGGTTGCGGTTCCAGAAAC[CG]AGGCTCAGTAAACTGGAACTCCCTCAGATCTGCATTGTATCCGCACCACCCACTATGCTA
cg05558522	-0.224475	-14.2434	0.188241	4715.6	0.412716	5968.21	SNX12	29934	NM_013346	1stExon	chrX:70287890-70288359	Island	37	X	F	70288033	CCCTCACCCCGTGACTCACCCGCATGCGAACCTCATAGGTGGTGAAGCGCGCGCGTCCCA[CG]CCCACCGTCTGAGGATTAAAGATGTCGATCTCCAGGAAGTTACTTGGCGGCCCGTAAGCG
cg05569176	0.209639	27.6624	0.76912	2168.54	0.559482	2352.65	PDCD6IP;PDCD6IP;PDCD6IP	10015;10015;10015	NM_001162429;NR_027868;NM_013374	Body;Body;Body	chr3:33839996-33840671	S_Shore	37	3	R	33841973	ATCTGAGTCATCCAGCCGGTTTAATTTCTCCTTACCCCATGGATCAAAGCAAGATGAGTC[CG]GACTGGGGAAGGGTTGGTTCTCCGAAGGAAGGGGTACTGAATAGATTGCTCAGAGGAATT
cg05570109	0.188976	18.9139	0.770618	2704.3	0.581642	3021.01							37	2	F	39812572	ACGCGAACGGGAACCGGGGCTGCGCACGGCGCTTGCGGGCCAGCTGGAGTTCCGGGTGGG[CG]TGGGCTTGGAGGGTCCCGCACTCAGAGCCCTGCTGGCCCCAGGCAGTGGGGGGCTTAGCA
cg05573844	-0.250261	-42.5863	0.282438	5354.75	0.532699	6606.27					chr12:54354529-54355491	Island	37	12	R	54354590	CGCTATCGAGCCGGCAGGTGATGGGTCCGGCCGTCTGGGTTCTGTGGGTGCTAATGTAGC[CG]GAAATCCGGCGCGATCGATGGCTGAGACCCAGAGCAGAGCAGGGACCGCTGGCCCCGGTC
cg05605384	-0.204855	-19.6439	0.0904841	4950.41	0.295339	6121.6	TAF9B	51616	NM_015975	TSS200	chrX:77394831-77395292	Island	37	X	F	77395277	GGGTTACGTGCCAGCCGCCGGGGGCGGGAGTTTCAGCAAGCCGCTGGCCAGGGGAAGAGA[CG]CGCTGGGGTGCCCGAGTTCAGTATTGGAAGAGGCAGGTAATCCTTCCCCATGGAGCCTGC
cg05630320	-0.214223	-13.0645	0.159642	4968.86	0.373864	6393.62	HPRT1	3251	NM_000194	TSS200	chrX:133594203-133594828	N_Shore	37	X	R	133594116	CTTCTTCTGGGAGAAAATTCCCACGGCTACCTAGTGAGCCTGCAAACTGGTAGGCGCCGG[CG]TAGGCGCGCGGGCGGGGCCGGGGGCGGGGCCTGCGGGGCGTGGCGGGGCGGGCAGAGGGC
cg05640369	0.171481	17.5003	0.721075	2342.44	0.549593	3271.44	SEPT6;SEPT6;SEPT6;SEPT6	23157;23157;23157;23157	NM_015129;NM_145799;NM_145800;NM_145802	Body;Body;Body;Body			37	X	F	118771721	CAATCAATATTTGTGGAATCTCTGTTCCCAGTATTGTGTGAGGCACTGGGAATTCAGAAA[CG]AAGTGATGGAATCTTGCTCTCAGGAGCTTATAGTTTAGAGGAAGAATAGATACAAATAGA
cg05643545	0.1933	15.5174	0.819728	2920.74	0.626428	3120.62	CYTSB;CYTSB		NM_001033555;NM_001033553	Body;Body			37	17	R	20165967	TTGGCAATTCCTACTGCATTCTTAACAATATTTTGCTAAAATTTCGGAAGATTCCAGCAC[CG]TAATACTCCCTTCCCAGGCTGAAGCTTTTGAGGGAGGTGGGGATGGAAAATGAAAGAAGC
cg05777666	-0.177049	-13.7709	0.181692	4293.41	0.358741	5649.61	ESX1	80712	NM_153448	TSS200	chrX:103498706-103499843	Island	37	X	F	103499734	GGCACTTGCGCGCCCTATATAGCGGTACGGTGCCTTCCGCAGGTTCAAAGCGTATGCACA[CG]CGTCGGTTAAACGCCCCCTATTAGCATTCACAGTACATCTAGTTGTGAGTGCGACCCCCG
cg05940691	0.242243	19.21	0.68211	3328.69	0.439866	3855.46	WDR64	128025	NM_144625	Body			37	1	F	241912764	GGAAGACTCACCCATCTGAGTAGGGAATAAATATAGGATAAATTGTTGGCAGAAAGCTTT[CG]ATCGGATGAATTTTCTCTGAGCGAAAAGCCAAGCTTTCTCTAAGTCATTTTTACCCACAT
cg05944468	-0.181798	-23.3103	0.202462	2818.32	0.384261	3844.1	FLJ12825	440101	NR_026655	Body	chr12:54484193-54484403	Island	37	12	F	54484290	GACGCTGCGGAGGGAGGGACTCCCGGGCTCGCCAAACAGCGGGGCCTCGGGCAAGAGCGT[CG]CCAGCGCGTCCTCATTCTGCGATTACTGTCAGGGGACCATCCATCAGCGCCGCCCGGGAC
cg05951084	-0.24339	-29.5099	0.196937	4761.32	0.440327	5610.35					chr12:54343622-54343848	Island	37	12	F	54343681	GACGCGCCATCCCCCTTCCCGCAGGAGCCCGCCGCCTCTGTTTACACACAGAGGAGGTGT[CG]TCTCCAGTCTAGACAAGGGCGCTAATAACGCCCATAAAAGGCGGCCTCTCCAGAGATGCT
cg05977669	0.224807	22.497	0.340753	10514.4	0.565561	10970.4	HOXA11AS;HOXA11	3207	NR_002795;NM_005523	Body;TSS1500	chr7:27225050-27225629	Island	37	7	R	27225070	GGCTTCCTTTCTTTGTAGCCACCTCAGGGGAAGCAACAGATCGTCACTCGGTGTTCTCAC[CG]AAAGCACGTAATCGCCGGTGTAACTCATGTTGGCTGGGGGGCCTCCCGGCGCGCGCGGAG
cg06005169	0.354266	24.8662	0.683678	3052.08	0.329411	3312.49	HOXD10	3236	NM_002148	3'UTR	chr2:176986424-176988291	N_Shore	37	2	R	176984634	GTGCATCTGTGGTTTGGTAGAAGTACAACAGCAACCTGTCCTTTCTGTGCATGTTCTGGT[CG]CATGTATAATGCAATAAACTCTGGAAATGAGTTCACTCCCTCTGCTTTCTGAAATGGAAA
cg06016850	0.173561	25.1667	0.645198	3614.43	0.471637	4098.25					chr2:173099482-173100098	N_Shore	37	2	R	173099122	AGTGGGGACAGTAGCTGAAAGTGTCAGTCAAGAGGTGTCCTCTCTGGGTGGAAACCCTCT[CG]TTTTCAGTGAAATCTCTCAGGAACTGCTTCATGGCAGCAGATTTTGAGAACCAGTGAAAG
cg06152855	-0.296922	-17.5897	0.515454	5573.54	0.812376	5070.96							37	15	F	52598531	AGTTCATGGGGCCAGTGATTGAATTTAATTTGGAAGATGCTATATTTCAAGGGCCTGTTG[CG]GTGCCCAGAAAAGTACTTAATAAATGAGTTGAATGAATGTGTCATGGAAGTAGGAAGTGT
cg06212762	0.275703	15.4761	0.742992	5957.34	0.467289	6784.51	LRSAM1;LRSAM1;LRSAM1;LRSAM1	90678;90678;90678;90678	NM_001190723;NM_138361;NM_001005374;NM_001005373	Body;Body;Body;Body			37	9	R	130254679	TGCCCACAAGTGTGGCAGGGCTCTGGCTGTTGGGGCCCCCATGGGGTTTCCAAGAGCAGG[CG]CAGGAGTGAAGCAGGGACCCCAGGCTCTGGTTTGCACGCACCTCCATTTGTGTGGGGCCC
cg06247034	0.233279	17.1291	0.427705	860.415	0.194427	97.65	NLGN4Y;NLGN4Y	22829;22829	NR_028318;NM_014893	TSS1500;TSS1500	chrY:16635739-16636047	N_Shore	37	Y	F	16634255	TTTGGTGTGGAGAGTACCTAGAGATTCCTAAAAAAGCAAAGAGGAAGAAGGTTTGCTGTG[CG]CATCTGGGTACCCTGCTCTATCTCCAGGGTTCCCAGGATCTCTCTGTTACAGCTGGTTTG
cg06314001	0.211293	23.2817	0.8303	5727.92	0.619007	6341.36							37	6	F	56269391	CCTGGTAATTTTGTTTCAAAACACAATTAGTATTGGTGAAAATAGGTTTGATGACAATTC[CG]GTAGAGACGAGTTACTGGGCAGCCATCTGGGGTCATGACTCTTTCTTCTCAGGCTGTGTC
cg06354392	-0.461092	-29.5764	0.275788	3164.7	0.73688	3914.69					chr2:176971706-176972305	N_Shore	37	2	R	176970064	GCGGGGAGGGAGCACACAAGATGGGCAGTTCTAGTTGGGGGAGGCTCGATGCCCTCCAGT[CG]CCACAGACCTATTTGCGCAGTGTTGGGGGAGGGAAGAAGACATGGGAAGGGGCGGAGGAA
cg06357773	0.184017	20.434	0.794384	5764.75	0.610367	5928.18							37	10	F	33434581	GAGGTATTGGACAACTCACCAGCCCCTCCCCTTCACCTCAAAGGCTGGTGTCTCTGTGTA[CG]TCAACTGTGGCCATAGCCAGGACACCCACACTTGGACTTTTCATGTGGCTGCTGGGCTGC
cg06394820	-0.172539	-16.1685	0.0619225	6193.5	0.234461	6423.06	CCDC86	79080	NM_024098	TSS1500	chr11:60609392-60609786	N_Shore	37	11	R	60608291	GGGTGGAAGAGCTGGGCAAGGAGGTGTCCCGGCTGCTTCTGCTGTGGACAGCTGCATGGC[CG]GAGAGGAGCAGTGAGGCAGGCAAAGCCCCCCTGCAGGGGTCTCCTTGACTCAGGAACATG
cg06407043	0.44576	18.7	0.504013	1331.14	0.0582535	333.076							37	12	R	8403616	GGGCATATATATATATATAGAATCATCTAATATTTGTCTGGCTTCTCTCACTTAGCCTAA[CG]GTTTCAAGGTGTATCCAGGTTGTAGCATGAATCAGCCCTTCATTCCATATTGTGGCTGAT
cg06411441	-0.18973	-14.0131	0.132994	5963.08	0.322724	6717.73	TRMT2B;TRMT2B;TRMT2B;TRMT2B;TRMT2B;TRMT2B;TRMT2B;TRMT2B	79979;79979;79979;79979;79979;79979;79979;79979	NM_024917;NM_001167972;NM_001167971;NM_001167970;NM_001167971;NM_001167970;NM_024917;NM_001167972	1stExon;5'UTR;5'UTR;1stExon;1stExon;5'UTR;5'UTR;1stExon	chrX:100306614-100306992	S_Shore	37	X	R	100307072	TTGCTGGGGGAACCTTCTATGGAGACCTTCCTTAAAAGCACTCATAGCCCTGACACCCGC[CG]CCTTCCTTCTCTAAGTTCTCCTCTCCTCCCCTCCCCGGGGCCCCGCCCACCACCTGCTCT
cg06462727	-0.186766	-15.2108	0.147147	7907.37	0.333913	8877.44					chrX:106515698-106516368	Island	37	X	R	106515879	GCGACTCGTACCATCACTATTTCTACGACTATGACGGCGGGGAGGATTTCTACCGCTCCA[CG]ACGCCCAGCGAGGACATCTGGAAGAAATTCGAGTTGGTGCCGCCGCCCTGGGACTTGGGT
cg06479254	0.296248	20.646	0.781084	3187.7	0.484836	2961.02	HOXD10	3236	NM_002148	Body	chr2:176980765-176981423	S_Shore	37	2	R	176983285	AAGTGGCAGATTTGGGGACCTGAGGCAGCAGTGGGGTTGGTAGGCTTGTCCAGGTCGTGG[CG]TATTCCCCTCCGTCCCTGTTAGGAGCTGAACCCTTAGAATGTTGCTGGGGAGATCTGGAA
cg06571387	-0.181717	-25.0265	0.343877	7110.27	0.525595	7389.6	HOXD12	3238	NM_021193	TSS1500	chr2:176964062-176965509	Island	37	2	F	176964101	CAAGGGACAGAGCTCCTGGTGCCGCCGGACCGCGCCCTCTCCGGATAAGTCGAGAGGCGC[CG]GTTAATGGAAAATGCCTCCGCTGCAACTTAAAGCCGGTAGAAGCAAGCCGGGCCCAGAAA
cg06587155	0.31537	34.9266	0.26093	1378.46	0.5763	1792.94	HOXA11AS		NR_002795	Body	chr7:27227520-27229043	Island	37	7	F	27228112	ATATGCTGGCGGTGTGAATGTGAAGGTTTCTCCAGGCAGGCGGCTGGGGCGAGGGGTGGG[CG]CAGCTCTGAGGATCAGACCAAATCTAGGGGAAAAAGGGGAGGCAGACCTTCGGGTCCTTG
cg06620723	-0.187797	-18.6125	0.222721	5194	0.410518	5931.97	VPS13D;VPS13D	55187;55187	NM_015378;NM_018156	Body;Body			37	1	R	12404945	CCTGTTCTGCCCACTGCCTTCTGCTCCAGTTTCAGTCGAGCACAGGAGCCCTGAAATGAG[CG]CTGTGCCTCTCCTGCCCTGTCTGTAGTCACGTAGGGCTGGAGCCAAACAACTGCATGTGG
cg06622953	-0.353347	-36.5225	0.129743	8628	0.483091	8360.17	HOTAIR	100124700	NR_003716	Body	chr12:54359658-54359906	N_Shore	37	12	R	54357752	ATTTTAAAAAATAAAAATACATAAACCTCTGTCTGTGAGTGCCCGTCTTGCCCTCTGCCA[CG]TTTGTTCCGGGAACTGCCGCCTTGCTCCCTTGCCTGCATTTCTCTGCGTGGTTCGCTTTC
cg06628792	0.185563	21.9287	0.339964	3724.11	0.154401	82.2418	TTTY14	83869	NR_001543	TSS1500	chrY:21238448-21240005	Island	37	Y	F	21240004	GAGGGAGGCAAAGCGCCCTGGAGCCGCGTCCCCTGCCTTGCAAGTTAGTTCTCCAACACG[CG]AAAAGGGTAGAGAGAACTGATGCGGTGACAGAAGCATTGGGTGAAGTTCACTTGGCACCA
cg06669276	0.24516	25.9575	0.146047	4968.7	0.391207	6297.16	HOXA11AS		NR_002795	Body	chr7:27227520-27229043	Island	37	7	R	27228627	GCCGGCTCAGTCTCTTCTTGTTTTTCCAAACTTCAAGGTCCAGGCAGCCCTCTGCAGGGC[CG]GGCCCCATTGCTCCCCGCGCGGCATTGGAGGTGGCCGCCCGGAGAGGAGAAGGCCAACGC
cg06671703	-0.345658	-15.4403	0.211358	148.319	0.557017	2253.7							37	4	R	58585643	TGGTGCTGCTGTTCTGGGGTGATCCTTTGAAAACCATTGAGGTCATCCATTATATCCACC[CG]TATTCCAGTGTTTTAAACTTCCTTAGACATTTTTTGCCCTAAATTTTTCTCAAGTATCCT
cg06681098	0.209456	15.073	0.827947	4668.78	0.618491	4700.57							37	6	F	33124494	ATTTATTGTTTAGAAAAGTGCATAGGGCCCGCAGAAGTCACAATGCAGCCCTGGATATAA[CG]GCCATGAAAGTTTATGTGCTGAATCACAAAGTGGCAAAATATGAACTGGCAGAGATGTCG
cg06695917	-0.184421	-13.0119	0.164897	4724.78	0.349318	5681.73	CXorf40A;CXorf40A;CXorf40A	91966;91966;91966	NM_178124;NM_001171907;NM_001171908	5'UTR;5'UTR;5'UTR	chrX:148622270-148623178	Island	37	X	R	148622941	TGCGGACGGTACCTGAGGGCTGGGGTTTCCCTGGATGTGGGGCTGGGAACTCGTGCGGGG[CG]CGACCGAGGCGCCTTTTCCTGTCCCCTGCTGTCGGCAGGGTCTCGGCTCCGCTCCTTCTA
cg06711418	-0.177176	-14.6404	0.404086	6891.6	0.581261	6441.46	MT2A	4502	NM_005953	3'UTR	chr16:56642129-56642595	S_Shore	37	16	R	56643342	GCTCCCAGATGTAAAGAACGCGACTTCCACAAACCTGGATTTTTTATGTACAACCCTGAC[CG]TGACCGTTTGCTATATTCCTTTTTCTATGAAATAATGTGAATGATAATAAAACAGCTTTG
cg06729806	-0.210339	-38.1031	0.191166	5359.65	0.401506	5815.2	HOXC12	3228	NM_173860	Body	chr12:54348695-54349378	S_Shore	37	12	R	54350294	AGGGAACTCTCAGACCGCTTGAATCTTAGTGACCAGCAGGTCAAGATCTGGTTTCAGAAC[CG]GAGAATGAAAAAGAAAAGACTTCTGTTGAGGGAGCAAGCTCTCTCCTTCTTTTAAGGTGC
cg06734157	0.267272	14.6018	0.388719	2196.01	0.121448	1567.32							37	3	R	150066462	ACAGCAGTGGCTTTTTCCAACCCGAAGTTTCAAATCCTTCTGGTGACTCATGTCAAGTTG[CG]TGCGCCAAGTTAAGAGAGTGCTGACACTCTGACTCAGTGTGTACAGAAATTCTTGGCCAA
cg06771786	0.181031	13.6139	0.701149	2395.93	0.520118	3177.07							37	X	F	147216119	CAGTTACTTGCTTGCCTAAATGAAGAAGAGACATGTCTGTAGTAATACTTGCATGTTGGA[CG]AGCCCCATTCAGAAGAAAATCACAATGAGGTTTCTGTTTATACAGGTGCCATTAGGTGTA
cg06805513	-0.225868	-13.0887	0.158223	3568.43	0.38409	4758.74	SLC16A2	6567	NM_006517	Body	chrX:73641647-73642011	Island	37	X	F	73641955	CCAAGCAGGTGAGTGGCCCCGCACGCCCCACTTGGCATTTTGGGCAAGGTTGGCCGCTCC[CG]CTGCCACCGACCCCATACCTCCCGGTCCGAGGCGCCCCTCCAACGCGCCTCTCCGACTCC
cg06848990	0.171257	18.9032	0.776744	1996.24	0.605486	2362.67	AMOT	154796	NM_133265	5'UTR	chrX:112083564-112084815	N_Shore	37	X	R	112082290	TTTGGTCAGGCCAGCTTTTCCCTCCCAGCTGATCTGAAACAGGATAGCCTTTAAAATTGT[CG]CCCTTCTCTACCTTCCTACTTTCCTTTCACTCATTAAAATCAACCAAAGTTATTTTAAAA
cg06849002	-0.323281	-16.291	0.0392171	4616.06	0.362498	5363.32							37	7	R	4334400	AAAATAGCACAAATCTCTTTTTCCTCCCTCACAATTTCATGGATAGCAGTCTGCTGTTAC[CG]TAGATCTTAGCATCCTCAGCATACATTTTTTTTTCTTTTTAAGTCAACAACTTTCATCTT
cg06864186	0.247984	14.691	0.700106	3781.86	0.452122	3799.74	LIPF;LIPF;LIPF;LIPF	8513;8513;8513;8513	NM_001198830;NM_001198829;NM_004190;NM_001198828	Body;Body;Body;Body			37	10	F	90430556	GTTGTAGGGATTTTAGCTTTCACTCTGATAAAAAAAGAAAACTGCAGAATAATTTTGAAT[CG]AAGAGTTACATGATTCATAACAGGATCCCTTTTGTTGCCAGGGGCAAAGAGGCAGGAGCA
cg06902858	-0.174198	-16.3269	0.174865	7383.27	0.349063	8292.37	ARHGEF9;ARHGEF9;ARHGEF9	23229;23229;23229	NM_001173480;NM_015185;NM_001173479	TSS1500;TSS1500;Body	chrX:62974713-62975218	S_Shore	37	X	F	62975487	AGAATTGTGGGGAAAGGCAGAAAAAAGGATGGTGAGGAGAAAGAAGGAATGGGGGAAAAA[CG]GATAGGTAGCTGTGGAGAATGCATGTGCCTAGCAGCCACTTTGTTTGGAGCCTGGGCCAA
cg06915872	0.235371	20.4642	0.881116	4077.01	0.645745	4829.38	BANP;BANP	54971;54971	NM_017869;NM_079837	5'UTR;5'UTR			37	16	R	87998081	ACGTCACCGTTGCCGAGGCGTCCAGGAGGCGTGCAGGAGGCGTGCAGGGGTGGCCAGCTC[CG]TGGTAGGACCCTGAGCTGAGTGTATCCCTGAGAAGCATGGGGAGGCCCAAATGCAGGGGC
cg06934774	0.193334	14.4744	0.531516	5916.09	0.338182	5932.19					chr7:27198182-27198514	N_Shore	37	7	F	27198025	TCCGATGGAGAATAGAGGGAGTAAGACAAAAAGAAAAGACCTAAATAATCCCAGTCGCAT[CG]CCTTCTGGAAGGAAATAAAAACCCAAGAAAGTTAAAGGAAGATGAAGCAAACAAGAAGGC
cg06967452	0.177236	14.7069	0.677839	6097.98	0.500603	6258.15	MIR1268A	100302233	NR_031672	Body			37	8	F	37246355	AAGTAACACCTGACTCATGGAGTTTTCCTGCTGATGATATAATGAGATGAGGTATGTGAA[CG]AAGCACATGGTTTATTAAATGTGTCATGGCAGTTTCACTGTCTTGGGTGGTATGGGAAGG
cg06982190	0.224169	17.1963	0.561896	4743.87	0.337727	4536.94					chr7:27199661-27200960	Island	37	7	R	27199815	AAGGTTCTCTGTTTGCTTTTGCGTTTTGCCTCTGGAACCATTCGACATCCGTGGCTGATG[CG]CGCACCCGAGAGGAGGCCGAAGCGTGTTCCCCGCCTAGGGTCTGGGAGAGGCTGGGCCTG
cg07003097	0.190247	14.4522	0.655803	3525.7	0.465556	3408.01	PLCXD2;PHLDB2;PLCXD2	257068;90102;257068	NM_153268;NM_001134437;NM_001185106	Body;5'UTR;3'UTR			37	3	F	111458198	TTGGCTGGGAGAGTAAAGAAACCACATCTGAATTCTCTTGTCCAGCACTCAGCTTTGCCA[CG]CCTGTGTGCCACTAATGCAAGCTCCAGCAGGCAGTCAGTCATGACTATCATTCTCTCTTT
cg07090980	0.18958	13.5522	0.642364	5326	0.452784	5107.81	NXN	64359	NM_022463	Body			37	17	F	873255	GCCTGTACTGAGACACCCTGGGGAGCAGGGGGAGAGGCTGACGGATTGGACAGAAGGAAG[CG]ACGAAGTGAAGCTTACGTTGTTTTTTTAAAAGGACTTTCTGATGTAGTTCATACAAAAAT
cg07098168	0.181602	17.3899	0.6775	2795.22	0.495898	3100.23	INA	9118	NM_032727	3'UTR			37	10	F	105049522	TCCCCTTCCCACTAGCCTAGGTCATAAAGAGGCGTTGCTTTCACTCTCCTATGCCTTTTA[CG]AGTGCTAAGTGTAGGATATTTTGTCACCAGAACACAATGCTACCGCCCCAAAGTAAAAGA
cg07134666	0.207648	15.1032	0.859341	3707.19	0.651693	4681.28							37	6	F	29648400	CAGATCGCCGCCCTGGTGGGCGCTCCTGGCCCTGTCCTCCGCGCTTAGTTTGTCATTGGG[CG]CCCAGATCCGGAACCCCAGCCTCGAAGCTTCCGGTGGCCGGGAACAAAGCCGGTTTTGCT
cg07148025	0.194295	18.5145	0.743714	5087.1	0.549419	5304.93							37	5	R	116108611	ACATATAAACAGACAAAGCCCCAGTGGATAAGTCATAAAGATCTGACAGCAAGGACCATA[CG]TCTTTAAAACTCTCAGCTTTTCTACTCAAGTAATGTGTTATTTGTCCCAGGTTTGCAGTT
cg07168881	0.170302	18.558	0.680053	5798.8	0.50975	6326.53	PTPRG	5793	NM_002841	Body			37	3	F	62153673	TTTCCCCCTCCCCTCTCTGGTCCTCTGTTCAGCTTGAGGCTTTTTATTCCATCTTCACCA[CG]GAGCAGCAAGACCATGTCAAGTCGGTGGAGTATCTGAGAAATAACTTTCGACCACAGCAG
cg07233230	0.25889	37.4724	0.744093	4147.33	0.485203	4544.1	WDR64	128025	NM_144625	Body			37	1	F	241912768	GACTCACCCATCTGAGTAGGGAATAAATATAGGATAAATTGTTGGCAGAAAGCTTTCGAT[CG]GATGAATTTTCTCTGAGCGAAAAGCCAAGCTTTCTCTAAGTCATTTTTACCCACATAGTC
cg07255922	0.215808	23.3624	0.709058	5998.04	0.49325	6233	RRAGD	58528	NM_021244	Body			37	6	R	90095372	AAGTGGGACAGTCAGGAAAGCAGCTGCTGACAGCAGGCCCTGGACGTGGTGCAGGTAACA[CG]TGTTTCTGGGTAGGCCCATGGGAAGAGAGTAAACTGCTGATCACAGATCAGGCATTGGAT
cg07266404	-0.297603	-15.5223	0.151858	5283.52	0.449461	5794.59	HOXC4;HOXC4	3221;3221	NM_014620;NM_153633	5'UTR;TSS200	chr12:54447744-54448091	N_Shore	37	12	R	54447584	AAAAATTGGATACATTTTGAATAAAGCGATTCGGTTCCTTATCCGGGGACTGGGTTGCTC[CG]TGTGATTGGCCGGAGGAGTCACATGGTGAAAGTAACTTTACAGGGTCGCTAGCTAGTAGG
cg07267946	0.189678	13.7906	0.772972	5145.53	0.583294	6245.3	STK26;STK26;STK26	51765;51765;51765	NM_001042453;NM_016542;NM_001042452	Body;Body;Body			37	X	F	131169014	GCTCCGCCAATTTGGGGAGCACTTTGAGCACCACTCAAGGATGACTTTAACAGACATTGG[CG]ACCCCTTAAATATGAGAAGAAAGGAAACATGATGAGAGAGTAGAGTCAGAGATAAGGCTG
cg07285621	-0.213108	-17.2975	0.172257	2274.91	0.385365	3742.68	CLDN14;CLDN14	23562;23562	NM_001146078;NM_001146077	TSS200;5'UTR			37	21	F	37914924	CCTCCTGGGCGGCTGCACACCAGCTCATGGCCGCTCTGGGGTCTGTGAGGGCCCGGCGCC[CG]TTCTCCCCAGGGAGCCGCGTGACTCTCCTTGATCCGGCCTCCCCTCGAGCGACAGGCCTC
cg07366871	0.191053	17.9604	0.534878	1951.5	0.343825	2471.23							37	7	R	95313466	TATTATAATGATAAATCACTAAACACATGTGTAGAGATCCTGGCACTGACCTGTTGGCTG[CG]TACATTGACACATCAAACTTCTTTGCCTTCCAGAATTTCTGATCTATTGCAGCTTTGAAA
cg07389699	0.247166	14.6069	0.296839	5805.31	0.0496726	4442.23	HLA-DQB2	3120	NR_003937	Body	chr6:32729342-32729877	N_Shore	37	6	R	32728786	GGCAGCTGAGTACATTTATTCATTAATTTAACAGAAGATCATTGAGCTCATACCACATGC[CG]GTCCACGAGTCAGGTACTAGGCATGCAATGATTAAAACACTCTCACCTCAAAGAGCTCCG
cg07456585	-0.334805	-14.3529	0.218503	4906.69	0.553308	5468.44	VSX2	338917	NM_182894	TSS1500	chr14:74706188-74708192	N_Shore	37	14	F	74704714	TGTGTCACCAGAGATGACACCATGTAAGGGGCCTGGGATGATGTAGGCACACAGTAGGCA[CG]GCCTTATTATGGGATACAGAGGCACCACTCTCCCAGATATCTCCTGCACCATGAGATGCC
cg07483304	0.327655	25.2246	0.582446	6310.29	0.254792	6104.47	HOXA10;HOXA10	3206;3206	NM_153715;NM_018951	Body;Body	chr7:27212416-27214396	N_Shore	37	7	F	27211741	AACAGAAACTCCTTCTCCAGCTCCAGTGTCTGGTGCTTCGTGTAGGGGCAGCGCTTCTTC[CG]ACCACTCTTTGCCGTGAGCCAGTTGGCTGCGTTTTCACCTTTGGAATTGCCTGGCATGTA
cg07497907	-0.177757	-14.9872	0.264041	138.297	0.441798	155.785	ADAMTS18	170692	NM_199355	Body			37	16	F	77367200	TACTAACCGGAGGGAAGAAAATGGCACTTTAAAACAGTGTTTTCTCACACTAGGGCCTGT[CG]CATGGTGGGGAGCAAGGGGAGGGAGAGCTTTACAACAAATACCTAATGCACGTGGGGCTT
cg07530829	0.18502	28.4925	0.719555	6057.3	0.534535	6190.77	NUP210P1	255330	NR_034158	TSS200			37	3	R	126380918	TCCTGGACAAGGGGAGCTCTGAGGTCACTCATGGGCTCATTATGTGGTGTGGGGCTGTCT[CG]GGGTGTTAGGTTATGACAGGAGCAGCACTGCAGCCACAAGCCATGGCAGTCGTGGCCCGG
cg07538187	0.184272	17.2334	0.730639	3251.84	0.546367	3494.21							37	13	F	45285150	TCATGTAATCCTCACAGCAACTCTATGAGGTCATTCACCTGCATTTGATAGAGGAGTAAA[CG]AAACCCCTGGGAGTTAGAGGGCTGATAAATTGCAGGGCCTGGACAACATTCCTACAGCTG
cg07541701	0.388049	16.8063	0.466014	8078.75	0.0779641	5473.79					chr12:54387825-54388732	S_Shore	37	12	F	54389934	CGCAGGGCGGGTGCTGACGAGCCGGGAGCGGGCTCCCTGCCTGCGGCAGCCGGGATGGCC[CG]CTGGGGACACCGGAGAAAGCCTGTTTTAAATTTAATCCGAACTTGACGGTGTGGATTGAA
cg07564399	0.499332	13.6922	0.585184	1492.12	0.0858519	37.3079	RPS4Y1	6192	NM_001008	Body			37	Y	F	2722243	TTCTTAGCAGTTCTTAGTAGTGGTAGAGTTAAGTTTGTCTCTGGGGCTCTTTGTTACCAC[CG]CTCCAGAGTTGCCCATTGAGGACTATCAATTGGAAATATGTCCCTGAGGAAAAAATGATA
cg07613310	0.171889	32.0646	0.777848	3454.88	0.605959	3580.2							37	3	R	165263071	AAACAATTTGCTCACCTGGACAAACAGCTCATTTCTCAGGACAATTTGCTCATGAAGAAT[CG]CTTTAATACCCTTCCTTAGTGCTCTGTGTCCACTAATTCCACACCTTTATGTCATAAACT
cg07673807	0.189383	42.6818	0.798321	6222.73	0.608938	6337.88							37	17	F	12526662	GCCACCTTGCAGACCGATGCTACTTGCTGTCGCCTCACCCGTGCCCTGGAGAAGGGCTCA[CG]GTGGCCATCTGCATTTAGCTAATCTCAGTGTTATTTTCTCTCGGCAGTTTTCTGGACAGC
cg07674139	-0.183521	-15.0792	0.125177	3653.6	0.308698	5036.99	NRK	203447	NM_198465	TSS200	chrX:105066349-105067110	Island	37	X	F	105066526	CTCCCGGGTCCCCTCTCCTTGCACCGCCCCCCTCCCCACCCTGAAAGAGGCGCACCCTGA[CG]GGGCAGACACAGCGCTCTCGACACGGAGCACCCTTCTAGCTTCTTCGTCTCCAGGACTGA
cg07693301	-0.199698	-14.3275	0.143355	3200.39	0.343054	4047.74	CD99L2;CD99L2;CD99L2	83692;83692;83692	NM_134446;NM_031462;NM_134445	TSS200;TSS200;TSS200	chrX:150066792-150068172	Island	37	X	R	150067249	CGCGCGGCGCGGCCCCGGGAAGATGGAGGTCGGGCGCGCTAGAGAGCCGGCGCCTGAGGG[CG]CCTGGGCTGGGGTTAGGCCGGGGGGCGGGGCGAGGCTGCAGTATCGGGGGCGGGGCCGCG
cg07730193	0.176057	29.352	0.257593	4079.56	0.0815363	3738.14	R3HCC1;R3HCC1;R3HCC1	203069;203069;203069	NM_001136108;NM_001301650;NR_125897	TSS1500;TSS1500;TSS1500	chr8:23145528-23146006	N_Shore	37	8	R	23144941	GGACGCTAGAATTATTTCTGGATGGAGCAGAGTAGCACAAGCTGCTGAGCTGCAAATCAC[CG]TGATAGTGGCTGCCCAACCCAGTAACCCACAAGGCTACCACGCCTTGTCAGTGCCACTGT
cg07730622	-0.19897	-20.944	0.484805	7719.15	0.683775	6791.19	ESRRB	2103	NM_004452	5'UTR			37	14	F	76873677	CCTATGCTGGGAGGAGACTTTGCTGACAACTAGCTGTCACTTTTTAGTCATTTTGCTGAG[CG]GGACACAAATGTAGAGCCACAATGCAATGTGACCCTAGAGCCCATGGTTCCAGAGTCGGG
cg07731191	-0.192738	-19.6479	0.255288	5967.34	0.448026	6344.05					chr12:54332805-54333731	N_Shelf	37	12	R	54329010	TGTTGCTAAGTTACACCTCTGACTTCGTCTTAGATACAGTGGGGCATGAATTCCACCCCT[CG]ACTTCAAAAAGACACAGACATCTGCTTCTTCATTTTTCTATATTTTCCTGGGGGATGTCT
cg07771393	0.206257	13.1753	0.749263	4281.66	0.543006	4493.01	LINC01507;LINC01507	101927477;101927477	NR_121212;NR_121213	Body;Body			37	9	R	82590926	ACAGTCAGTACTTGTTTATTTGTCCAGCTTTACACCATGTAAGTGATGCGGAATCCTTTC[CG]CCTCTAATAATAACACCACCGTGGCCCTGAGTTAATGGAAAGCTGGAATGGCCAAATGAG
cg07783357	0.196438	21.1021	0.616514	3458.02	0.420076	4478.14	IGSF1;IGSF1;IGSF1	3547;3547;3547	NM_001555;NM_001170962;NM_001170961	Body;Body;Body			37	X	F	130411638	ATTGATGTGAAAATAATTAGAAAAATTAAATCACCCTCCACGAACCAAAGCTATTAATAA[CG]ATTATGGCTATTAATATCGTGCAGCCAGAGGCCCTGGCACTCCCAGCGCCACGCCTGCCT
cg07783843	0.453137	40.6738	0.642454	3697.01	0.189317	3165.71					chr2:176993479-176995557	S_Shore	37	2	F	176997311	CAGCTTGCTGTGTGCATCTCAGACGTCGGTTGGTACGTCCTCCGCTGTTCTTCAGGAAAG[CG]ATAGCCTCACCTATTTGAAACAAGCCCTGAGAGGAAACGCAGAAAAACCTGAGTGTAAAC
cg07817648	0.435331	27.3326	0.901605	2329.93	0.466274	2120.88							37	10	F	79422355	GGCCCTGGACGGATATTTCAGGGAGGCTGAGAGCGACCGCAAGGAAGCATTGTGCCTAAT[CG]TGGCACTCGTCCGGATATCGTAGGAAAATTATGACCGAAAATACCTCCTGAAGACAGAAT
cg07829712	-0.257691	-16.2136	0.661846	2166.11	0.919537	2468.1	CDKAL1	54901	NM_017774	Body			37	6	R	21202184	AAAATGTGTATCACATTTCTAAGCATCATTTGATGTCCTTTCTCCAACACAATTGTTAAG[CG]CTTAAAAAAAAAAAGCATATAACAGTGATTTAACATATGGAAAAAAATAACTGATATTTA
cg07850987	-0.20532	-13.5507	0.327866	5596.56	0.533187	5903.81	HOXB3	3213	NM_002146	5'UTR	chr17:46641534-46642110	S_Shelf	37	17	R	46645972	TTCCACATCATTTTCCGTGAAAAATGATTTATCGAAGACATGGCCATAAACAACACAACT[CG]CTCACAAACACACGCAGACGCGCACGCACACACACGCGCGGACACACACACACACAATGG
cg07883385	0.278036	19.5719	0.807245	2476.59	0.529209	2675.33	KIAA0922;KIAA0922	23240;23240	NM_001131007;NM_015196	Body;Body			37	4	R	154456049	GGAGGACCATATACTTGGGATATTCCCAGTGAAGCCAGAAGACCCTTGTGGTGAGAGCAC[CG]TGGGTACAGACCTGGAGAGGGGTGTGGAGTTGGTGAGGTCACAGGGAGAGCACAGCGTGA
cg07889355	0.559641	16.9492	0.868206	2903.22	0.308565	947.138	FTO-IT1;FTO	100505692;79068	NR_103838;NM_001080432	Body;Body			37	16	R	54073612	GCCTATTCTCCACACTTGTTCTAACTCAATCTGCTACATATACCTTGAGTACCCAGTATG[CG]TTAGGTACTAAAAGGAGCTACAAAGATGAACCAGACACAGTCTTCAAGAACTTCAGGGAT
cg07898582	0.206953	19.9457	0.723289	5102.21	0.516337	5646.47	CARD11	84433	NM_032415	Body			37	7	R	2953930	GGTAGAGAAATCAATAAAACGAACACTTCACAGCAAACAGCCCCAATTAACACGGGTACC[CG]GGAGCGAAGCAACCACACGAGAGCGTCGTTATTGGGTGAGCTTGGCGGGATGTCACCCCG
cg07900998	-0.383155	-35.6048	0.106849	274.253	0.490004	3557.28	ACCN1;ACCN1		NM_183377;NM_001094	TSS1500;Body	chr17:31618345-31620465	S_Shore	37	17	F	31621394	TATCCTTTGGGGAGAGGAGGCTTGGGGAAGCAGAGATTTGGGTGTGGAGAGGAGTTTTAC[CG]TCTTTGTAATGATGAATTAGGGGCAATTTGGCCAGATCTGTTGAATGAGCTGTGGGTTTC
cg07904568	0.189723	17.3764	0.633991	4817.13	0.444267	4495.23							37	7	R	98199464	CACACCCAGCGTCTGCGTGACTCATGTCCTTGAATTAGCCATTGTTGGGCCCGAGGGAGG[CG]AACGGGAAAACCGAACGGAAGAAAGGTTTGGGGAAGGGAACGTTCTGTTCTGTCCTCCAA
cg07906558	-0.254233	-14.772	0.587746	7153.63	0.841979	6261.11	PDE4D	5144	NM_001165899	5'UTR			37	5	R	59742924	GATGGCAATGTGGTGATTGTTCTGGTGTCACTTCAGCACAGGAGCACTTGCACACCATAC[CG]TGGCCTCCAGCTCTCTAACATGTGCTGATTGCTAGGAATCAAAGTTTGTATGGAGCAGGG
cg07909498	0.203315	16.8529	0.240034	3080.56	0.0367187	2640.27							37	4	F	79627477	CAATTTCCAAGGCACATGAATAATATTAAAAATCACTGAAAAGGATGTGCTAAGCACCCA[CG]TGCAAATTTTTTGGTGGCCAGTCTAAGATGTTTAAAGAAACTTTGGGAGTGATTTGGGAG
cg07969008	0.476621	17.3085	0.706589	4986.4	0.229968	1542.77	LOC574538;IQSEC3;IQSEC3	574538;440073;440073	NR_033859;NM_001170738;NM_015232	Body;Body;Body			37	12	R	252837	AGTTCATGCAGGGCAGTGCTGGGGTGCCAGCGTTCATGCAGGGCAGTGCTGGGGTGCCAG[CG]TTCATGCAGGGCAGTGCTGGGGTGCCAGGGTTCATGCAGGGCAGTGCTGGGGTGCCAGGG
cg08053115	0.322395	15.0435	0.452741	612.751	0.130346	49.4753	TTTY1;LOC100101116	50858	NR_001538;NR_003589	Body;Body			37	Y	R	9605072	TTCTAGGTACAGTTCCCTTGTGTTTCTTGGGGTTGCTGTCTCCCAGGTTGGGATTCTTTC[CG]AACAACACTGCCTCAGGGGCTGCCAGTCTTTGCTTTTCTATGAGAGTCTTGCATGTGATG
cg08079908	0.406532	34.7606	0.545138	4995.73	0.138605	4579.73					chr2:176993479-176995557	S_Shore	37	2	F	176997277	ATTGCCTTTGTTCTGTTCGCCGCTGGTTTTAAACCAGCTTGCTGTGTGCATCTCAGACGT[CG]GTTGGTACGTCCTCCGCTGTTCTTCAGGAAAGCGATAGCCTCACCTATTTGAAACAAGCC
cg08091328	0.234585	14.1657	0.443551	3635.81	0.208966	3329.44					chr12:54378696-54380102	N_Shelf	37	12	F	54376563	TCCCTTGGCTAAGGTGAGAGGTGGGCTTGGAAAGAGGTTGGGTGGTGGGACCCCTGAGGC[CG]ATGGGTCTGCTCCCTGTCTGCTGGTTCCCCAGGCTACGCCTTGGGGCTTGTCTGAAGTTT
cg08098438	0.177599	17.3843	0.586595	4178.14	0.408996	4576.74	HPN-AS1;HPN-AS1	100128675;100128675	NR_024562;NR_024561	Body;Body			37	19	F	35577163	TGTAGGCTGTGCCAAAACAGGTGGAGGGCCAGATTTGGGCCCAAGGGTGAAGCTTGTCAA[CG]TCTGCCCTAGAACATCTGTTTTATGAGGTCAGGGATCTCTGTCTTGGTCATTGCTGTGTC
cg08160949	0.425675	13.15	0.567238	2046.31	0.141563	39.631					chrY:8147877-8148210	S_Shelf	37	Y	F	8150875	CTCACAGGGAAGGAAATGTAAAGAGATTGTTAAATGGCTGAGACCTTAGGTGTGTGTCCA[CG]GTGGGAAACTGGCTAGAAATTAAGGCCCACCTGAGCACTGGCAGTGACACCAGGTGTCAC
cg08177445	0.172756	14.4981	0.722892	2638.36	0.550135	3509.66	FATE1	89885	NM_033085	Body			37	X	R	150884746	TGGTGATAGCAGGTGAGGATCCCCTAAAATACCCCTAGGCTACAGCCAACTGTGTAGATA[CG]TGTCTATACCTGTGCATGTGTGTGTTGGAAAAGGTGCATGTGTGCACGGAAGTGTTTGCA
cg08188907	-0.497942	-14.9253	0.294695	831.344	0.792637	2911.9	VAV3	10451	NM_006113	Body			37	1	R	108245615	AATAAACAAAAGCTCAGAATATTTAAGTAAATTCCCCAAGCTCACATAGCTAACAAATGG[CG]CAAAGCTAGCATTTCAACCATCTCTGCTTGACTCTAAACTATTCTCCTACACTATTTCCT
cg08195028	-0.223834	-13.4595	0.192518	3434.66	0.416352	4789.11	CA5B	11238	NM_007220	5'UTR	chrX:15756051-15756636	Island	37	X	R	15756631	CCGGGTTCCGGAGCTAGGAGAGCTGTTGATCCTGCGAGTATTGTCTGGGTCCCGGCAGGG[CG]CCCGGGAGTACTGAGTGGGGCCTAATGGGGTGTCGAACTCCCCCACCCCAGCCCTCTTCC
cg08199953	-0.18174	-13.876	0.448929	4787.63	0.630669	5389.11	SALL1;SALL1	6299;6299	NM_002968;NM_001127892	Body;5'UTR	chr16:51183699-51188763	N_Shore	37	16	R	51183473	TCTACCCCGCGTGCTCGCTTTCGCTTGGGGTGGAAAGCGGGGTTCAGGGGCTCTTTTCAG[CG]GACTGAGAAATCGCAGAGGCCGTGGGTAAGGATTCAAGCTTGAGGAAACACTGGGGGCCG
cg08248516	0.179477	15.1224	0.433502	6898.94	0.254025	6084.15	HOXA7	3204	NM_006896	Body	chr7:27194583-27194827	Island	37	7	R	27194745	TGGAACCAGATCTTAATCTGGCGCTCGGTGAGGCAGAGCGCGTGGGCGATTTCAATGCGG[CG]GCGCCGCGTCAGGTAGCGGTTGAAGTGGAACTCCTTCTCCAGCTCCAGCGTCTGGTAGCG
cg08254359	0.302867	15.9277	0.57337	3840.67	0.270503	3308.25					chr12:54399412-54399654	N_Shore	37	12	R	54398518	AAGGGGTGAAAATTTTGTTTCGATAATACTGGGGGGCAATCAAGTCGCAACAAGGGACTT[CG]CAGTCGCTGAAGCACCAGCTCCTCTTTCGAGCTTAGGAGACCGCCTCCCCAATTCCAGAA
cg08275726	0.186444	16.4185	0.717399	2104.61	0.530955	2752.59							37	X	R	152640077	AAATATTAAGTGGAAACTTCCAGAAATAAACAATTCAATTAAATAAACCATTTTAAATGG[CG]CCCCCTTCTGAGTAGCGTGATGAAACCTCAAGCCTGCTCCATCCTACCCGAAGCGTGAGT
cg08311856	0.193394	31.4047	0.860534	5014.86	0.66714	5510.15	SMIM21;SMIM21	284274;284274	NM_001303482;NM_001037331	TSS1500;TSS1500			37	18	R	73140361	GCCCAATGAGCGGAAAATTAAGTGGTACTTAACACACACACGTTCACCAAATACTTGCAG[CG]TTATCCCCATAGTGTGGATGGCTTTTGACAAGGTGCCTGATGAAGAGAGATGCACATAGT
cg08342412	0.208246	29.3551	0.568679	3436.95	0.360433	3532.95	ANKS1B;ANKS1B;ANKS1B;ANKS1B;ANKS1B;ANKS1B;ANKS1B;ANKS1B	56899;56899;56899;56899;56899;56899;56899;56899	NM_020140;NM_181670;NM_001204069;NM_001204070;NM_001204066;NM_001204067;NM_001204068;NM_152788	Body;Body;Body;Body;Body;Body;Body;Body			37	12	F	99531134	CATCCCTGGACGCTAGGCCTTGTCAGGCAGCACAGATAATCACCTACAACCAGGGGCCAA[CG]ATTACCCAGTCAGTCAACGACATTGACTGCTCACTGGGAGGTTCTGCACGAGTAAGAGAG
cg08362210	0.265234	15.3602	0.458695	6665.5	0.193461	6048.62	MIR196B	442920	NR_029911	TSS1500	chr7:27208871-27209616	S_Shore	37	7	F	27209828	GAGGCCCCCATGCAGTCCAGCCCGGGTCCACCTAACCGCTGCCTCCAGCGGCTAGAGATG[CG]CTGTGGGCCAGGCCTGCTCCCCGATTCAGATTGAGGGTCATCTGTGACCCAGACACCCGC
cg08362273	-0.264794	-45.7947	0.2165	6143.34	0.481294	7693.64					chr17:46719360-46720234	Island	37	17	F	46719577	GCATGGCGCCCCACCACGGGCTCGGTCTATCTGCGCGCCAAGATCCCGCTTGGGGCGAGG[CG]TTGGGTCAGCGTTTAGAGCCACTCCCTGCGCTGGTGGCTGGACATAGCCTCCCTATCCCA
cg08396193	0.215048	15.3489	0.729717	4267.08	0.514669	4317.94	HOXA7	3204	NM_006896	3'UTR	chr7:27194583-27194827	N_Shore	37	7	F	27193709	CAGGGCGTACATATTTAACACAGCTGAACAGTAAGATACAGGAGCCAGAGGAAAGGACAG[CG]AAGCTGGAAGCATCTCCACAGTCCTGCTAAGCAGAAGCTAACCCACAGATCTGCAGCCAG
cg08402246	0.178365	18.0449	0.758618	4692.19	0.580253	4923.77					chr4:58061751-58062115	N_Shore	37	4	F	58059773	ATGGTGGCCGGGGATGCACATTCACTGCCCCTCCCCTCTTCAACCCCACTCTCCACATCC[CG]TGACCTGGTGGGATGCCAGTGGTCATGAGATCCCATCACATACATGAGTTTCAAGAGTCA
cg08415053	0.487026	14.3423	0.530309	3100.58	0.0432821	1082.85							37	5	F	135081478	AGGGCAGTGACCATGCCTGATCCCCAGCTGTGTCCCCAGCACAGCACAGTACCTACGAGG[CG]GTCAACACACTTCTGTTGAATGAACGGAAGAATCACTCCTCAAAAGGAAGAAAATTATGT
cg08430277	0.382401	13.3399	0.815215	2959.47	0.432814	2918.54	MYH11;MYH11;MYH11;MYH11	4629;4629;4629;4629	NM_022844;NM_002474;NM_001040114;NM_001040113	Body;Body;Body;Body			37	16	R	15858790	TTGGGATGAAGAAGATATACATTTGTTTCCACTTGTTGTCCAGGTGTCTCCAAACAAAAA[CG]CTGTGTTCCCAGAATACTTGGAACCTTTCTGACTCCATACTCAGGCCATGTTACTGTTAA
cg08441314	0.199842	13.0656	0.783371	6174.63	0.583529	6656.41	SORL1	6653	NM_003105	Body			37	11	R	121446689	GTTTGTCCTGAATTCATCCCAGGGTCCCGGTTAGCCCCTTCCTCTGATGCAGGTCCTCTT[CG]TAAGTTTCCACACTCTTCCTCAAAAATATCTGATTTACTAGCTTTGCCATCAACAAGCCT
cg08456555	0.207015	14.8312	0.549563	2254.08	0.342548	3346.97	ARHGAP6;ARHGAP6;ARHGAP6	395;395;395	NM_013423;NM_013427;NM_006125	5'UTR;Body;Body			37	X	F	11282604	AAAGAACCTTTCCAGTGGTTAGCATAGAGGGGACATACTGGAAGTCCTCAAGGGCAAAAA[CG]TCAGAGCAAAAGGTCAATTTCATTTCTGTGTAGTCCCAGTTGAATTGTGGACTTTTCTAA
cg08460078	0.253773	16.328	0.678809	6868.64	0.425037	6916.51					chr6:29831849-29832086	N_Shelf	37	6	F	29829406	ACAATGGATCAGTGGTCTTAGATTCCGCTCCAATATTTGAAGTTTTTTGTTCTTCGGCCT[CG]GCAAATGCTCTCTGGTTGAGATGAAGGGAAAAGACACAGAGACGCAAAAGCTGTGACTGC
cg08479590	0.203107	16.7262	0.212845	4977.63	0.415951	5455.12	HOXA11AS;HOXA11;HOXA11	3207;3207	NR_002795;NM_005523;NM_005523	TSS1500;1stExon;5'UTR	chr7:27225050-27225629	N_Shore	37	7	F	27224795	GAGCAGGGACCACGCTCATCAAAATCCATTATTGGGCTACCTTGGGCTCTCCGCAGTAGC[CG]AGCTTAACATGATTCTCCACTGCAGCTGCCTCTTTGAAGCGGATCCGTGAAGTAGAAATT
cg08516846	-0.376387	-16.5827	0.37349	967.545	0.749877	3613.91							37	14	R	106450381	TCTTATGTAACCAGATGACACCAAGTATTTGACTGATAAGCCTGGACCCTGGACTTTGTC[CG]CATTGACCTCCCATTCTCTGTTCACCAAGTGAGACAGCAAAGCAGGGGCTGCAGAGCAAG
cg08522676	-0.233361	-23.9391	0.232728	7720.37	0.466089	7909.7					chr12:54343622-54343848	Island	37	12	R	54343702	CAGGAGCCCGCCGCCTCTGTTTACACACAGAGGAGGTGTCGTCTCCAGTCTAGACAAGGG[CG]CTAATAACGCCCATAAAAGGCGGCCTCTCCAGAGATGCTCTGGCAACTCCGCTCCCGCGC
cg08537890	-0.607371	-44.0995	0.0994556	201.659	0.706827	889.625							37	12	F	31272865	CATCGCAGGCGCTTCGCACCCCACGCGAGGCGGGTACTGAGAGCCAGCTCCTCTTTCCCC[CG]TCTCTTAGGACTGCCATCGCAGAGGGGGAGGTAACCCCCGCCAGGCAGGGACTGACAGCC
cg08587977	-0.203333	-13.213	0.122032	7157.21	0.325365	7567.62	ARHGAP6;ARHGAP6;ARHGAP6;ARHGAP6	395;395;395;395	NM_001287242;NR_109776;NM_013427;NM_006125	TSS200;Body;Body;Body	chrX:11445527-11446182	Island	37	X	F	11446093	CTGGCGGGTCCCTCCGGCGGCCGCCGCCGCTGACAGCTGTTGGGGGCTGCGGAGGCCGAA[CG]CGCCCACGACAGGTGTCAGGCTGGCCGGCACGCCTGCCTCCTGCCACCCCACCCTCCCCG
cg08631013	0.197279	15.0171	0.612697	1456.67	0.415419	1546.74	RBM33	155435	NM_053043	Body			37	7	R	155559523	CTTGGGAAGTAAGACAAATAACCTGTTGTGCATACTTAGTATCAGAACATTTGCCTCAAA[CG]TTTATTTTGAAATTTTCAGATTCTTAGTTATAAATTTTAAGAAATAAATACCCCAGCTGA
cg08681009	0.203364	14.1618	0.760607	6216.15	0.557244	8016.9	PTCHD1-AS	100873065	NR_073010	Body			37	X	R	23132598	CACAGCAGTACAAGGCGCCAAGTAAACACAAAAATATCCTTCAGGATGGTCCAACCCTGG[CG]CTAAGATAGTGCTACAATGCCAGCACATTCTTCAATTCAAAGAGAACTGATTCCGCTAAA
cg08690692	-0.490851	-19.9689	0.263649	2341.87	0.754499	2818.76	TRERF1;TRERF1	55809;55809	NM_033502;NM_001297573	5'UTR;5'UTR			37	6	F	42355048	AAGTTTCAAAATACAAATCTAAGGAAATGCAGAAACTAGAACATCAATATTTAGCTCACA[CG]CTGCAAACTTCTTACTAGCGAAGTCCAAGCCTGCCTAAGGGCCGAGAAGCTCCAGCCAGA
cg08691404	0.182184	19.3197	0.753558	2720.78	0.571374	3659.31							37	X	F	30522278	GTCTCTCCCTTGCCAGCTAAATTAAAATTCAAAAAGAATTTTCCAGAAATATATTACTTG[CG]GTTGCATTTTGTAATGTTTGAGAAGTGCTGAATTAAAAGATGTATTAATAAATCTTAGAA
cg08693140	0.194781	13.0863	0.79102	4973.85	0.59624	5074.82					chr7:6654745-6655860	N_Shore	37	7	F	6653510	TCCTCACCTTATCTGCTCGTCCTTATCCTGCCTAGCAGGCTGTCATCTCCACTTCACAGA[CG]CAAGGCAGTCATTTGCCTGCAGTTACCTGGCTGCAAAAGGTCCCATGACCCTAGATGACT
cg08699206	0.241605	27.9304	0.864221	5086.74	0.622617	5376.64					chr4:1595293-1595539	Island	37	4	R	1595414	ATTTAAAAGATAGCGCGATACTGTCGACAGCAATAGACAGGGTAATTGCAGAGCGGCTGC[CG]GGGTATAAATTACACGGCTCTAAGTGGTGGAGTGGCCGCGGGAGACTGGAGAAATTCCTG
cg08711530	0.179648	18.7167	0.712141	5348.52	0.532494	6443.72	DMD;DMD;DMD;DMD;DMD;DMD;DMD;DMD;DMD;DMD;DMD;DMD;DMD;DMD;DMD;DMD;DMD;DMD	1756;1756;1756;1756;1756;1756;1756;1756;1756;1756;1756;1756;1756;1756;1756;1756;1756;1756	NM_004013;NM_004023;NM_004009;NM_004015;NM_004011;NM_004017;NM_004016;NM_004021;NM_004014;NM_004007;NM_004006;NM_004010;NM_004019;NM_004022;NM_004012;NM_004020;NM_000109;NM_004018	Body;Body;Body;Body;Body;Body;Body;Body;Body;Body;Body;Body;Body;Body;Body;Body;Body;Body	chrX:31284504-31285019	N_Shelf	37	X	R	31282451	TGGAAGGGTGGGTGGCACTGTTTTGGTAATTGTCTCTTTTCTGCATTTCACTCTCCACAT[CG]GAAATACACTCCCCATATACCATGAACAACCAAAAGGGAAATTCTGAAACCTGTTCACAT
cg08717880	0.170127	21.1794	0.729036	6579.8	0.558909	6818.55	HOXD4;MIR10B	3233;406903	NM_014621;NR_029609	TSS1500;TSS200	chr2:177014948-177015214	N_Shore	37	2	F	177014849	TGGATTATTTTTCTTTCTTTCTTTCTTTTTTTCTTTCTTAAGAAGAATATTCTGGTTGTT[CG]CCTGCTTGGTAACCCTGACCCTGGCAGAAGAATGAGGGAACTCATTGCTTCAAATTGTCG
cg08745107	0.270051	15.7716	0.313156	4813.73	0.0431052	4245.16					chr11:67383537-67383809	S_Shore	37	11	F	67385544	ATCTCATTGAGATTTTAACTTCTATTTCCTTCACGATTAGCGATGTTGAGCATTTTTTCA[CG]TGTCTTTTGAGAAATGTATGTTCAGGTCCTTTGCCCATGTTTAAATGGGGATATTTGTTT
cg08762424	0.365524	15.9848	0.516194	5450.06	0.15067	3729.71					chr6:31276241-31276526	N_Shore	37	6	R	31275881	AGCCAGACAGCAGCATCTGCAGGTGCGGTGCCCTGGACCTGCCCCAGGGTGAGCCGGAGG[CG]GGGCCAGGGAGGGGAGGGAGGTCGCCCCGCCCACCCCAGCTCCTTCCTCCCTCTGTCATT
cg08775595	0.283195	17.4638	0.825339	4370.6	0.542144	4261.65							37	8	F	126608642	TGAAAATACTCTTGTCAGGGTCATCCGTGACCTTCTGTGGTCAATCCAAAGGGCACATCG[CG]GTCCTGCTCTTAAATAATATGGGGGTCACATTTGACGCTGTAGCTCACTTCTCCCTGGAC
cg08781069	0.192421	15.5817	0.808288	4538.19	0.615866	4780.78	HPSE2;HPSE2;HPSE2;HPSE2	60495;60495;60495;60495	NM_001166245;NM_001166244;NM_021828;NM_001166246	Body;Body;Body;Body			37	10	R	100371255	CTCAATTTATTCAAAAGCACTAGTTTTGGGAGGCAAAATGCAACTCACTAATCCCCTAAG[CG]CTTAACAAACTCTCTTGAAGATTTAATCACAATGTAAAATCCACAAGTTTTTATTGGCAG
cg08826184	0.183063	17.0513	0.677468	4823.69	0.494404	5203.09	NELL2;NELL2;NELL2;NELL2;NELL2	4753;4753;4753;4753;4753	NM_001145110;NM_001145107;NM_006159;NM_001145108;NM_001145109	Body;Body;Body;Body;Body			37	12	R	44973266	TCTGAAACAAGTGTAACACTTGTTAGCACCTTGGCCTTACATCTGTCCATTAAGAACCTT[CG]AGACAGTGGAAGTAGACTGATTTTGAGTGGAACCATATTCTGACAGGTCCTATAAGATGT
cg08830374	0.182913	14.4406	0.561331	4323.31	0.378418	4131.34							37	12	F	26431039	TATTTGAAAACGAAATTCCGGTAAATCTTTCGCACCATCTGGCAGTGTGGTGATTGGCCG[CG]AGTTAGGAACAAGCCACTGAGCACACAAGAAAACAAAGCAGTGAAAACCCACCACCCCAA
cg08830902	0.201362	14.0769	0.808391	5584.35	0.607029	5691.45	LOC101928471;LOC101928471;SOX5;SOX5	101928471;101928471;6660;6660	NR_120473;NR_120472;NM_152989;NM_001261414	TSS1500;TSS1500;5'UTR;5'UTR			37	12	F	24375526	GCAGATTTAATGGAAAAAGCAGGCGTTCATCAAGGCACGTTACAAACTACCATGTAAAAG[CG]ATATATCTAGGTTTTATGCAAGAATTTCGCAAAATGAGGGAATGGGAACTAGTTCTGAAC
cg08856318	0.294489	16.1885	0.422588	5330.01	0.128099	4567.47	C10orf10;RASSF4	11067;83937	NM_007021;NM_032023	TSS200;Body			37	10	R	45474339	TGCTTTTATACCTTCCCAGCAGCTATCAATCACTGTCACGAGGGCCAAAAATAGCCTGCT[CG]GAAGGCTGTCTTAGGAAAACAGCTTGGTGGGCGGGGCCTGGCCCAGCTGCCAGCTTGGAG
cg08857479	-0.389356	-29.1609	0.191472	4047.2	0.580828	4360.97	HOXC11	3227	NM_014212	3'UTR	chr12:54366815-54369103	S_Shore	37	12	F	54369987	TAAGAAAATTGAAGATTGGGGTGGTGGAGGCAGTAGGGAGATGGGATTGGGCACCTCCCC[CG]TGCTGGGGCCTGGATTTTTGTAAATAAATTTCCCAAGCGTTTCTTTCCACCTGGAGGGAA
cg08932256	0.229119	20.5559	0.72491	7057.82	0.495791	6910.66							37	12	R	116008258	ATTAAGTGGAGGCTCCGAGCTGCGGTCGGTGGGCAGTTGCTGGAGTAATTGTGTCTTCTC[CG]TTGCTGCAGGCGATCTTCTCCCGGCTCCCTGATCCCCGGACTGACTCCTCTCCTTGTCCG
cg08932985	0.188206	29.5071	0.79143	5673.39	0.603224	5828.89	HOXA10;HOXA10-HOXA9;HOXA10	3206;100534589;3206	NM_018951;NR_037940;NR_037939	TSS1500;Body;Body	chr7:27212416-27214396	S_Shore	37	7	F	27214460	CCCATTCAGCTCTGGATCTGGAACTGGCCCCTTGTCTGAATTCTGCCTCCTCAAAAGTGG[CG]AACCTGGCCCTATGGCCGTCAGGATCCTCAGAGTGTCAGGAGCCCAGAGTGAACTAGAAG
cg08938793	0.346831	23.7793	0.599509	4311.04	0.252678	3955.41	HOXA10;HOXA10	3206;3206	NM_018951;NM_153715	3'UTR;3'UTR	chr7:27212416-27214396	N_Shore	37	7	F	27211117	CAGGCAGACATGCCCGGTGGCGGCTCCTTTGCACCATTGACCTCAGGCCAGACACCTCAG[CG]CCAACAATGGGACCTCGGCCTTCCGGCTAGGTTTGCCCCAGGCTGGGCAGGAAACCAGCT
cg08940326	0.234035	23.5838	0.790574	2243.74	0.556539	3244.1							37	X	F	39511706	ACACTCAGAAGGGAAGGGGCTGTCCAACCCTGTTTCTCATCTAAGCCATCCACAAGCTCA[CG]CTTGTAGACAGACCACCATCTCCCGGCCTGGCAGCTGTCAGCAACAGAAAAACCTGCTTT
cg08964780	0.259851	15.2098	0.369077	12306.3	0.109227	8639.17	MIR196B	442920	NR_029911	TSS1500	chr7:27208871-27209616	Island	37	7	F	27209463	GGAGGAAAAGAGAGGGAGGAAAGGCAGGGAGAGAGGAATAAAGGCGGGGAGCAGGCGAGA[CG]AGAGCAGCTCCGAGAAGCAGTGTGCGCGCCGCTTTCCCAAATCTTGCAGCCCAGCGAGCC
cg08971667	0.22432	13.0361	0.492063	4500.84	0.267744	4151.17					chr7:27199661-27200960	S_Shore	37	7	R	27201728	TGTCACCCTCTCCCCCTTTTCCTCACCAAGCTAACGAAGGCCCAGGTTTGGGAATTTTCT[CG]GGGGCACCAAGGTGAGAGTGGTCTTTCCACTGCTACTGGCCAGACCAGACCAGCTCCTCA
cg08976763	0.173845	15.8111	0.765797	3929.47	0.591952	4713.44							37	X	R	45099777	TTCATCTCCTTCACAGAGGCCCTGCCAGAAGTTGATCTGGTCTTTAGATTCATCCTCTGG[CG]CCATCATGTGCTCTCTAGGACATGGTAGTATGCAATGGTACGTTTCTTTAAGTCAAGAAG
cg08979319	-0.24818	-38.1885	0.185937	6692.38	0.434117	8003.84	SIM1	6492	NM_005068	Body	chr6:100895773-100896062	Island	37	6	R	100896055	AGGGTACGGGGCAGGGTGGCGCCTTACGCAAATGGTGCGCGCAGCGCAGGTGGAAGGTGT[CG]CAGCCGTGCACATGGTGGTACAGAGTCTTCTCAATCAGGTCCTGAGGTTCGTACCCCGTC
cg08981421	0.202607	17.5706	0.581058	6929.6	0.378451	5833.61					chr7:27199661-27200960	Island	37	7	R	27199956	CTGGCCTCCTGATGGGTGAACGCCAGAGCAGCCTCGGTTCCTGTACAGCGGAGGGCATGC[CG]CGGCCAGAGACAGCCCGGGCGGCTTCCACACTGTGTGCGACACTTTTGGTGCTACGGTGT
cg09013655	0.185557	13.7919	0.769847	6237.98	0.58429	6564.21	GLT25D2		NM_015101	Body	chr1:184005359-184006766	N_Shore	37	1	R	184005063	GCAGGGTATATAGTAAAGCAGTGTACAGCACAGAGCTGTACTATATCACATGTTTGCTTT[CG]CACCTTTGCACCTCTCCCACCAGGTACTCTGAGGCTGCCAATTCTAGCTGCTGCTTTTAC
cg09020104	-0.189732	-14.5516	0.153585	6047.67	0.343316	6674.02	ZNF41;LINC01560;ZNF41;ZNF41;ZNF41	7592;203414;7592;7592;7592	NM_007130;NR_126059;NM_153380;NM_007130;NM_153380	1stExon;TSS200;1stExon;5'UTR;5'UTR	chrX:47341887-47342697	Island	37	X	R	47342108	CCTTCAGTGACTCTCAGGCAAGGAACATGGCTGTCTCCTTGGGAGTGTCTCTACGGGAGC[CG]CCATCTTGGAAGGGCGGTCATTTCTGCCGCGGAGCCCGCGGTCCCCTACTCGATATACCC
cg09045007	0.248987	14.3186	0.374993	6641.86	0.126006	5179.15	HOXC9	3225	NM_006897	TSS1500	chr12:54393374-54394648	N_Shore	37	12	R	54392734	CACTGCCCCCTCTGGAATTCCTGCATCCGACCCCAAAGAAATTGCTTTCTCCTGTTCCTC[CG]TTGCTTTTTTCCCGTTCCAAAAACAGCCTACAATTTTATTTAATGAAAGATACATTTATG
cg09065629	0.292421	27.0569	0.524173	4114.77	0.231752	4060.22	CRAMP1L		NM_020825	Body	chr16:1705866-1706244	S_Shelf	37	16	F	1709722	ACAGGCGTGAGCCACCGCACCTGGCCGACCAGTAACTTTTAAAACTGGCAAGCTGCCAAG[CG]ACTCTGGGGACACTGAGGTTGGGCGTCTCTGGCCCTGGCCTTTGCCGTCATGACACTGTG
cg09140298	0.180603	14.6445	0.668056	1885.62	0.487452	1872.47	SLK;SLK	9748;9748	NM_014720;NM_001304743	Body;Body			37	10	R	105736678	TTCTTAATATGTATGGCTTTTTGCACTTAGCACAGGGTTTCTCAGTGTTGGCACTACAGC[CG]TTTTGGACAGGATAATCCTTTTTTGTGGAGGGCTGTCCTATGCACTGTAGGATGCATCCC
cg09173768	0.43547	28.1862	0.822094	4946.97	0.386624	3976.39	HOXD9	3235	NM_014213	3'UTR	chr2:176989337-176989587	Island	37	2	R	176989349	TGCCCAAACAGGGGCCAAGTGCGCCCCAATTCCAAGAATGAAGGCAGAGCGACAACAGTG[CG]GACACCCCGGCTGCTAGCCCACGGTGAAGCCCGGCGGGGTTGCCCACCAGTTGCGAAAGC
cg09182902	0.172757	23.9722	0.670888	4191.2	0.498131	4620.14							37	18	R	60103101	GAGGAGTACTGTGTCCCTAACATTATATAGAATTGCCAACACGTAGAGCCGTGCTTAGAT[CG]TTTTATTAGTGTTGTTAAATTCTCTGCAGACAATGTCCCCCGTCATTGCCTGCACCAGGG
cg09273683	-0.170883	-18.9538	0.226187	6508.73	0.39707	6953.61	PIP4K2A	5305	NM_005028	Body			37	10	R	22936953	ACATCTCAGCCACTGGATCTCTACTTTTGTTATCTAAAGACCTTCCTGAATCCTTTCCTA[CG]TCTACCCATTCTTCAAGGCTGTTCAGACTTTATTTCCTTCCTCCTCAAAGCCTTCCTGGA
cg09294208	0.181655	14.5037	0.764697	2894.2	0.583042	3971.72	FOXO4;FOXO4	4303;4303	NM_005938;NM_001170931	3'UTR;3'UTR			37	X	R	70321980	CCCACAGATCCCTGAGTCATGCCTGGAAGCTTTGTCCCCTGCTTCAGATGTGGAGCCAGG[CG]TGTTCATATCTACTCTTTACCCTTGAGCCCTCCCCAGGAATTTGGGACCCTGCTTTAGAG
cg09411999	0.197771	18.8663	0.705963	3633.66	0.508192	3427.5	HOXA10;HOXA10	3206;3206	NM_018951;NM_153715	TSS1500;Body	chr7:27212416-27214396	Island	37	7	F	27214383	TCCCTGTCGCAGAAGCTGCCACTAGTCCCCGGTGTACTCTAACCACTGAAGCGGCCGTGT[CG]GGGACTCACGCGCTTCCCATTCAGCTCTGGATCTGGAACTGGCCCCTTGTCTGAATTCTG
cg09420734	0.195895	18.6332	0.739663	2752.53	0.543768	2743.33							37	7	R	25705835	ACCTTTCCTATGCACAGCTAAGGCTTACTGTTGCATGTTATGACTGAACTTTCTATCCAA[CG]TGATCAGTTTAGCAACACCAGGGTTATATCTCATCTATCCAGATGCTTCTGCTGTTCAGA
cg09421732	-0.248715	-20.5668	0.330492	4947.66	0.579207	5731.01	HOXD11	3237	NM_021192	TSS1500	chr2:176969217-176969895	S_Shore	37	2	R	176970709	TTGGGGGAGGGGCTGAAGTGACCATGCAGACCCAAGGGTACCAGAAGAGCCTCGGGGAAA[CG]CGGCGTGGATTCGCAGGCCTTGGCGGGGCTCCGAAGCAGTGAAGGGTCTAGGTATAAGGC
cg09481605	-0.473581	-32.7616	0.0394701	2162.68	0.513051	2995.59	FBXO7;FBXO7;FBXO7	25793;25793;25793	NM_012179;NM_001033024;NM_001257990	Body;Body;Body			37	22	R	32883102	GTTTTGTTTCTTTACTGTTCTTGGCAAATCAGCTCTTGGCAGACTTGCATGGCAGCCAGC[CG]TTCCAGGATTGATTCTTTGAAAAGGAGCAGTGTGTCTTTAAATCTTTCCTTCACCCAAGG
cg09488352	0.195483	27.0404	0.784176	4554.61	0.588692	4163.27	C6orf142		NM_138569	Body			37	6	R	53950838	TTGTATTCTCTCCCAGACCTGCCATGACAGCCTGAATTTCCACTGCTCAGATTTATGTGT[CG]TATGTCCTGGAATAACTGAACTATTGGTTATTTTCTATAAATACTCCATATTTTTCAGTC
cg09495769	0.283832	27.3378	0.264179	8613.97	0.548011	8066.57	HOXA11AS;HOXA11	3207	NR_002795;NM_005523	Body;TSS1500	chr7:27225050-27225629	Island	37	7	R	27225342	GCCAGGTGGGAGTCCGTCGCTGTGTGGCCTGTGGTCTCGGAGTCTGTTCTCCTGGAGTCT[CG]CATTTGCACCCCCTTCTTCGCAGTCCCCCTCCCATAGACTTGCTCTGGGAAGCGCCTCTG
cg09516677	0.172775	18.4521	0.763697	5267.09	0.590922	5464.18							37	9	R	137527309	TATTTTGCAGGGTTTACTTGGCACCTGATGGGATATCCAGGTCCAGTAAAACCAGGCCTT[CG]TGGACATGACATGGAAACAGAGCTGTGCCGCACAGCGGAGCGGGGCCAGTGAGATGGGAG
cg09548390	0.186224	25.1925	0.718644	2670.07	0.53242	2648.62	SNTG1	54212	NM_018967	Body			37	8	R	51555740	ATTGTCAGGGAAAAGTCAAACTCAGATAAAGAATGCATTTTAGATAACACTGAAACATGT[CG]ACAGAAAATAGCCATCGTATTTCCTTTTAGCACACTGCTCCAAGTCTACCTGCTTTCTTA
cg09549987	-0.37716	-14.3408	0.326529	1303.11	0.703689	3538.84	SPAG11B;SPAG11B;SPAG11B;SPAG11B;SPAG11B	10407;10407;10407;10407;10407	NM_058200;NM_058203;NM_058202;NM_058201;NM_016512	Body;Body;Body;Body;Body			37	8	F	7320532	GTGAGCATGGGTGATTGGGTGGGGGAGTTGGGAGGGGTGCTAGTGTTCCGTGTGTGTGCA[CG]TTTGTGCACATGCGTTGTATGCACCTATGTGTAGAGAGAGAAGGTGAATGAAGTGTAAGA
cg09588531	0.519593	15.9585	0.873394	4395.74	0.353801	1669.02							37	4	F	8556591	GGCATCCCTTGCTCTCTGGTGCTATCTGCTTTTGTGCGAGGCCTTCCCCTGCTCCTTGTG[CG]CATCCATAAAGCCCCACGCATCCTGCGAGGCTGTGTTCGACCAGGCTTGGAGGAGCCTTC
cg09605287	0.283008	16.0106	0.599634	7255.12	0.316626	7006.73	HOXC-AS2	100874364	NR_047505	TSS200	chr12:54389113-54389520	S_Shore	37	12	R	54390571	CCTCCAAATGTGGAGAATGGGGGCTACAGGCCACATGCAGTTGTGGACCTGCGGAACCTC[CG]CCCAGTGGACTCCGGAACTCCCAGCCTCTTCTAGCCCCCCTCCCCAAGGCCGCCTCTCTC
cg09636715	0.398534	43.6107	0.938124	6728.61	0.53959	8144.7	HOXA10	3206	NM_153715	Body	chr7:27219309-27219750	N_Shelf	37	7	R	27217057	CAGGACTGCCTTCCAACTCCCACCAGGGCTTGCTGAGTGGGAAACGCAGCGAGACACTGC[CG]GTGAGCTGGCCGGCTGCAGGCGGGCCGGCTGCTGCTGGTTCAAATGAGAGGATACTAACG
cg09655957	0.178683	15.0846	0.770934	2530.34	0.592251	3455.56	PIR;PIR;FIGF	8544;8544;2277	NM_001018109;NM_003662;NM_004469	Body;Body;TSS1500			37	X	F	15403752	ATTTTTTGAAAATCAGCAGCACCTATTGACAATAAACAGAAGATTATAAAAATTTCAAGT[CG]AAGAGCATCATTTTTTAAAAGTTTTCTAGGGGTTGGCAAATGTTTGCTAGGAAGGGCTAG
cg09661370	0.220002	23.9308	0.399394	7824.8	0.619396	9166.05	HOXA11AS;HOXA11	3207	NR_002795;NM_005523	Body;TSS1500	chr7:27225050-27225629	Island	37	7	F	27225299	CGCAGCTCCCCGGGTGGGTGAGGGATGCCCTGGACTGGGGATAGCCAGGTGGGAGTCCGT[CG]CTGTGTGGCCTGTGGTCTCGGAGTCTGTTCTCCTGGAGTCTCGCATTTGCACCCCCTTCT
cg09682051	0.170447	14.1015	0.758494	5542	0.588047	5662.08	TP53AIP1	63970	NM_022112	TSS200			37	11	R	128813008	CACAACCAGTGCTGCTGGGGGTGAAGGCAACGGGTGGGTGAGCACGGACAGTGTGAGCCA[CG]TGGCCGGGAGCTGGGCCAGCTCGCTGTATGTGCACATCGTTTCCATGTGTGCAGCAGAAA
cg09683650	0.172064	14.7475	0.801678	3650.97	0.629614	3584.63							37	8	F	70376685	AGATGGCAAAGAGAAAGGAAGGGAGGTAATGGAAAATTCTTAACTTCTAAACTGACACTC[CG]CTGAGCACTAAAGCAGACTACAGAGAGAAGGGGAGCTGGGACCTTATCCTGCAGCACCAA
cg09699744	0.26545	14.9202	0.374729	8981.08	0.109279	7264.79	HOXC-AS2	100874364	NR_047505	TSS200	chr12:54389113-54389520	S_Shore	37	12	F	54390705	GGAAAATGAGGCATTGGCTGGGAAGGGGCTGTGGGCGAGGCCTGCTTCCTGATCCACAGC[CG]TGCCTGCCTCTGAGTGGGAAGAGTTCGGAGGTCATAGTCCCAGAAAATAAAATAAAATAA
cg09705401	-0.49273	-18.2135	0.235434	5854.54	0.728164	5801.59							37	4	R	125165156	GAGAACATCTGATAGGGCAATGTTCAACAAAACCATGGGGTGGTGGCAGCCACAGAGAAC[CG]CAATTATGATAATGCTTAGTGAAGCCATGGATACAGGACCACCCCTTCAATCACAGACCT
cg09714852	-0.232001	-14.1199	0.574718	6342.55	0.80672	5571.86	PTPRN2;PTPRN2;PTPRN2	5799;5799;5799	NM_002847;NM_130842;NM_130843	Body;Body;Body	chr7:157631319-157631615	N_Shelf	37	7	R	157628140	CAGAGTTAAAATTCACATTGAGGCGGCAGAGCAGAACTGACTACAGTTCACAACCGAACC[CG]CAAAGCTCTTCGAGAATCACGAGCAAAGCACAAAAGATGCTAAAAGAGGGGATATTAGAG
cg09720701	-0.313392	-15.0615	0.178754	4978.94	0.492146	5954.05	HOXC4;HOXC4	3221;3221	NM_014620;NM_153633	5'UTR;TSS1500	chr12:54447744-54448091	N_Shore	37	12	R	54447283	GACCTACACAGACTGAGACACGATCGCCATGAATGGAGACCTCTGGAAAAGCTCAGGAGC[CG]AGGCCCACGGGGCCCAGCAGAGGCCTGAGGGGAGACCCTGGGCGGGGGCTGAATCACTGC
cg09773839	-0.206103	-16.2191	0.126739	5282.75	0.332842	6081.46	LOC100272228;CXorf40B;CXorf40B	541578;541578	NR_027456;NM_001013845;NM_001013845	TSS1500;1stExon;5'UTR	chrX:149106113-149106682	Island	37	X	F	149106454	ATCAGGGGCCCTGGTACCTTTCAGCCGCGGCCGGTCTCACGGCCTCTGGACCCTGAGAGT[CG]TGGGCGTTCAGGGCCGACTCTGGCTTTTGGCCTCAGAGTACAGTCCTCCGCCTCCTCGCG
cg09780231	0.185295	18.3809	0.465795	6216.73	0.2805	5987.42	NXN	64359	NM_022463	Body			37	17	F	873452	ACAGAACAAAACTTTCCATGACGGGTCTCACTCCCGAGTAACGGCACTGGGCTTCTGCCT[CG]TCGTGGTGCAGAAAGCACAGGTTTGAGATTTCACTGGAAGTTGGAACGGCAGTTTCTGCA
cg09800500	0.179628	16.6001	0.823998	7504.1	0.64437	7756.76	BCAT1	586	NM_005504	Body			37	12	F	24992256	AAGATTTGGAGGATGTCAAAGAGCAAGCGGTACAGACATCTGAGGAAGAGTGCTCCAAGT[CG]AGTCCGTATACACGCCTGACGTGTCCGAGAAGACTCATGATGTGGCCTGAGCAATACCGA
cg09844653	0.186401	15.6215	0.805207	5234.29	0.618806	5755.94	BEST3;BEST3;BEST3;BEST3;BEST3;BEST3;BEST3;BEST3;BEST3;BEST3	144453;144453;144453;144453;144453;144453;144453;144453;144453;144453	NM_001282614;NM_032735;NM_001282616;NM_001282615;NM_001282614;NM_001282613;NM_032735;NM_001282616;NM_001282615;NM_001282613	5'UTR;5'UTR;1stExon;1stExon;1stExon;1stExon;1stExon;5'UTR;5'UTR;5'UTR			37	12	R	70093073	GGAAAGAGAATCTTCAAATTTCGGGCTCCCCCGAAGAGGTGCCTTCAGGTCGGTGCTGCA[CG]CCCGGTGTCACCCTTCGCTCGTGCACAGTCAGATTTTCTTTCTGTTCTCTGGCCACTGAG
cg09868337	-0.232971	-13.5604	0.190721	4102.98	0.423692	5271.29	PLXNA3;PLXNA3	55558;55558	NM_017514;NM_017514	5'UTR;1stExon	chrX:153686094-153687124	Island	37	X	R	153686720	CCCGGGGCGCGGGGCGAGGCCGTGGGGACGTGCGAGCGGGGCCGCGGTGGGGCTCGGGGG[CG]CGTCCACGTGGCCAGAGGGCGGCCACCCGGAGCCAGCGGAGGGACAGGTAGGTGGCCGTC
cg09909750	-0.181683	-13.078	0.193647	7567.37	0.37533	8720.4	PHKA2	5256	NM_000292	TSS1500	chrX:19002003-19003244	Island	37	X	F	19003035	CCCCCCGAGACGGGTGCCAGTCCCACTCGAGGCCGGAGAAAGAGGGCCGCCTACCGCGGC[CG]CCTGGGCACCCCTCTGAGGGCCAAGATTGTAGTCCCACCTCTGGCCCCGTCTCCGCCGCC
cg09912589	0.189412	19.2343	0.782547	3583.32	0.593134	4900.65	AMOT;AMOT	154796;154796	NM_133265;NM_001113490	5'UTR;TSS1500			37	X	F	112067795	GAGAGTGACCCAGAATGTACATATAGTATATGAAGAAAGTTCATCTTCTCTCTTTCTTCA[CG]TCTTGTTGGTTACTGCTACCTGGCTTCCAACTGTTGCGCTGGGCAGTCTGACAACACGAA
cg09912633	0.203228	27.8181	0.859754	4310.06	0.656526	4576.31	LINC00840	100506835	NR_038268	Body			37	10	R	44369697	GTTCAGTCCCGGAGCAGACACAACCCTGTTTGCAGAGAGCCAACATTCTAATTGACAGTG[CG]TGGTGGGAAACAGTGAACCGAGGGAAAGAGTGCCAGTGTTAGAGAGCCACAGTGCAGTGA
cg09937487	-0.295443	-15.3355	0.605449	6427.12	0.900892	5387.93	ATG4D;ATG4D;ATG4D;ATG4D	84971;84971;84971;84971	NR_104025;NR_104024;NM_032885;NM_001281504	Body;Body;Body;Body			37	19	F	10663165	CCAGGCTAGGGGTCCTAACCTGGGAAATGTGAAGAATGTCCACCCCTGAAAAGGTGGGAA[CG]CCAAAGCCCACTGTTAAGGCATCATCCCTTGGAGGCAGCTGTATCCAGGGGCTCAAGTGG
cg09941406	0.438245	17.9522	0.496489	7457.98	0.0582432	5069.96					chr12:54389113-54389520	S_Shore	37	12	F	54391325	CCAGACAGAAGTGGCCGCCGCGCCCGGAGCCGGTCCCGCGGCAAAGGCCCGGCAAGCCAG[CG]GGCTGCACAATGCCACGGCTGCTCCGCCAGCTCGCCCCTGCCCCGTCCTGCCTGCCTACG
cg09969248	0.174232	19.5932	0.721098	2658.15	0.546866	2714.37	SP140;SP140;SP140;SP140	11262;11262;11262;11262	NM_007237;NM_001278453;NM_001278452;NM_001278451	3'UTR;3'UTR;3'UTR;3'UTR			37	2	R	231177451	AACAATTGACTGGATTAGTGGATGCTGAAAGCATTCAGCAAATGGCACCCTAAAATATGC[CG]CTGGTTTGCCACTGACTTCAAAATGAGGTCACTTGGGCACAGCACATGCAGGGAGGGGCT
cg09973284	-0.281726	-21.7274	0.224926	4974.85	0.506651	5577.97					chr12:54346777-54347101	N_Shore	37	12	R	54346155	AATCCAAAACCTGGGGAAAACGGCCCTCTTTGATGAGGCTAAATCAGGCTAGAAGAAATG[CG]TGCCTGGAAGAAGGACGCCTTCACCCAATCTTCATTTCTCCTGCGTTGCATCCGCCGCCC
cg09973548	0.344183	18.6704	0.530037	7847.21	0.185854	6584.79	HOXA10-AS;HOXA10-HOXA9	100874323;100534589	NR_046609;NR_037940	TSS200;Body	chr7:27208871-27209616	N_Shore	37	7	F	27208347	CCCTCGGCAGCCGCCCCACGCGGGCCCTTCCTCGGCAGACTTCCCAACCTCTACTTGAGC[CG]CAGAGGAAAGTGAGACCCCCTAGGCTCTCCTGAAGCCAGCTCTGGGCCCCTCCCCAAGGA
cg10000142	0.19595	13.9665	0.771018	4605.62	0.575068	6083.87	SEPT6;SEPT6;SEPT6;SEPT6	23157;23157;23157;23157	NM_015129;NM_145799;NM_145800;NM_145802	Body;Body;Body;Body			37	X	R	118767424	CTCGCTGGACGAACATCTGTCTCATCTCCTCTTCTTTTTTCTGGAGTTCCCCTAGGAACT[CG]TTCCTTTTGGCCTCATATGTCTCCTGTAAACTGCGAACATGGTCAGGTTAATTCTTCTTC
cg10028049	0.19108	15.5113	0.692198	2354.05	0.501118	3150.26	AMOT;AMOT	154796;154796	NM_133265;NM_001113490	5'UTR;TSS1500			37	X	R	112067706	CCCTGGCTCCCAGGCTCTTATTTCTATGATATTAAGTGGCCTGCAATCTCTCTGGAAACA[CG]AACCCCTTTCTTTTGGTCATGCAGAGAGAGAGTGACCCAGAATGTACATATAGTATATGA
cg10044179	-0.183609	-15.5458	0.241663	4452.43	0.425272	4723.72	C21orf81		NR_027270	TSS1500	chr21:15351908-15352658	S_Shore	37	21	F	15352983	CCCAACCTGCCCCCTGCCGTGGGCCATGCAGCCACGGATTGGACCCCCAACCAACTCCCT[CG]CCGCTGGCAGTGACGCCCCAGAAAGCGCTGCAACCTGATCCCCGCCGTGAATAGTGCAGC
cg10072574	-0.178143	-13.1662	0.165631	4853.16	0.343774	6970.8	MPP1;MPP1;MPP1;MPP1	4354;4354;4354;4354	NM_001166460;NM_001166462;NM_002436;NM_001166461	TSS200;TSS200;TSS200;TSS200	chrX:154033366-154033935	Island	37	X	R	154033934	CCCTGCGCTCCGAGAAGCGGCCCTTAAAGGGCCTGAGGAAGTCGTAGCTGTAGGTGGCCG[CG]TGAGATGAATGCCAGAAAGATAAGAAAGGGGAGGGGGCCCCCAGCTTCTGGGTGGTTGAG
cg10075506	0.187333	25.6045	0.936868	7499.53	0.749535	7577.01	MYT1L	23040	NM_015025	Body			37	2	F	1817351	TACAGGTGGAGGTGGGCAGTGGGCGGGCGAGCATTCTCACCTGAGCTCCGCCTCCCGACA[CG]TCAGCGGCGGGATTCGATTCTCCCAGGAGCGCAAACGCTACTGAGAACTGCGCCTGCGAG
cg10125317	0.184542	18.5646	0.452325	7404.33	0.267783	6409.56	HOXD10	3236	NM_002148	1stExon	chr2:176982107-176982402	Island	37	2	F	176982230	GCCCGTGAGCGGCCAGGAGCCCACCAAAGTCTCCCAGGTGGAGAGCCCCGAGGCCAAAGG[CG]GCCTTCCCGAAGAGAGGAGCTGCCTGGCTGAGGTCTCCGTGTCCAGTCCCGAAGTGCAGG
cg10187902	-0.454044	-16.0041	0.371338	1009.3	0.825382	4145.78							37	14	F	106450500	AAGAACCTTTATGGACTCATCCTAACCTTCATCTCCTTCCCACTGGAGCTCTACATCGGA[CG]CCAGGACTTAGGCTCCCAGGATGACGTAGTCATAGTAGTCCTAATGCATTGGTGTGGCAG
cg10195894	0.185129	30.7426	0.826056	6547.06	0.640927	7091.82							37	13	F	22298660	ATCGAGAACAGAGACCCAGGGAGCAGGTCTAGCTGTATAATTAATTACGGTAATAGTCGC[CG]CTTGTGTCCAGTGCTGCCTACTTGCTAGGCTATGTGCTGAGGCTTATTTATGGATTCCCC
cg10202835	-0.33522	-18.2739	0.205715	2778.49	0.540936	4623.98					chr5:25190503-25191113	Island	37	5	F	25190672	CAATGGCGACAGAGTGGTCACCCGGGAACCGGATCTGCGCGGCTCCGTGGCCGAAAGAGG[CG]GCCAAGCCTGCTTGCGTCCCTAGGCCGCCTTCCGGGCCGTCCACGCCTTAATGGCCTCCG
cg10213302	-0.292269	-19.0932	0.185311	1566.22	0.47758	296.657	ZFY;ZFY;ZFY	7544;7544;7544	NM_003411;NM_001145276;NM_001145275	TSS1500;TSS200;TSS1500	chrY:2802964-2804283	Island	37	Y	R	2802975	GGGGTCTAAGGGCCTGCAACAATGAGATCTGTCGCCTTGGCTAGGACTGGCGCCGAGAGG[CG]ATAGGTCTCGGGAGAGCCTGGCGCAGGGTGTGGGAGATTAGGAATCCCAGGTCCACCGGA
cg10224937	0.286596	17.5708	0.511285	9373.26	0.224689	8743.3	HOXA10-AS;HOXA10-HOXA9	100874323;100534589	NR_046609;NR_037940	Body;Body	chr7:27208871-27209616	N_Shore	37	7	F	27208594	AAAGAGGAAGGGAAGACAGGGAAAAGAAGGAAGAAAAGAGAGGCGACTCCTAGCAGCGGC[CG]AGCTTACAGAGAGAAGGGTAAGTGACAAGGCCAGGATCCCAGCCTGCCCTATCCTTCCTA
cg10265351	0.191668	15.2165	0.604388	5469.36	0.41272	5459.71							37	7	R	91186453	GTGGACAGCAAGTGAGCTCAAGGTTGGAAACTGGCCCCAGCATGCCTAAGGCCATGAAAA[CG]TCTTTGCTTAATCTCTTGAAGAAAAAAGGTTAAATTCCTCCGGCCACTTTTTTCCTGTAA
cg10305945	-0.215651	-17.8179	0.118321	3464.32	0.333972	4194.99	SLC25A5;LOC100303728	292	NM_001152;NR_028443	TSS200;Body	chrX:118602158-118603318	Island	37	X	R	118602187	CTCCCCTCTCCGAGGCCTCTCTCAGGGTCCAGCGTTCAAGTCCCGGGTGTTCTCTGGACC[CG]CCCCTTCCTCTCGCCGGGTCAGGTGCCGAGGGCGAGCACGGGCGGCGCGGAGAGCAGTCC
cg10317314	0.268754	15.5256	0.486772	6564.71	0.218018	5090.04							37	12	R	31272114	CCAGCCCCTCCCACCTCTGGCTCTTAGGACTCACATTGCAAGTGGGGGAGGCATCCTCCG[CG]AGGCGCGGACTGAGAGCCAGCCCCTCTTCCCCCCCTGGCTCTAGGGACCCCCATCGCAGG
cg10328244	0.182261	18.6762	0.824083	6216.88	0.641823	6437.02	ACVR1;ACVR1	90;90	NM_001105;NM_001111067	Body;Body			37	2	F	158643085	AACCATTTCTTCCTAGAAGAGCTTGCCATACCATCACATCTGTTCACCTACTTGGGCTCA[CG]AATATAGAAGATTAATATTTTGTGGTGTGGTAGGTTTATTGTTTGCTTGTTAATTTGTTA
cg10360725	-0.496957	-14.869	0.346063	1591.72	0.84302	4828.21							37	8	R	144139316	CAGCTGGCCTGACTGGGGGCCTGTGTCGGGTGCCATATGAGAGATTTCAACCAGCCCATG[CG]CAACCAGAGGGATGCGGCCCACGGTGCGGGTGGTCTCAGCGTCGTCTCTGTCTGACCCTC
cg10363885	-0.184189	-21.2822	0.0477447	2460.51	0.231933	2571.81					chr14:61108954-61109786	S_Shore	37	14	F	61110706	CGCCGGATCTGCAGACATTTCCAAGATTCACCAACTAAGGGAGCAGGAAGTGGGCCGGGG[CG]CCCTGCGAGACACAACTTCCACGAGCCTAAAATTATCCCAGGCGGAGCTGGGAGAGTGGA
cg10388998	0.19404	14.4815	0.694638	5942.34	0.500598	5823.84					chr1:35250418-35250736	S_Shelf	37	1	F	35253376	AAGTCAGCCTCCCAGTGTACAGGGCAGGGTGGAGAGTAGACCTGAGGGACACAGGGAATA[CG]GTCAGCATGACACCCAGTTGTTCCTACACAGAGGATTTTTGTAGAGGTAGAAGGAGACAC
cg10393811	0.337243	16.4432	0.580785	4569.55	0.243542	3958.05	HOXD10	3236	NM_002148	Body	chr2:176982107-176982402	S_Shore	37	2	F	176983927	AAGATTTGGTTTCAAAACCGCCGAATGAAACTCAAGAAGATGAGCCGAGAGAACCGGATC[CG]AGAACTGACCGCCAACCTCACGTTTTCTTAGGTCTGAGGCCGGTCTGAGGCCGGTCAGAG
cg10486289	0.213312	30.4348	0.732418	3073.28	0.519105	3994.83							37	X	F	144316245	TCAATAAATCCTCACTATTGCAATTGTTCTCACTAGAAGATATCATTTTCTTCCTGAATA[CG]TGAAAAATTGAAGTTAAGGGTAGTAGACCAAATGAAAGATGAGCATTTCCTTGAAGTTTT
cg10521023	0.215762	28.9358	0.781415	5291.26	0.565653	5504.05	KIF26B	55083	NM_018012	Body			37	1	R	245411583	TTCAGCAGTATTAGCTGGAACGCTGTCTGGACAGTGGAAGGACTTTTTGCAGGGAGCTGC[CG]TCAGAGGACTGAGAGCCAGCGTTCAGCACGGCATCACTGAGGGCGCCTGGCATGCCTCCG
cg10563813	0.194163	19.2137	0.712184	4788.37	0.518021	5825.8	HDAC8;HDAC8;HDAC8;HDAC8;HDAC8	55869;55869;55869;55869;55869	NR_051952;NM_001166418;NM_018486;NM_001166419;NM_001166448	Body;Body;Body;Body;Body			37	X	R	71695754	AACCAGCAAACAACCTCATATCCCTTTCGCTGTTTTAATTTTCGTAACGTAATTTCTTAA[CG]TTTTAAAGGGGCATCTTTTCTCTCACTGCTGAGTCTATTATATAGAAACATAGATTCTAA
cg10571089	0.176932	32.6046	0.606093	6885.8	0.429161	6784.43	NUP210P1	255330	NR_034158	Body			37	3	R	126380970	GGCTGTCTCGGGGTGTTAGGTTATGACAGGAGCAGCACTGCAGCCACAAGCCATGGCAGT[CG]TGGCCCGGGGATCATTCCAAGTCTATTTACAGCAGCAACATTAAACCAGCCCTGCCAACA
cg10575170	-0.184621	-13.775	0.17476	9051.56	0.359381	9898.67	NCRNA00182		NR_028379	TSS200	chrX:73512193-73512569	S_Shore	37	X	R	73513412	GCCGCAACGCTGATGCCAGAAAAGGACAACCTCTCCAGAATCGCCGCAGTGTGCTTCCAG[CG]CATGCGCTGCTAACGCCCCTTAACCCCCCCTCCGCGCCCCGCCTCCCCCACGCGCCGCTC
cg10641615	-0.440281	-27.8709	0.151691	3343.44	0.591972	4594.26	HOTAIR	100124700	NR_003716	Body	chr12:54359658-54359906	Island	37	12	F	54359797	TAGCATCGTACCTTATAAGGAAGGCGCCGGTCCTCCATTTCAGCCTTTTCTCTGCCAGGA[CG]CGGCCGTGGCATTTCTGGTCTTGTAAACATCAGACTCTTTGGGGCCTTAAAAAAATAAAG
cg10655551	-0.191225	-14.2808	0.172302	4277.97	0.363528	5810.97					chrX:45710269-45710979	Island	37	X	F	45710949	CTCGCGCCCCGGAGCGGTGGTCCTCATTTCCCTTCGTCCCGGCTGGCGAGCCACCCACCT[CG]CCCGCAGGTTCTGCCAGTCCCGCGGCCCGCCAGAGCCCAAGCTATCCTCTCCGCCCCTTT
cg10657141	0.187544	20.6769	0.337291	9104.83	0.524835	8159.84	HOXA11AS;HOXA11	3207	NR_002795;NM_005523	Body;TSS1500	chr7:27225050-27225629	Island	37	7	R	27225543	CACGGTGACTTGATTACACTCTCTCATTCATGGTCACTTCCGAAGCGCTTTAGTGCCTTC[CG]TCCCTAAACCGCCAACAGCCAGAACGGCTTCTCCCCGCGGTTTGTCACTGATCCGCAGGG
cg10690440	0.239168	37.5562	0.640929	5039.05	0.401761	4640.66							37	17	F	55901064	AGTGAGGCACACTTGTAATATATTGCTCAATAAGTCTGCAGTGGCCAAGGGAGAAAGCCA[CG]AACAGCAGCCGAGTCTGTGCCCTTACACGGCTGGTGTCAGAGCGCAGGACCCACGCTGGG
cg10695855	0.174214	39.1786	0.855475	4585.72	0.68126	4715.18							37	2	R	9713071	AAACTGACAGTTCTCTTTACAAACTGTGTATGTTTCATTCCTGGATTGCATCTGAGCTGC[CG]CCATGGAACGGGCATTGAGTTTTAGCGTGTGTGATGTCCCATGTGTTCATTTTGTCTCCC
cg10724867	0.398899	46.7374	0.845491	4468.27	0.446591	5651.07	HOXA10	3206	NM_153715	Body	chr7:27219309-27219750	N_Shore	37	7	R	27218867	TAGTAGGAAACCAGTGACCTCCAGGACTTCTGCCCCTGGGAATAAGCTCGCCTTAGCGGC[CG]CAGACTTCTACCACCCCATTGTTTAGAATGGAAACTTTGTTTTCCTCAACCCGCGATCAC
cg10753836	0.340792	30.738	0.487221	5823.14	0.146429	6013.02	HOXD9	3235	NM_014213	3'UTR	chr2:176989337-176989587	Island	37	2	R	176989485	GAGCACGCGGGACCTCGGTGGAGATCTCCAGTGAGGCTTAGAGGAGCCCAGGGCCTCGGG[CG]GGTTGGGGTTTGTCCTCAGTGCATTGGACGCGCTGCTCTCTCCCCTGAAGGCTGGGCTCG
cg10767141	0.374083	30.9356	0.204527	4780.83	0.57861	4935.24	HOXA11AS;HOXA11	3207	NR_002795;NM_005523	Body;TSS1500	chr7:27225050-27225629	Island	37	7	F	27225143	TCGCCGGTGTAACTCATGTTGGCTGGGGGGCCTCCCGGCGCGCGCGGAGAGGCTGGGGTG[CG]CCCCCATGCAGCATGCTTGTGCTCAATTGCAGGGTCCTCGTTCTCGAGTGTGCAGAGGGC
cg10792302	0.495053	31.775	0.723732	7599.69	0.228679	5535.01					chr12:54378696-54380102	N_Shelf	37	12	R	54376019	TTGGCCCTGTGGGGCAGGGCGGTGGGTGCCTGGCAGTGGCGGCAGGCGGGGTCGCTGTGG[CG]GCCCGCATGCCTTTGAACGCCAGGCCCGGACAATAGGACCGAAACAGCCTTTGCTCGTGG
cg10799208	0.514849	13.0282	0.57967	1985.93	0.0648218	17.3746	TTTY10	246119	NR_001542	TSS1500			37	Y	R	22681436	GATTTTTAGTTTGCTGACAAATCTCTTTTGTCTGCTGACAACTACTTCTATGAATCTTTC[CG]CATACCAGACCCTGACAAAATTCACCCATATACTAAAGGTCCCAATAAGAAACTCCTAGC
cg10801213	-0.204051	-13.6306	0.17661	5178.96	0.380661	6582.03	SLC7A3;SLC7A3	84889;84889	NM_032803;NM_001048164	5'UTR;5'UTR	chrX:70150675-70151002	Island	37	X	F	70150722	AGCTGGGGTGGAGACGGGAGCCCTAACTCCCGGGGCGGGGGTCTCGCCAGCAACAGGTCA[CG]GCCCCGTTGATGCAACTGCATGCCATGGTTGCCAGAGAATCCTAGGTACGCCCGGACCCT
cg10805480	0.219021	19.1045	0.623565	3168.04	0.404544	3194.4							37	13	R	20668288	ACAATTGCAGTCTTTGCCCTGAGCTCAAAACATCACAATAAAATTTGATTGCTGCTAAGC[CG]TTGACCTGCTGTGTGGTAGGGCAAGTCAGGATATTCAGCTGTGCTGTCTGACAGATGTTC
cg10812889	0.29736	14.2321	0.340585	7256.54	0.0432256	6080.32	SPRR2D	6703	NM_006945	TSS1500			37	1	R	153014310	ATATTCCTTTCCTCTTTGAAGCTGTCTTCTGCACCACATTTGTAGCTTCTGCACCACATT[CG]TAGAGGCACTTGCATCCCAGGACAGATTTGAGAGTGAGATCTAGTCTCCACAGCACGTTT
cg10834893	0.254051	14.1725	0.549639	3553.09	0.295588	3433.46							37	1	F	34936319	AGCTCTGGCAGTTGGAACACTCTCCCCTACGCTGAGCCCCAACTGAGCTCTGCTTTTCAT[CG]GGGTCACCCCTTTAATCAGAGCACATCAACGGTGGCTTTGGGGAGCAGTCCCCCCAGGTG
cg10893278	0.345455	19.4352	0.497469	3867.79	0.152014	3341.81					chr12:54378696-54380102	N_Shore	37	12	F	54377225	CTCGCCCGTTTCCCGCGGGATGGGCGGTGGGACAAATGGCTCCCTGGATTGACTGCTGCC[CG]GACTGTCCCAAGTCTGGGGCCTAAACAGCCTAACCTTGCCCTGGATAACCCCCATGCTGA
cg10946259	0.192302	15.2931	0.617919	2008.56	0.425617	2268.41	SLC22A3	6581	NM_021977	Body			37	6	F	160851495	ATATTTATAACAGATGGTTATTTATAATGTCTTTCTCTTCTTTGGCAATTTAAATGAAGA[CG]TCAACTTGAAGAAATGTTTCACCAGGAAGAATTGCAAAGAGAGCTGAATTAATCAAAGAA
cg10959847	0.439767	15.6003	0.612072	3343.41	0.172305	114.094					chrY:9706548-9706841	S_Shore	37	Y	F	9707927	ACGGACACATGTGGCTGTAAAAAGCCGGAGCAGAGGCGGGTACTATCTTCCTGCATGCAG[CG]GAGAAACCCTTCCTGATGCTGAGCATCAGACGTTTGGGGCATCTTTTTGAAGAGCAGAAG
cg10982861	0.193634	13.8622	0.729955	3413.88	0.53632	4433.89	TSC22D3	1831	NM_198057	Body	chrX:107018606-107019611	N_Shore	37	X	F	107018095	GAGCGGGTACTTTCAGCTACCTCCAAACCATCTGGGGTCTGCCCACCTTCTAGGCCCCAG[CG]TCCCCATCAGAAAGCCTTTGCAGGCAGCTTTCAGAATAGGGCTTGCACCTGCCAGTCCTC
cg10989444	0.198035	14.9931	0.814304	2483.33	0.61627	2447.17							37	6	R	81320726	ACCAACTTTGCTTTGCTATGTACAACCTAACTGAAAATGCAGACCCAATGACTAATGTCT[CG]GGTGTGTCAAAATGGCATGCAGGCAGTGTTTACAACTCATCTCTCTATTTAGCATTTCTC
cg11024449	-0.236072	-13.4869	0.200421	3383.03	0.436493	4576.71	SLC7A3;SLC7A3	84889;84889	NM_032803;NM_001048164	5'UTR;5'UTR	chrX:70150675-70151002	Island	37	X	F	70150787	CCGTTGATGCAACTGCATGCCATGGTTGCCAGAGAATCCTAGGTACGCCCGGACCCTCGC[CG]TCCCCCCTCCGACACACGTGTGGGTCCCCAACGCTTACCAGAGAGCTGTTGCAAACCTAG
cg11033833	-0.178732	-22.621	0.074115	2872.8	0.252847	3640.17	GPR101	83550	NM_054021	1stExon	chrX:136113583-136114232	Island	37	X	R	136113828	GGAGAGGGGCATGCACGTGTGGCTGCTGTTACTCTCGCGCGTGCTGTTGGTGCAGGTGGA[CG]TCATGGCAACAGCCAGAGGGCGTGAGACAGGTTGCAGGCTCAGTGCCGGCACCGGTGGGT
cg11051139	0.181556	14.8997	0.700462	5461.5	0.518906	5811.03	KRT80;KRT80	144501;144501	NM_001081492;NM_182507	Body;Body			37	12	F	52580428	GAGCCAGGCCTGGAATCCAGGAACTTTGGGTTTAGAACCTTTTAACCACTATGACACATG[CG]TCCTGTGTGTTGCTGGTCACTGTGGGCCCTGGGATCCCAGCTACCCTTCATGGGCTGGCT
cg11056113	0.198073	24.9273	0.728981	3703.78	0.530908	4182.39					chr4:25314217-25314558	N_Shore	37	4	R	25312865	TGTGTGAAGTTAACTAGGCACATGCCCCAATGGTTCTTTAAATAACATAAGAGACTATTT[CG]TCTACAACCATAGACATGTGGCTGCGTCTTGATTACTGCACTATAAGACTTGAAATTGAG
cg11083235	0.18118	26.2561	0.63667	3930.74	0.45549	3947.03							37	3	F	128429005	ATAAATTTTGGATCTCCATCGTCAATACCAGGAAAACAGGAAAAGTCCCTCTTAAACATT[CG]AGTCCAGGCTTTCACCACCTGGCATGACCTGATCTTTCTGCTTGGGTTTCTTTGCTGTTC
cg11097541	0.267889	19.0092	0.488921	10516.1	0.221032	9013.93					chr7:27208871-27209616	N_Shore	37	7	R	27208188	CCCTCGATATGGGCACACAAAGCTGCAGCGAATGTCCCCTAATCAGATCTCCTAGTCAGC[CG]TTAGCGACAGGCGAAGAAACGCAAGGCTGCCGCCATCCGGTCGTGATCATAACCGAGGCC
cg11111083	-0.198021	-14.7485	0.153994	9103.34	0.352015	10103.3	ELK1;ELK1	2002;2002	NM_005229;NM_001114123	TSS1500;TSS1500	chrX:47509592-47510508	S_Shore	37	X	F	47510589	TGGGTAAAGACGAATTTAGAACACAGCGGAGGTAGGAGGGCAGGATGGCTGTCAGGCACA[CG]AAAGAGCATTGAGTGGCAGAAACGAAATGCTTTCAGAGGGCAGGGTTGAACTGCGGCCAG
cg11114504	0.290622	17.4561	0.462672	9215.1	0.17205	8722.79	HOXA10-AS;HOXA10-HOXA9	100874323;100534589	NR_046609;NR_037940	TSS200;Body	chr7:27208871-27209616	N_Shore	37	7	F	27208476	GGAAGGAGATAAGGAGGTGAGATAGAATCTGGCAGAGACGGAAGATGAAAAAAAGACCAA[CG]GAAGAAAAGAAAGCAGGAAGGAGCAAAGGAAAGAAGAAAAAAAGAAAGAAGAGATAAAAG
cg11115577	0.192313	15.0197	0.804091	2701.57	0.611778	3781.36					chrX:25020237-25024207	N_Shelf	37	X	R	25017926	AGGTTCTATTGCAAAGTGCTCGCCTTGTTTCTCTCAATAGCTGACTATGAGATGATAAAC[CG]CTTAATACACTGTGCTAATTGGATGAGAGCAAAAAGAGATGGGAATTAAGGCGAGGCAAA
cg11128983	-0.47265	-15.4378	0.162696	351.708	0.635347	3696.96	CPLX2;CPLX2	10814;10814	NM_001008220;NM_006650	TSS1500;5'UTR	chr5:175298515-175300066	N_Shore	37	5	R	175297531	CTTGATGGATGTGAAACTCCTGCAGATCTTTCACAGGCCTTGTGCAAGGCCCCTCCTCTC[CG]AAGCCATTTTCCTACACATCGGGCTGGAGTAATTGGGAGCCGAAAGATGGCAGGCAGAAT
cg11165752	0.211607	17.2592	0.585991	7756.76	0.374383	7001.68					chr7:27198182-27198514	Island	37	7	F	27198189	AATTTTTCCTGGGGTGACACACAGCAAGACGCAAAGAGAAAAGACCAAGGCCCCCGCCGC[CG]CCGTCTGTCTAGACTCAAGCGACTGAAGGGGCCAACAGAGCTGGTGTTTAAAGTAGAACC
cg11166197	0.185186	15.0192	0.697206	2741.04	0.512021	3592.14	GABRA3;MIR105-1	2556;406897	NM_000808;NR_029521	5'UTR;TSS1500			37	X	F	151561584	ACGACATAAAGTAAAAGAATGATACAGGAGCAGGTAGACATGAAACCATGATTACCAAAA[CG]GATATGGTTGGTGATTAAAAATCATTATTTTCTTTAGTCTGGGAGAAGATGGCAATGATT
cg11203771	0.2343	15.0033	0.741401	2671.54	0.507101	2977.29	HSDL2;HSDL2;HSDL2	84263;84263;84263	NM_001195822;NM_032303;NR_036651	TSS1500;TSS1500;TSS1500	chr9:115141854-115142638	N_Shore	37	9	F	115140853	TGATATGAAGGAAATGTCACCCCGTTACTAAGAATTCACTCTATTCGACAGATATATACA[CG]CTTCAGCAAGTGCTCCTAAGGATGAGAGGAGAGTAAGTTATTTTCATCTAACAGTCTCTA
cg11292214	0.173308	13.1662	0.693777	3845.8	0.520468	3664.95							37	3	F	5093310	ATTGCCTCGCTTAGTTTATGCTGCTGATCCCAGTATTCCCCGTGCCTGTGTGGCCTTCCA[CG]TGGAGAGCCAGCTTCTTTATAACAGAGAATTAACACGTTTAAAAAGTCAGGACAGGGGAA
cg11314598	0.218295	17.7392	0.789231	5753.24	0.570937	5743.17	ABR;ABR	29;29	NM_021962;NM_001159746	Body;5'UTR			37	17	F	1076874	CTCCAATCATAAACCCTGGCAAAAGCGCGAGACTCCCTTTGGGGGTCTCTGACTCCACTA[CG]AGCGAGTACAATGACCAAATCCACACAGCCGGAAACGCATGGACGGGCCAGCTGACAGGT
cg11366142	-0.484316	-16.6308	0.260853	5293.16	0.745169	5245.77	AZIN1-AS1;AZIN1-AS1	100506753;100506753	NR_126339;NR_126338	Body;Body			37	8	R	103953989	AAGCTCCCCAGGGCAGATACCTTATCTTCCTGTTTACTGATATATCCCTAATGCCATTTG[CG]TAGTACCTGCCCCATAGCTGGCAATCAATTACTTTCTTAAATGAATGAAGGAAGCTCTTA
cg11383134	0.239843	18.5754	0.843967	3171.04	0.604124	3373.57							37	6	F	29648590	CCATTGGTTGGGACTACCTTCCCCGATGCCCATCCGCCCAGAATCTTCCTTCTGGGATGC[CG]ACTTTTTCAACACGTGCCAGGAGCCCTTCCTCGGCCCGGAATCCCCAGAGTGCCCACAGT
cg11399582	-0.225319	-14.9046	0.176862	2659.35	0.402182	4151.79							37	15	F	74345103	CTTCTCGCCAGGCCTTAGCTGCCTCCCCGCGGGGCAGGGATCTGGACCTGCAGCCCTCCA[CG]CCTGAGCCTCCCCCCACCGCCCCGCTATGGGCTCCTGTGCGGCCGGAGCCTCCAGGACGA
cg11401794	0.200582	14.6749	0.80827	5526.3	0.607688	5611.13	NKD2	85409	NM_033120	Body			37	5	R	1016279	CCACACCGGACACTTCCCCAGCGTGGGGCGGAGCTCGTGGTGCTGGCCTGGAGGGACACA[CG]GTGCTGACCTGGCTGCCGCCTCTGGACTGCGAAGCCTGGACCTGCTGGGACAGGAGCCTT
cg11469866	-0.200949	-15.5459	0.166102	1675.1	0.367051	2449.41	APOOL	139322	NM_198450	TSS1500			37	X	F	84258483	GAGGAAGCCACTATGTTTTGTCTATGCCCCGAACAACTGCCCGGCACAGAGTATGCTCTC[CG]TGACTTAGTTTTAGAATGAATGAACTTACCCATGTTTCGCAGAGGTAATAAGTTGTTTTT
cg11475300	0.173698	19.6838	0.786474	4534.48	0.612776	5560.68	CLCN4	1183	NM_001830	5'UTR	chrX:10126320-10126882	S_Shore	37	X	R	10128853	CGCATGCTTTAAGCTTCAGTCCAGGACTAAAGATCTGGCTTTGACACCTAGGAGGGTGAC[CG]TGGCTGCATCACTTCACCCTGCAGAGCTGCTGTCGGATCTGTAAAGTGGGGCCAACCGTG
cg11505821	0.191979	26.8368	0.785322	6298.6	0.593343	6674.73							37	21	R	44793158	GGACCAGGCCTGGAATTTGGTTCTCACTTTACTGAGAAACCTGGCAGCTTCTCAGGCCAC[CG]CCCAGGTCACCTGCTCACCAGCAACGTGAACCACAGGAACGGAGGCTGTGCGGGAGGCGG
cg11585893	-0.314591	-13.2717	0.210804	634.134	0.525395	1022.43	HOXC4;HOXC4	3221;3221	NM_014620;NM_153633	5'UTR;TSS1500	chr12:54447744-54448091	N_Shore	37	12	F	54447430	GCTTTGGAGGGGAGCCGGGAGCTTCCCATCTCCTTTTGCAGGGGAGGGTTGTCAGTCTGG[CG]GGATGTGCACTGGGGGCACTCCAACCTCTGCTAGCTAACCCCACATCACCACCCACCCCC
cg11590144	-0.453177	-15.9716	0.330021	750.705	0.783197	2513.64	STXBP5-AS1	729178	NR_034115	Body			37	6	R	147289349	TACGAATGCTTTCACTAACAACTCAACATTCCCAGTGCTGTTAGTAGTTTAAGGTTTCTC[CG]CAATGCCAGGACATTCGATGCCAACATATGTGAGTAGTTTAGTGACTTCATTTCTAGGCT
cg11597131	0.49088	39.3008	0.680945	3732.53	0.190065	3529.49	HOXD9	3235	NM_014213	3'UTR	chr2:176989337-176989587	N_Shore	37	2	R	176988939	GGAGAAATGCCCCAAAGGAGACTGACCCGGCGCGGTGCTGGCGGGAGCGCTCAAGGGCAG[CG]GATTTGTTGTTGTTGCTGTTTTCCTTTGTGGGTGTTTGGTGCTTGATTTCCAGAAACTCT
cg11610925	0.200015	21.2849	0.882121	7310.3	0.682106	8046.05	KNDC1	85442	NM_152643	Body	chr10:134977930-134978148	Island	37	10	R	134978049	GCGGCGCTGGGCAGACAGACAGGCGTCGGCCAGCTGAGGCCGGCGTTGCTATTCACAGCA[CG]TCACCTCCTTCCCAAGTGTCTGCCACAGCCCATTAAACTCCTGTCGAGGCCACCTCGGCA
cg11619251	0.170159	14.703	0.766225	3557.12	0.596065	3435.7	NETO1;NETO1	81832;81832	NM_001201465;NM_138966	Body;Body			37	18	F	70419185	ATAATTTCAAAAACTATGGAGATTTTGTGGTATGCACAGGCTTCTGGACATTCGAAAGTT[CG]TCTTATTGCTCTAAAGACACTAACTGCCTCTTAGTGTTTTATGAGGGCCTGGCTGGTACT
cg11706983	-0.220386	-24.9671	0.375697	3291.35	0.596082	3505.02					chr7:27231805-27233097	S_Shore	37	7	F	27233454	ATGGGATGTGAGCAACTCGCTGCACATTTCTCTGATTCTCCAGGTCTTGGTCGGCTGACA[CG]CATTCGATCAAGTTTAAAGGAATGCGCATAAATCAGCAAGCCCCTAGCGTCTCCTTGGGA
cg11719362	-0.173034	-25.3206	0.231479	5113.46	0.404513	5426.84					chr7:25902121-25902472	N_Shore	37	7	F	25900355	CAAATGCACTGGACCGCTTCGGAATTAAAATGAATTGCTAAAACCACGGACCGCTCTGTC[CG]GGGCCCAGACCTGTCTCAACTCGTGGTATTTACATTCCTAGAGCCCGTGCGGAGGAACAC
cg11782714	0.225068	17.1138	0.75324	5950.05	0.528172	6404.9					chr14:101831291-101831695	Island	37	14	F	101831690	TCCGATTTTCCACCATGGGCCTCGGCTGCCGGCGAGTGGCCATGCTGGGGGGCTCGGCCC[CG]CACGTATATGGGGTGCTGGCAGGAGCTCCACGTGCTCTGAGACATCCCCCCTGGGTCTTG
cg11812748	0.173702	30.4367	0.380714	5714.63	0.207012	5189.06	CNST;CNST	163882;163882	NM_001139459;NM_152609	5'UTR;5'UTR	chr1:246729207-246730276	S_Shelf	37	1	F	246733057	TTGAGATTACAGGCGTAGCCACCATGCCCAGCCTCTTTCTCTTAGTGTTGACTGTGTTAA[CG]TTGAGCCCCATGCTTGTTTAATGAGGCTCATAAGATGAATAGTGTTCAGTCATTTCCTGG
cg11865149	0.204108	27.9644	0.87208	2235.1	0.667972	2264.13							37	10	R	121331294	GAAAACTTAAAACCCAGTTGCTTATTTCATGGCAACCTGGTAGAATAATTATGTAATAAA[CG]ACAATAAGAAAAAGCCACTTATCATATAGTCTAGTCTTTATTGAAAGACTTACTTCAACT
cg11898347	0.281762	14.1021	0.422709	1444.18	0.140947	66.6915	SRY	6736	NM_003140	TSS200	chrY:2657802-2658099	N_Shore	37	Y	R	2655866	CCTACCCCCTAGTACCCTGACAATGTATTCATTCTCAAGCAAAACATGGTAATTCAGTAA[CG]TTGACTACTTGCCCTGCTGATCTGCCTCCCTGACTGCTCTACTGCTGTCCTGAAAAATGC
cg11904474	-0.347297	-49.691	0.187813	6541.12	0.53511	7110.1					chr12:54348695-54349378	S_Shore	37	12	R	54350663	CAGGAAGGCTGAGGTGCTGCGGGCTGGTTTATTTGAGGCAGGACTGGGGCACTGCACCTC[CG]CTGAGGATCTGGAGAAGCAGCGGCCCAGATGTCCCCTTCCTCTACTTCCCTTCCATGGTC
cg11919336	-0.502179	-18.3473	0.200738	1242.74	0.702917	3035.3	GPR109A		NM_177551	TSS200			37	12	F	123188078	GCAAGGCTCTTATGCAACCTGCTGTTTGCATAAACAAGTAATAAGAATCCCCTGGGCAGA[CG]GGAACCCACAAAATGTCTTAAATGTAAAGGATAAGTTTAGGCAAGCCGACTGTCATTCGA
cg11988733	-0.274475	-21.3795	0.279475	2303.18	0.553951	2873.84					chr2:176969217-176969895	N_Shore	37	2	R	176968814	AAGAGAAATCTGGAACCGTTGTAAATATTCATGTGGGGGGATGCCCCTTCACCCTTCACC[CG]CCTCTCCCAGCTGCATTCCCCCCTCAGTGATAGTGGGGGAGGGCAAGGCGACTGCCCCAC
cg12040425	0.356708	16.772	0.692497	2455.64	0.335789	1108.84	SCD5;SCD5	79966;79966	NM_001037582;NM_024906	Body;Body			37	4	R	83602894	AGGTGTAATACCTGGGTGATGAAATAATCTGTACACACACCCCCATGACACGTTTACCTA[CG]TAACTAACCTGCACATGTACCTCTGAACTTAAAAGTTAAAAAAAATGAGGGAGAGATGTT
cg12086429	0.185967	16.971	0.843077	4472.83	0.65711	4570.11	LOC101927668	101927668	NR_110114	Body			37	7	R	20072936	TGAGCTGTGTTGTCTCTAAAGTTAAATACCTCAGTTTATTTCCTCTACAAATCAATCTTA[CG]CCTCTGAAGTCTGGTGCATTCACTTGCCTTTTTGATTATTTCTTTAGAACCTAAACTCAA
cg12128683	-0.180106	-14.9397	0.10994	6293.46	0.290046	7367.36	ALG13;ALG13;ALG13;ALG13;ALG13;ALG13;ALG13;ALG13;ALG13;ALG13;ALG13;ALG13;ALG13;ALG13;ALG13;ALG13	79868;79868;79868;79868;79868;79868;79868;79868;79868;79868;79868;79868;79868;79868;79868;79868	NR_033132;NM_018466;NM_001168385;NR_033131;NM_001039210;NR_033127;NR_033125;NM_018466;NM_001099922;NR_033134;NM_001099922;NR_033128;NM_001168385;NR_033129;NR_033124;NM_001039210	TSS1500;1stExon;5'UTR;Body;1stExon;Body;Body;5'UTR;1stExon;Body;5'UTR;Body;1stExon;Body;Body;5'UTR	chrX:110924384-110925275	Island	37	X	R	110924412	TTCCGCCTCCCTCACAGAAGGCAGTCACTGCAACGTGCGTGGCCTCAGTTGCGTCATATC[CG]GCCCTTGCGATCAGGGCTTGAGGAACCCGCGCCATGAAGTGCGTGTTTGTTACCGTAGGG
cg12147489	0.216492	20.1313	0.334736	5917.96	0.551229	5772.23	HOXA11AS		NR_002795	Body	chr7:27227520-27229043	N_Shore	37	7	F	27227472	AAGACCATAATTGAACCCGGGGGCGTCTAGGAAAACCGAAAACAGTTCTAGACAGACCTG[CG]GTTTTATAGCAGTTTTGGCAGTCAACTTCAGCTTGTGCCTGAGCAGACGGGGTTGTGGTG
cg12165354	-0.189851	-13.1044	0.138609	5784.89	0.32846	6402.36	NDUFB11;NDUFB11;NDUFB11;NDUFB11;RBM10;RBM10;RBM10;RBM10	54539;54539;54539;54539;8241;8241;8241;8241	NR_024234;NR_024235;NM_001135998;NM_019056;NM_005676;NM_152856;NM_152856;NM_005676	TSS200;TSS200;TSS1500;TSS1500;5'UTR;5'UTR;1stExon;1stExon	chrX:47003750-47004987	Island	37	X	R	47004660	CGGCCAGAGCGCGCTTCCTTAGTAGGTGGATGGTGGTCGGAGCGCCGACTCCCTTCTCGT[CG]TCGCCATTTTGAGCTGGTGACTGTGGCCGGCTGGGAGTAGGCGGCAGTGAGTTTCCCTGG
cg12232167	0.253445	15.2855	0.859324	3438.81	0.605879	3676.11							37	2	R	196312475	GGAAAGGACGAATTCTACTCTCTTTCTGCTAACATAGTTAAGACTGCCATTCCAGCTGGG[CG]TGGTGCCTCATGCCCGTAATCCCAGCACTTTGGGAGGCTAAGGCAGAATTGCTTAAGCCC
cg12256049	-0.380669	-14.0978	0.257143	801.387	0.637811	1616.14	LOC101929680	101929680	NR_110260	Body			37	2	F	167035345	ATTAAAATCAATTAAATAATTAAATATATGAATTCAAGCTATGGAACTGCTACAAGAAAA[CG]TTAAGGAAACTCTCCAAGACTTTGGTACGGGCAAAGATTTCTTGAGGAATACCCCACAAG
cg12280439	0.191162	14.4201	0.717406	3474.84	0.526245	3173.34					chr6:28602853-28603295	S_Shelf	37	6	R	28606754	TCTCGCTGGCTTCAGAAATGAAACTGCAGACTCTCCAGACAAGTGTTACAACTGCTAAGG[CG]ACGCTTCTGGAGTTGTTCGTTCCTCTCGGTGGGCTCGTGGCTTCGCTGGCTTCAGAAGTG
cg12304750	0.258054	19.8199	0.47938	2006.25	0.221326	2115.36	NAPB;NAPB;NAPB;NAPB;NAPB	63908;63908;63908;63908;63908	NR_104266;NM_001283026;NM_022080;NM_001283018;NM_001283020	Body;Body;Body;Body;Body			37	20	F	23377642	TTCCAAAATACAAAAATTCCTTTTTACCAGGACTTGAAAGCACACCAACACTGACCTTAA[CG]TTGAGGGAAGTACTGACTGGTTAGTTACACACAGAGATAGCATGCTACATGCCTGGCTGT
cg12340462	0.490798	16.8773	0.59145	2272.87	0.100652	713.147							37	9	F	46141878	CCCACTCTGCCACCTTACAGCTGTGTGGCCTTAGGCAGGTGGTTGTGAGAATTTAAATGG[CG]TAAGCATATAAAAGCATTTGGCGTAGAGTCTGGCACATAGTAGTGCTCACTAAATGGTAG
cg12357283	0.486879	19.9063	0.687784	3421.07	0.200905	155.016	JARID2;JARID2	3720;3720	NM_004973;NM_001267040	Body;5'UTR			37	6	F	15391207	GTTGTTTTCCGTCTCAGAAAATGGGATACTAATTTTTTTTCCTCAGAGGTGGTATTCTTA[CG]ATGAATGCAGTTGATTTATTTCAGGTTCTTAGTGCCTGGAAGAATGTAAACATTTAAAAG
cg12381196	0.176538	14.8627	0.724903	6885.33	0.548364	6843.07	LOC101060091	101060091	NR_110174	Body			37	2	F	114616423	TCAGAAAGGAGGAGTGAGCAGTTATGAACAAGCAGAAGCTATAGGTAAGCCAAAATCAAA[CG]GTATTTATAGGAGAGTTGAAAAATTAGTAGAAATGGGAATGGTAGCAGTACAGTTGGAGG
cg12432807	-0.23498	-16.2262	0.515344	4487.64	0.750323	4542.19	KRT23	25984	NM_015515	TSS1500			37	17	R	39094308	TCCAGAGCTGATTCGCATGTACAGTGTAATTGAGCACATGAATTCATAGGTGACACTGCC[CG]AGTCTGTGCTGTCCTCCCTGCCTGGAAAGTCACTCACCCCTACCTCTTCTATAGTTCAAG
cg12434779	-0.180917	-14.4859	0.16975	6036.94	0.350667	7209.58	ARHGAP6;ARHGAP6	395;395	NM_013427;NM_006125	TSS1500;TSS1500	chrX:11682333-11684544	Island	37	X	F	11684104	GTCGTGAGGACGGAAGTGCGGACCTTCTCCCCCGTCTCCCCACCCCCAGATCAAGGGTCG[CG]CCAGCTCCACTCACGTTTCTGGAAAGGAAGGGAAGTGTCAGATTGCACCCCACCCACTGG
cg12487512	0.190216	16.0701	0.709376	2091.47	0.51916	2821.93	HDAC8;HDAC8;HDAC8;HDAC8;HDAC8	55869;55869;55869;55869;55869	NR_051952;NM_001166418;NM_018486;NM_001166419;NM_001166448	Body;Body;Body;Body;Body			37	X	R	71769812	CCCTCTGGTTTAACGGCCAACTATTGCTAGAGTCATATTCCTAAAATGCATGTCTGACAA[CG]TTACTTCTTCCTGGCTAAAAATTCTTTCAGTGACTTCTCACTGTCTAAAGCTGAAGTTCT
cg12495798	0.203367	13.4244	0.7956	3588.71	0.592232	3545.7	MIR4313	100423035	NR_036198	TSS200			37	15	F	76054831	AAGTGGAGGGCGGTTCTCCCTGACCCCACCCCAATTGTTTGTTCTGGGTGGGGTCCACCG[CG]CCCCCTGCCAAGGCCTTCTGCAAACACTCCCCAGGGGCTGTTGTGGGCAGCACCTGGGTG
cg12532878	0.196058	18.235	0.776615	5009.94	0.580558	4981.02	RASA3	22821	NM_007368	Body	chr13:114838658-114839092	N_Shore	37	13	F	114837593	CGGACATCTTCTCTGATCCCCAAGCCGCTCCCTTATAACCCAGCCGCCCCATGCTTCCCC[CG]AGGCCGCAGCACTGAGGCCCTGCCTGGCACACTCTCCCTGGCTTCTCTCTTCCCACCCCC
cg12534199	-0.380916	-17.6506	0.169981	1530.83	0.550897	2394.39							37	3	R	109117978	CTTGCTACAAGCTGGCAGGCTCCAGTTTTACTAAGGAACACAAAAGAGTCCAGAATAGGG[CG]CGCACACACACACACACACACACACACACACACACACACACACGATCATATTTTTTGGTT
cg12546355	0.406838	18.7138	0.657986	1892.09	0.251148	725.012							37	7	R	155333337	GAACTTTCCAAGTTTCGCAGAGAGCGAGGCCTTGCTCTCACACTCAGCCGAGGCAGAGGA[CG]CCCCTGAGCTCTGCTTCATCATTTACAATTCCCTCGGTGAACACACGTTTCCTGGGTCCC
cg12579663	0.350153	24.4988	0.737023	5048.14	0.38687	5422.56							37	5	F	51787275	TGAATAAAACTCTTAAGAAAAAACTCATGGCAGTGTGGTGACAATCTGTGTTAGGTTTGT[CG]AGTCCTATGGAAATGGCTGAAATGTTCACCTGGCTGCCGTGAAACAGAGGAATGTAGGTG
cg12590051	0.189672	15.0904	0.295475	7349.7	0.105803	6212.77					chr12:54399412-54399654	N_Shore	37	12	F	54398891	GCGCGGCCTGCTTCCTGCAGCCGGCCTGAGCGGCCTTACTGCGGGCAGGAAGGAGGGCCG[CG]GGCTTGGAGGACCCTGAGGAAAGCATGGGATGCAGAACAGGCCCACCCGGCCCGGCCCAC
cg12635263	0.176513	13.1363	0.837501	2244.15	0.660988	2410.13	GLDN	342035	NM_181789	Body	chr15:51633724-51634318	S_Shelf	37	15	F	51636552	ATAGTAGCTGTGTTAGGCATCACACTCCCACCAGACCCCATCAAGGCCTTTGCTTCAGGA[CG]AGGAGCCAATTTTATTACTGAAAAGCTTTTTAATTTATGACAGCAATATTCTTTCCATTC
cg12684767	0.209677	19.6634	0.428084	3831.45	0.218407	4437.77							37	3	R	133246465	CCTCACACACTAGTCCTGGTCACCTTGGAAACTGCCCTATTCTAGATGCAGAGCACAGGA[CG]CCCTGGCTGACATGGAATTAATCAGCAGCCACCTTCTCTACTGGTCTCTGTTACTGGAAA
cg12699468	0.17776	14.0804	0.784078	4469.94	0.606318	5485.68	ENOX2;ENOX2;ENOX2	10495;10495;10495	NM_001281736;NM_006375;NM_182314	5'UTR;5'UTR;5'UTR			37	X	F	129905165	GGCACAGGAGTCTTCTGAGGTGCCAGAAATCTCTGTGCCATCTTTCAGGTGCTTGTTATA[CG]AGTATGCTGTTTGTGAAAGTTCATTGGTGTACATATATAATTTGTGTACCTTTATGTGCT
cg12704708	-0.205748	-13.333	0.240622	3801.73	0.44637	5670.98	PPP1R3F	89801	NM_033215	TSS200	chrX:49125645-49127200	Island	37	X	F	49126241	TGGCCCTCTGCAATACTTGTCTTCATCTCACCGCCTATGCCCCCGTGAGCCGTACCCCTC[CG]CGCTGGCCTTCCCATTGGCTGCCCGCCCCTTCAGGCCCTGCCCCCGCCGGTCCCGCCGCC
cg12719001	0.294195	33.796	0.901057	6615.63	0.606862	8091.78	HOXA10;HOXA10-HOXA9;HOXA10	3206;100534589;3206	NM_018951;NR_037940;NR_037939	TSS1500;Body;Body	chr7:27212416-27214396	S_Shore	37	7	R	27214915	TTGGGGTCCTTGGCTGGCCCAAAGTGAGAGACTTGGAGGGGTGTGCCCGGTGTACACCTC[CG]CTGCTTTATGTTCCTGCTCTCCTGTTAGCTTTGGCACTCATATGCTCCTGGAGGCTACAA
cg12764039	0.173956	13.1979	0.7673	5731.82	0.593344	5792.47							37	3	F	150180271	GAGGTAGGTTAGAGTAGCTGAAACTGGAAGCTGAGAAATAATTTAGGAGGGATGACAATC[CG]GAAAATAAATGAAAGGGCAAAATTACATAGGCAATTTTGTGAAGGTCATGAAGGAAGTTT
cg12769876	0.177707	14.2387	0.760617	2641.65	0.582909	3600.19							37	X	F	102506142	AACTGGTTCCGGTGAACCTGGAACTTTATCTCACTCCAGCTAGAATTCCAGTTTGACTAG[CG]CCTATCAGGCTGCCATCACCTTGAAGAATGGTCTGGAGACATGAAGATTCCCTGCAAATG
cg12787185	0.204501	30.5015	0.52492	1765.42	0.32042	2194.2	MIR5009	100846993	NR_049807	Body			37	21	F	28821354	AGGAAACCCTTAGACATTTCCTATGTAACCATTCAATTAGCAAAGAAACGCCAGCTTTAA[CG]TCATCATTTGTGCCTTGACCCAGTGACTGCCCATTAAACAGAGGAAGGGCAAAGCCTATC
cg12792264	0.212022	15.1821	0.773359	1956.4	0.561337	1900.39	GLT25D2		NM_015101	Body			37	1	F	183971636	CTAAGCCATTGAAACAAAGATGAAAAAATAGCTTTCCCTAGGCAGGCTGCTGCTTTGTAG[CG]ACAGGAAGAGAATTTTCCACTTAAAGAATAATTATTATAGAGAAAGTTAATCTTTGTATA
cg12810084	0.232796	21.4361	0.35085	8066.54	0.583646	7380.61	HOXA11AS;HOXA11	3207	NR_002795;NM_005523	Body;TSS1500	chr7:27225050-27225629	Island	37	7	R	27225319	AGGGATGCCCTGGACTGGGGATAGCCAGGTGGGAGTCCGTCGCTGTGTGGCCTGTGGTCT[CG]GAGTCTGTTCTCCTGGAGTCTCGCATTTGCACCCCCTTCTTCGCAGTCCCCCTCCCATAG
cg12851161	0.223168	20.4109	0.685545	7229.6	0.462377	7681.11							37	13	F	22298502	CTAACTCATATCTCATTTTCTTTTCTCCATCACCCTGGCAGCTCTTCCACACAGCCAGAG[CG]GCTGCTTGATGCGTAGTGCTGGCTTTGGTGCTTCTACAGTGGTTTTGCTAGCTTTTAGCT
cg12853859	0.17881	22.5255	0.825321	5346.53	0.646511	5632							37	10	F	33434690	GCTGCTGGGCTGCCTCACACCTTGGTGGCTGGGTTCCAAGAGTGTCCCAACAGGCCTGGA[CG]GAAGCTGTATCACCTTTTGTGACTTGGCCTGATAAGCCTCACAAGCTTACCCAGATTGAA
cg12932253	0.237629	28.3857	0.675314	1674.32	0.437685	1983.63							37	4	F	127659088	CCATGGAGGAACCCATCTACCCAGACACAATGCTCCATTGAAAAAAAATAATGCCACACA[CG]AAATGTGTTTGTGTTTTTATAGTTCAGAGTGTCTGTAAAACCGTTCTCATTACATTAATT
cg12944030	-0.23246	-13.5046	0.205701	7242.04	0.438161	8669.85	FAM104B;FAM104B;FAM104B;FAM104B;FAM104B;FAM104B;FAM104B;FAM104B;FAM104B;FAM104B	90736;90736;90736;90736;90736;90736;90736;90736;90736;90736	NM_001166699;NR_030722;NM_001166703;NM_001166701;NM_001166703;NM_001166704;NM_001166700;NM_001166702;NM_001166702;NM_138362	Body;Body;5'UTR;Body;1stExon;Body;Body;5'UTR;1stExon;Body	chrX:55187321-55188007	Island	37	X	F	55187470	GCAGGTCATGAGAGCCGAGCGCCACCAACCCCGGAAGAAAATACATATCCGCTGCGTTTC[CG]CCCTGAGCCCCGAGATCTTGGCTGAGAAAGCAAAGCGTGATGACCGTGGGGACCAGAGCT
cg12969193	0.492082	35.3678	0.665081	3218.25	0.172999	2394.32	HOXD9	3235	NM_014213	Body	chr2:176989337-176989587	N_Shore	37	2	F	176988505	CATAAAAAGAGCTTCCCATAACCACCTACCCTGGGCGCTCAGTTAGTACGGTAAACAGAG[CG]CGAGCATTAAGGCTTTTTATGATAATTCCCCACAAGTTGTGAAAAGCGACCATCCTTGGT
cg12997720	0.339463	19.9056	0.239619	5969.54	0.579081	7194.38	HOXA11AS;HOXA11	3207	NR_002795;NM_005523	Body;TSS1500	chr7:27225050-27225629	Island	37	7	F	27225058	CCCCTCCCTCCCGGCTTCCTTTCTTTGTAGCCACCTCAGGGGAAGCAACAGATCGTCACT[CG]GTGTTCTCACCGAAAGCACGTAATCGCCGGTGTAACTCATGTTGGCTGGGGGGCCTCCCG
cg13011003	0.173007	16.2982	0.711417	7131.53	0.53841	7219.8							37	12	R	126465510	CCCACTCTCTCATTCCTATCACCACACTGCTGTGGTTGAGCTCAGGCTTCTATTCCTGAA[CG]TCGTCTCTGTGGATTTGATCCTATGTGGCTTGAAACTTAAGTGGGTGGTGGCCAACCACA
cg13015077	0.219261	13.4866	0.821732	7369.58	0.602471	7979.33							37	5	R	150554595	GCCAGCTGCTGCTGGTGAACTCCTCTGGCGCAGACACCGGGGAATATAGCTGTTGGGCTC[CG]CACTGTCAGGACGGCGCATGCGCTGAATGCCTGGCCTACCAGAGAAAGACTTTCATCTTC
cg13023972	0.203935	17.4517	0.795341	2994.52	0.591406	3019.95	AHRR;AHRR	57491;57491	NM_020731;NM_001242412	Body;Body	chr5:343449-344535	S_Shore	37	5	F	346365	GGAGGAAACATAAATACGGTGCATGCACATTTTCTAGTTTATTCGTAAAATGTCTCCCGA[CG]GAATCACAGAAAACTTAAAATCAGCTGCCTCCAGGCAGGGAGCCAGCCTGAAGACACTTT
cg13063778	0.211557	16.7876	0.614128	3095.62	0.402571	4201.28	FIRRE	286467	NR_026975	Body			37	X	R	130918139	GGAAAAAAAACATGTTGACATCTGAGGTCTTGGAGGACAGCAAATCTGGGCACCAGGCCA[CG]TGTTTCTTCTCCTGACTCCCTACCCAGGTTCCCTGGGAGGTTTACTCCATGTTCAGACCT
cg13078447	0.178112	18.1491	0.813871	4325.82	0.635759	4586.09							37	5	R	149689279	GTCTCTCGGGGCAGCAATCTTGCTGGGTTTTTCTTCTAAGGGATAGCACAACCCAGCCCC[CG]CTGCCTCCTGGCCTTGGCTAGACTGCTCAAAGCCAGAGATGCTCTCTAATGACAGGGATG
cg13080267	0.356676	15.7953	0.702291	3078.3	0.345615	3075.36					chr1:161695637-161697298	S_Shelf	37	1	F	161699921	CTCAGGTGATCCACCTGCCTCAGCCTCCCAAAGTGCAGGGATTACAGGCTTGGGCCACCG[CG]CCCGGCCGGTTTCTGCCATCTTGATATAGACAGGAAGTGACTAACATTAGTGGCAAGAGG
cg13102742	0.568643	21.8498	0.724585	6865.86	0.155941	5695.67							37	17	R	35208812	GAATGTGAAATTGCTTTGTAAACATAACGGGCCACACCTGATATATATTTACATTTTTCC[CG]CTACTCACAGCCAGTCACAGTCGTCTCACTATGTTCTAATGCCATCCTAGCCATGGTGCA
cg13158481	0.427159	29.0942	0.51429	4111.3	0.0871308	3086.51	HOXD9	3235	NM_014213	Body	chr2:176989337-176989587	N_Shore	37	2	R	176988580	TTTTTATGATAATTCCCCACAAGTTGTGAAAAGCGACCATCCTTGGTGAAATTAATTTAA[CG]ACCTCTCTTCCCCACCCTGTGGTCTCTCCCTGCCTCCCCTCCTCTCCTCTCTCCCCGTCT
cg13229487	0.304672	22.0691	0.828141	6041.44	0.523469	6162.04	SLC7A1	6541	NM_003045	5'UTR	chr13:30168901-30170246	N_Shelf	37	13	R	30166879	CTAAAGTTTATCACAAGGCAGATAATCTGCCACAAATGAAGCTACTACTCTGTTCCCTCA[CG]GGAAGAGAGGTCTAAACCCTGGGGTGGATAGCAGGTTGGCCAGGGATCTGATGCCTCCCC
cg13233461	-0.311812	-53.0567	0.0656288	6130.17	0.377441	7065.01	HOXC12	3228	NM_173860	Body	chr12:54348695-54349378	S_Shore	37	12	F	54350209	GAAGCGCAAGCCCTATTCGAAGTTGCAACTGGCAGAGCTGGAGGGCGAGTTTCTGGTCAA[CG]AGTTCATCACACGCCAGCGCCGGAGGGAACTCTCAGACCGCTTGAATCTTAGTGACCAGC
cg13295089	0.249664	16.2028	0.708436	5240.89	0.458773	5529.15	RBM33	155435	NM_053043	Body			37	7	F	155492281	GGTATCAAACCAGCAAAAATCCTGAGATTTTGGTACTTTAAAATTCTACGGTATGCTGGA[CG]TCAGCATACTGAGTGGGGGTATTGTAATTGTCAGGCTTAAGGTGAAAGTTGTAGTTTACT
cg13335271	0.182735	13.2357	0.684833	2962.54	0.502098	2922.01							37	8	F	33783578	CATAATTCAAATTCACACACAAACGGTGAGATGTTTGCTTAGCAAGAGCTATAATTTAAA[CG]TAACCTCTGTAGAAAGCCATTCAGCAGTGCCTGTGTATAAAGTGCAATTTAGTCTGTAGA
cg13335411	0.174362	22.7864	0.721373	7195.16	0.547011	7371.37	LOC401557	401557	NR_046107	Body			37	9	F	138076774	CCTCTCCGGGAAGCCGGGATCGACCAGGCCCGGCTCGCCCGCCCGGAAATGCCTTTTAAG[CG]CCATCCTAAGTGGGAATTTAATTGAAGTGTAATAAGGCATCTAATGTGAGATTAAGAGGC
cg13345339	0.18108	20.51	0.70655	5144.63	0.52547	5325.05	SNX29	92017	NM_032167	Body			37	16	F	12486737	TGAAAAAACTAACAGAGAACCCTGAAAGTGCTCCAGAACTGGGGGGCTTTGTCCTGAAGG[CG]TGGATAGCCCAGGCTGACTTTATGATCAGATCATCAGGCCTGAGCCTGTTGCTTGGCTTG
cg13352750	0.398911	35.1352	0.1685	6646.1	0.567411	8923.19	HOXA11AS;HOXA11	3207	NR_002795;NM_005523	Body;TSS1500	chr7:27225050-27225629	Island	37	7	R	27225123	TTCTCACCGAAAGCACGTAATCGCCGGTGTAACTCATGTTGGCTGGGGGGCCTCCCGGCG[CG]CGCGGAGAGGCTGGGGTGCGCCCCCATGCAGCATGCTTGTGCTCAATTGCAGGGTCCTCG
cg13397491	0.229376	23.1766	0.791375	3854.6	0.561999	4092.46	FAM49A	81553	NM_030797	5'UTR			37	2	R	16835158	GCTCATGTGTGATCCTGCGTAAATCACATTACCATTTTCTCTTCTGTAATACGAAGCTAA[CG]CATAGTATTTGCAAGTCTATGATGAGCCATGAAACTGAAAATGGACTTTGGGTGAGCTAA
cg13468374	0.363747	16.5635	0.622316	1290.29	0.258568	90.5186	EIF1AY;EIF1AY	9086;9086	NM_004681;NM_001278612	Body;Body			37	Y	F	22748090	CAGTCAGGGGTAATATTAGGGCTTTCCTATGTCTTTCTTTATCATGTGCACTACTCTGAA[CG]TATATTTGGCCTGTTAGATTTGTAGAAGTATGTTGGACTTTACAGATTTCCTATGGATAT
cg13482134	-0.343365	-14.5956	0.176859	662.408	0.520223	5863.15							37	1	F	171787181	TTACCAGCAGAGCCAAGCAGTGTGGATGTGAGGAGCTTTTGCACTCCTGGAAGGTCCTCA[CG]GGTAACAGGCAGTGGGAGCTGCTTGATGTGATATGATGATGCTCTTTCCTTTGATTTGGT
cg13488137	-0.364154	-14.5772	0.163239	3980.58	0.527393	4655.47					chr10:134955508-134955800	S_Shore	37	10	F	134956732	TTATCAGCCCAGAGAGGCCCTGGAATAAGAGCGGCCGCCCTCCCTGCCTTAGAGACCGAC[CG]ACACCAAGTAGCAATAAATGAGCCTGACATGCCCCACGCCAGGCCGTCACTCAGACCCCA
cg13501907	0.451827	37.4694	0.637679	626.968	0.185852	463.596					chr2:176993479-176995557	S_Shore	37	2	F	176997504	CAAATACCCCTTTTCCATGAATCACTAACAATCGCCTGGGCTCGCACGAAGGAAAGGACT[CG]CTCAAGGCTTCTGTTTAATAAGAAAGGGGTGGGGTTACACACATTCCGCGCTGTTTAAAA
cg13516378	-0.219062	-15.3035	0.508491	2087.38	0.727553	2417.56							37	6	R	48151133	TACTTTCAAAATATGCTTGTGTCTACATCTCAGCCATCTTATTTTGAATACCAGAAATAC[CG]TACTGTTTGTTCACACAACTTATTTTATTTGCCATGAGTGATGACCCATGCCAATCTTCA
cg13523386	0.17339	16.9559	0.701557	4027.54	0.528167	4482.7	AMBN	258	NM_016519	TSS200			37	4	F	71457838	AGTACAGGGGCTGCAGTACAATTAAAAATAATGAGACCCTACTGGGCCAATGTCCCTGCA[CG]CAATAAAAGGGTGTGGACTAATTGCAGGAGCAGAGATTCCCGCCCCAACTCCCCCCCGCC
cg13525071	0.17732	18.7748	0.815604	7103.39	0.638284	7294.69							37	6	F	475375	GAGAGGAAAGAAAAAAGGGGAGGATACGGTCACCTTCTCGCGAAGCTCTGATGAGGGCTC[CG]TAAATCCATATGCTGCCATGGAAAGAACGGGGCAGACGGACGGTCACCTATGCGTTCCTC
cg13569417	-0.212497	-13.7094	0.14945	6164.32	0.361947	7795.61	STAG2;STAG2;STAG2;STAG2	10735;10735;10735;10735	NM_001042751;NM_001042749;NM_006603;NM_001042750	TSS1500;TSS200;TSS1500;TSS1500	chrX:123093923-123094582	Island	37	X	F	123094304	TCGGCCACGATTGGTCGGTGACTGGGAGGAGGACGCTGGGTGGGAGGGCTGGGAGCCAGG[CG]TTGCAGTGGCAACTCTCTGCCGCTAGATGCCGCTCCCTCCCAACGGGAGCCGGGCGCGGG
cg13578160	0.182729	24.0824	0.625014	4160.11	0.442285	4005.73							37	7	F	72813978	GCCCCTCCCGAGTGCTGGCAGGCCACTGCGCATGCGGACAGACCACCCCAAGGGAAGAAT[CG]GGGAAAGTTAACGCAAGCCCCGGAAGGATGCCAACGTATCAAACGCCAAGTCCAAGGTCA
cg13585749	-0.334776	-14.3293	0.232454	474.202	0.56723	1470.9							37	2	F	875437	GGTGACTTCAGGACGGGGCTTCTAAAGGAAACGCATTTTTAAAGGAAAGTTGGGGAAGGA[CG]CCCCTGGACTTTCCCGTCGCCGTGAATATTGATCATATTGACGACCTCTCAGTCCTCACC
cg13615998	0.237251	19.2524	0.407953	4032.97	0.170703	4410.1	HOXC10	3226	NM_017409	Body	chr12:54378696-54380102	S_Shore	37	12	F	54380956	TATAAGGGGCTCATTGGGTGTAGAGGAAGATGAAATACTGAGAGCGGAGCAGGCTGGGGG[CG]GCCTGGATCTCCTGGTGCTTTGTATATGGATGCGACGCACACGCATGCCTACGGGCGACC
cg13618458	0.375638	14.4369	0.531039	1267.39	0.155401	52.771					chrY:6778574-6780028	N_Shelf	37	Y	R	6775803	GGTAACATGGTGAGATCTCAACTCTACAAAAAATGCAAAACACTTAGGCATGCTGGTGCT[CG]CCTGTAGACTCAGCTACCTGGCAGACTGAGGTAGGAGGCTGTAGTGAGCTGAGACCACAC
cg13655169	-0.50435	-103.069	0.0319937	3031.8	0.536343	3953.79							37	14	R	73929570	ATGCATTTTCATTACTAAATGCATTCATTTTCATCCTCAAGAAAAGTGTATGCCCCCTTC[CG]CCTGCTTTACATAATATGGCTTGAGCGCTTGTAAAAATGGATGGGCTGTAGCTCTGAGTT
cg13672200	0.326953	20.3675	0.619156	4439.65	0.292203	3488.18					chr12:54387825-54388732	N_Shore	37	12	R	54387530	TCCACCCCCGGCACAAGGCCGTGGATCATGGCTAAGGCGATGGTAATTATTTATTCCCTT[CG]CCGGAAGGGAGTCTTCAGAAGGAACAGCGTGAAGAGAAGAGAAAAAATTATCTCTCTCGT
cg13688351	0.282579	15.1762	0.870444	6967.92	0.587865	7714.52					chr1:41847264-41849204	S_Shore	37	1	F	41849873	TAGTAGCATCCATCTCATGAACTTCTGTCAGGCATGAGGAAAGGTATGGAAAGTGTTCAG[CG]CAGGTCCTGCACTCGTTCATTCCAGGAAGATTCGGTGAGCACCTGTTAAGTTCTTATACC
cg13835168	0.243308	16.899	0.795717	2764.74	0.552408	3281.5							37	6	F	29648756	GGAGGACCCCAGAGGTTGGAAGCCCCTCCAAGATTAGGGGCGCAGTGCTCCCCTGGCCTG[CG]GAAGAGTCAGAGGAGTGGGGACAACATCCAACATCAGCCTCTACTACCGCTAGCGCGACT
cg13890773	0.173709	13.6829	0.76556	3713.59	0.591851	4666.38	MIR224;GABRE	407009;2564	NR_029638;NM_004961	TSS200;Body			37	X	F	151127267	GAGGCAGGCCCATGGTTAGCTGGCAGAAGAGCAAGGCTCCCAAGTCAAAGGTAGTAAAAC[CG]CTTCCCCAGAGTCCCCAAGAAAAAGGGCAAGTATTTTTAAGGTAGCCCAGCCCTCTGCCC
cg13905298	0.539517	19.2589	0.716012	5206.72	0.176495	4713.3					chr5:141488316-141488919	N_Shelf	37	5	R	141485167	ACCCAAAGCAGTGCATACATTTTGGAGCCAGACAAATCCCAGTTTGCGTTTCGACTCCAC[CG]CTCACAAAGCTGAGTAGGTTATGTAAATTTCCTGAGTCTCTTCAAGAATCTGCAGAATGG
cg13911052	0.211173	20.3866	0.554945	6881.92	0.343772	6248.18					chr2:176980765-176981423	N_Shore	37	2	F	176978909	ACACTCGATACTGCTGGAGCGCCAAGCTAGTGTCAGGGCGCCTGCGGCAAGCGAGTGCAG[CG]GGCACTTCATTCAGCTTTGGGCACGCTTAGCCCTGGCTTGAAACAAGATCTCTACTATGT
cg13912639	0.199377	14.5553	0.660541	2028.16	0.461164	2204.37							37	5	F	147603654	AAAGAAAATTAACTCTCAACTTTGTTGCTACAAAAGTATATGAGGTCATTTGCTGAGCAA[CG]AAAATGGTAGTAGTAGAGAGAATCTCACAAATCTCAGTTCAGAGTAACAATGGCAATTAC
cg13920260	0.171361	16.7856	0.695046	3787.64	0.523685	4785.95	LOC100132163		NR_029379	TSS200			37	X	R	18908380	CAGAGCAGATGGCAGGGACTTCAAAAGCTAAGTCACCTTGAAAGATAATGGCACAAAGGG[CG]ATTGGGGGTGGGGTGGGTGGGAGGCTTTTGTACCCTTTTGCAACAAGGAAGCAGAAAAGA
cg14004892	-0.20122	-13.0845	0.242763	5309.79	0.443984	7044.55	SLC9A6;SLC9A6;SLC9A6;SLC9A6	10479;10479;10479;10479	NM_001042537;NM_006359;NM_001042537;NM_006359	1stExon;1stExon;5'UTR;5'UTR	chrX:135067507-135068309	Island	37	X	R	135067651	CGTGAGCCCTCGGGGAGTGGTCCGACCGCGGGCGGCCGCCGGTGAGGTAGGGGCGGGAGG[CG]GGGGGAGACATGGCTCGGCGCGGCTGGCGGCGGGCACCCCTCCGCCGTGGCGTCGGCAGC
cg14020146	0.240471	18.0734	0.831839	1898.86	0.591368	2343.7	DDX53	168400	NM_182699	TSS200			37	X	F	23017980	CAGACGCCTGCTTACCTCACCCCAGTCCAAGCCCTGTGATTGGTCAGGCCATCAAAGCCT[CG]CCCCCTACACGACCCGGAATTCGACGCCAACACTGGTTTCTGGGGCAACTTCTGCGTAGC
cg14132995	-0.200736	-14.9635	0.179223	6389.4	0.379959	7429.77	SLC35A2;SLC35A2;SLC35A2	7355;7355;7355	NM_001042498;NM_001032289;NM_005660	TSS200;TSS1500;TSS1500	chrX:48768763-48769474	Island	37	X	R	48769370	CGCCCTTTCCGTATCAGAAACTACCAGGTGCTTCATGGTTGGACTGAAATTCCGCTTTCC[CG]TCTTCCAGCGAGGCCTCGCCCCCTGGAGAGCACACGGGAATCTGGGGACGAAGAAACTTT
cg14148328	-0.174677	-13.7785	0.104373	4404.25	0.27905	5191.93	XKRX	402415	NM_212559	TSS1500	chrX:100183877-100184344	Island	37	X	R	100184145	GGAGAAACTTTGCTAGTGAGAGGCACGATGTGCGGGGCGCCAACCTGGCTGGACGGAGGT[CG]CCAAACTCTTGGACGCCGTCTGCTGCCAGGGTCCTGCCTGGTCTGCGATTCCAGCTGCGA
cg14151065	0.431916	13.5894	0.503192	1142.98	0.0712753	36.9139					chrY:19679723-19679935	N_Shore	37	Y	R	19678535	TCTTGTTCCCTTCCTTTAGGGGCTTTCGTGTTGCTTTGAGATGCCCCCTTGGGCGTGACC[CG]CAGCTGGGTGCAAGGCAGAAGCTCCACCACTCGCCTGGCCCGGAGCAGGGTCTGCCAGGA
cg14212206	-0.214995	-39.027	0.287329	8668.32	0.502323	8372.07	HOXC12	3228	NM_173860	Body	chr12:54348695-54349378	S_Shore	37	12	F	54350153	GCCATTCATCTCCACCCAGGCGCGCCCTGGTACCCGATCAACAGCCGCTCTCGGAAGAAG[CG]CAAGCCCTATTCGAAGTTGCAACTGGCAGAGCTGGAGGGCGAGTTTCTGGTCAACGAGTT
cg14230696	-0.249162	-15.9976	0.349863	3383.42	0.599026	3677.4					chr2:176969217-176969895	N_Shore	37	2	R	176968920	AAGGCGACTGCCCCACTGTCCTTAGACAAAGGTGATCTCCCCATATTTTTGTTCTCCAGT[CG]CTTGACTTAAGAAGTCCATTCCGAAGGCTCTGTAGGGAAGGAACTGGCTCTGGGTGTTTT
cg14236662	0.184855	20.9701	0.275855	3480.25	0.0909994	3434.54	HOXD9	3235	NM_014213	1stExon	chr2:176986424-176988291	Island	37	2	F	176988284	CAGCTTGCAGCGACCACCCGATCCCAGGCTGTTCGCTGAAGGAGGAGGAGAAGCAGCATT[CG]CAGCCGCAGCAGCAGCAACTTGACCCAAGTAAGTGCAAAAGAAATTGCCCCCTGATTTAT
cg14274656	0.248147	13.2383	0.689521	2570.71	0.441373	3086.14	ANK3;ANK3;ANK3;ANK3;ANK3	288;288;288;288;288	NM_001149;NM_001149;NM_020987;NM_001204404;NM_001204403	1stExon;5'UTR;Body;Body;Body			37	10	R	61900584	ATATGAGGACTGCTCCGGTGTAGACTTTCGGTAATTTGATACCAATGCGCGTTGCCTAGT[CG]GGTAACCAAGACAGCCTTCATGTAGGGAGAGAGCGAAGTGCTACATTTAATTAGGAGGTG
cg14313999	0.175561	13.7844	0.664566	4090.75	0.489005	4345.51	CECR1	51816	NM_001282227	TSS200			37	22	R	17702790	TCTGTGGCTAAAACCAGCTCCAAGCAGGACTTTTTATGGCTGGAGTCGCCTCCAAAGGGG[CG]TCGGCCTCCACTCAGGTGTGACTCTGAGCGTTGCCTAGCTGAAAAGGCGTGATGATAGGG
cg14314744	-0.186916	-25.4399	0.180966	6829.89	0.367882	7460.85	SIM1	6492	NM_005068	Body	chr6:100897080-100897621	Island	37	6	R	100897445	GCGTCTCTGCCACGACTAATTGGGGAAAAACCACAAGCGGACTGCGATGGGCCTGAGCGT[CG]CAGGCATGTGTCTACCTTACCCTGCACGAAGTGAGAGTGGTAGGGTTGATGGGCGGTGAG
cg14375582	0.464085	18.6913	0.722542	3861.34	0.258457	725.214							37	2	R	43402297	AAGCTCTAGATTTGGGCTTGCCTGTATCTCAGCTGCCTCAACAATCAAAGTCTAGAGCAG[CG]TAGAGCTTATGGTAATACAGGACACCAGATCCCATCCTCACAGGAGCCCTCTCATTCATA
cg14383004	0.196548	17.8945	0.762299	3548.31	0.565751	4859.41	ZNF75D	7626	NM_007131	Body	chrX:134429630-134429854	N_Shelf	37	X	R	134427561	ATTGATGCATGTATGTCATTTCAGATCCTTGCTAGCTGTCCTAAAGGAGCAACAGAAGAG[CG]ACTTAATCTGTCTAATTCTCTGATAACTCCTCCATTCTGATATATCCACTTTTATCCTAC
cg14397289	-0.177884	-16.1061	0.160619	6437.28	0.338503	7555.27	IKBKG;IKBKG;IKBKG;G6PD;IKBKG;G6PD;IKBKG;IKBKG	8517;8517;8517;2539;8517;2539;8517;8517	NM_001145255;NM_001145255;NM_001099857;NM_001042351;NM_001099857;NM_000402;NM_003639;NM_001099856	1stExon;5'UTR;5'UTR;TSS200;1stExon;TSS1500;TSS1500;Body	chrX:153774893-153776136	Island	37	X	R	153775847	GGGGGCGGGGCTTGTGTTTTTACTTCCGGATCCCACAGCTATGACACCGGAAGCCGGAAG[CG]TGGTAGGGAAGGGCGACCGCGAAACTGGGACTTTCTCGGAGCGCCGGGGCCCTACCAGCG
cg14453693	-0.263036	-14.4244	0.212759	4296.94	0.475795	5347.08	TAZ;TAZ;TAZ;TAZ;DNASE1L1;DNASE1L1;TAZ;DNASE1L1	6901;6901;6901;6901;1774;1774;6901;1774	NM_181311;NM_181312;NM_000116;NM_181313;NM_001009933;NM_001009934;NR_024048;NM_001009932	Body;Body;Body;Body;TSS200;TSS200;Body;TSS200	chrX:153639734-153640675	Island	37	X	F	153640508	CAACAGGGAGGTGCTGTACGAGCTCATCGAGAAGCGAGGCCCGGCCACGCCCCTCATCAC[CG]TGTCCAATCACCAGTCCTGCATGGACGACCCTCATCTCTGGGGTACCCGGGCCAGTGTGC
cg14479798	0.180941	20.2703	0.680001	5650.01	0.49906	5511.74					chr10:129534410-129537366	N_Shore	37	10	R	129533998	GACTGCTTGGGAAATGCCTTCGGTTCACCCACCACTTCTGAAGGGGCTTCACTTCTAAGG[CG]AGAGGCCAACGTCCCAACAGAGGGACTCTCACTTCTTTCTGCCATTTGTTAAATTGTTCC
cg14555595	0.175684	14.9795	0.682229	4661.57	0.506545	4971.21	ABLIM1;ABLIM1;ABLIM1	3983;3983;3983	NM_002313;NM_001003407;NM_001003408	Body;Body;Body			37	10	F	116412843	ATGAATGACCCACTCTTATGCTCCTCAGGCTGAGGCAGAGTGACATCATGGTTGAGACCA[CG]AACCTGGGTGTCAGGCAGACCTAAGCCCAAATCTAGTACTTATGTGACCTTTGGCAGGTC
cg14590681	-0.207924	-16.5248	0.170925	5692.6	0.378849	6652.03	ALG13;ALG13;ALG13;ALG13;ALG13;ALG13;ALG13;ALG13;ALG13;ALG13;ALG13;ALG13	79868;79868;79868;79868;79868;79868;79868;79868;79868;79868;79868;79868	NR_033132;NM_001039210;NM_018466;NR_033131;NR_033127;NR_033125;NM_001168385;NR_033134;NR_033128;NM_001099922;NR_033124;NR_033129	Body;Body;Body;Body;Body;Body;Body;Body;Body;Body;Body;Body	chrX:110924384-110925275	Island	37	X	F	110925197	GGACTCTGCGAGCTGGGTCGCTTAGATTCATGAGTGCTTGGGAGGTTCCTCGTCGGGCCC[CG]GACCAGAAAATAGTTTTGAAAACTAAGTGAAATCGGCCACAGATAGGCTTTTTGGCGGCC
cg14639847	0.388143	13.6662	0.454888	4531.23	0.0667445	3301.5					chr12:54387825-54388732	S_Shore	37	12	R	54389982	GCCGGGATGGCCCGCTGGGGACACCGGAGAAAGCCTGTTTTAAATTTAATCCGAACTTGA[CG]GTGTGGATTGAACCGGAGGGAATTTAAATCACTAAAAGGAAGGCGCGGGGCAGGGGGAGG
cg14674582	0.173942	15.3534	0.765355	2684.68	0.591413	3753.71	PLAC1	10761	NM_021796	5'UTR			37	X	F	133792282	CCAGGGTCTTCCTGAATCGTCATACACCATGCTGGCTGCCAAGGCATAAGGTGACCTAAG[CG]AAGCTTTCACACAGGCCATGTGCACAGTCATAAAATCTCGAGAGAATGTGGCAACAGAGA
cg14687298	0.26068	14.7784	0.540759	5241.03	0.280079	4250.52							37	12	R	31272119	CCCTCCCACCTCTGGCTCTTAGGACTCACATTGCAAGTGGGGGAGGCATCCTCCGCGAGG[CG]CGGACTGAGAGCCAGCCCCTCTTCCCCCCCTGGCTCTAGGGACCCCCATCGCAGGGGGTG
cg14690838	0.228042	17.1953	0.849769	3170.06	0.621726	3286.54	MITF;MITF;MITF	4286;4286;4286	NM_198159;NM_001184967;NM_006722	Body;5'UTR;Body			37	3	R	69820182	ATGCACGTGTTACTTAGACATGACAAAAATATATACAGCACCACCGTAACTGACAGCAAC[CG]CTTCTCTCATGTGTGACTGTTTATGATCTAGAATTTCCAGATCAGAAACTTGATTTTATG
cg14691529	-0.252553	-23.515	0.362663	8377.73	0.615216	8767.24	HOTAIR	100124700	NR_003716	Body	chr12:54359658-54359906	N_Shore	37	12	R	54357771	CATAAACCTCTGTCTGTGAGTGCCCGTCTTGCCCTCTGCCACGTTTGTTCCGGGAACTGC[CG]CCTTGCTCCCTTGCCTGCATTTCTCTGCGTGGTTCGCTTTCACCTTCGTCTGGCGCTCTC
cg14720093	-0.178163	-18.3172	0.412731	1172.29	0.590893	363.96					chrY:10032933-10034686	Island	37	Y	F	10033382	TATGCAGGCCCCCTCCCTTCCCCAGGCGTCCCTGAGCACCTCTGCGGGCCTGACGAGGGG[CG]ACTGGGGGTAGGGAGTGTGACCCACCCTCAGTGAGAAAGCCTTCTGTAGCGATCCAAGAG
cg14832449	0.258838	24.5249	0.728953	7805.27	0.470115	8047.28							37	12	F	116008389	GTATACACTCTTTCAAAAGGGAAGGGTGGGGGAGGGACGGAGGGGGAGAGGCGGCTACGG[CG]CCCAGAGAGGCAGGAAGAAAGTCATGGAGCTAAATCATGATATGAATCATTCATTCAGTC
cg14866535	0.220452	13.1302	0.403299	3630.7	0.182847	997.522	FAM65C;FAM65C;FAM65C	140876;140876;140876	NM_080829;NR_110890;NM_001290268	Body;Body;Body			37	20	R	49227989	ATTAAACACATGCACGTGGGATGAGGCAGTTCTAGGTCTGGCTCTTCTATTTCCCAGCTG[CG]TGTCCCAGGCAAGTCATTCAGCCTTTCTGGGCCTCCGTTTCCTCCTATGTAAAGCAGGGT
cg14892037	-0.194823	-14.3961	0.166664	3163.68	0.361487	4700.56	SNX12	29934	NM_013346	1stExon	chrX:70287890-70288359	Island	37	X	F	70288026	GCTGTCTCCCTCACCCCGTGACTCACCCGCATGCGAACCTCATAGGTGGTGAAGCGCGCG[CG]TCCCACGCCCACCGTCTGAGGATTAAAGATGTCGATCTCCAGGAAGTTACTTGGCGGCCC
cg14932573	-0.226327	-15.5581	0.196315	4582.25	0.422642	6019.35	BCYRN1;OGT;OGT	618;8473;8473	NR_001568;NM_181673;NM_181672	Body;Body;Body	chrX:70752638-70752965	S_Shore	37	X	F	70753974	CCTTCCCTTCGCGAGGTTGCCAGCCCTGTTCACTTCCTATCCTTGGGGGAGAAACCACCC[CG]ATGCTGCTGCTTTGGCGTTGACCACCCTGCCCGCCCAATTCTCGCTTTGTGTTACTTTCT
cg14949922	-0.254359	-14.3894	0.173454	3864.95	0.427813	5136.58	RP2	6102	NM_006915	TSS200	chrX:46696141-46697075	Island	37	X	R	46696330	TCTCTTCATAGGCCGCGCAGGATTGCTCGAGAGGCTTTGATTGGCTCAACAGGCGCTGAG[CG]TTCATTGGCTGCGCTGGGTCGTCAGGGCGACGAAAAAGGGGAAGGGGTGCTGGGCCTGGC
cg15041829	0.171579	19.3611	0.558695	2177.78	0.387116	2184.15							37	3	R	137165114	AAACCATCAAATCTCCTGAGAGCTCATTTACTATCATGAGAACAGCAGCATGGACGTAAC[CG]TGCCCATGATTCAATTACCTCCTAGTGGGTTCCTCCCACAACATGTGGGGATTATGGGAA
cg15074403	-0.306545	-16.614	0.0453161	4605.91	0.351861	5258.98	EGFR;EGFR;EGFR;EGFR	1956;1956;1956;1956	NM_201283;NM_201282;NM_201284;NM_005228	Body;Body;Body;Body			37	7	R	55141475	CTGTTCTTTTGCACCCTGTTAATTACATAGAGACATTCACAGCTCTTCTGACCTTATCAG[CG]TTAAGGAAAACAGAAAACCAGCGTGCTATTTGTTCTGTCCCTTAGTCAAGCCTTCTCAAC
cg15100012	0.217987	20.6154	0.367076	4237.56	0.149089	485.806	DFNA5;DFNA5;DFNA5	1687;1687;1687	NM_001127453;NM_004403;NM_001127454	Body;Body;5'UTR			37	7	F	24769088	CACTGCGCCAGACCCCACAACAAAGGAGGCAGGGCGTTCCAGGAGGGAAACGGACACAGA[CG]CAGGCAACTTCCGACACACTTGACCCTACGGCGTGGTTAGTATGCCACCAGGGGTGATGT
cg15106294	0.218236	24.9674	0.763936	3799.2	0.5457	4317.84					chr6:36628586-36628997	N_Shelf	37	6	F	36626044	ACTTGCAGTGTCTGGGAGGAGGAGGAGGAATCTATTCCTCAGCCCCAACTGAGTCAAGCT[CG]GCCATGTGATGTGCTTTCAACAATGGAATGTGATAAAAAAATACTGTATGTCATACATTA
cg15126893	-0.262795	-14.7532	0.533544	1069.82	0.796339	3835.2	TNS3	64759	NM_022748	5'UTR			37	7	R	47554081	CAGGACACAAAACTCTCATCTTTCTCTCCTAGCAGGTGCTTAATAATGTTGGGTTAACTG[CG]TGGAACAACCCATTACCAAATCTTTCTTACAAAACTCCCTTCATCCCACTTTCCCTCTGG
cg15136129	0.178708	20.2265	0.671836	5275.65	0.493128	4930.09	KRT36	8689	NM_003771	TSS1500			37	17	F	39646338	TGTGATTTTTGCTACCCATCCGGAACCCCATGCCTTGTAAAAAAAAAAAAAAAATCAAAT[CG]TTGAATTTGGTTTGCTAAGTCAGGACTCTCCACTGTTGTCATTTCCTAGCAGAATATGAG
cg15176005	0.175531	14.2053	0.677181	3159.38	0.501651	3319.03	WNT9A	7483	NM_003395	Body			37	1	F	228122465	TCACTGTCATCATTTCAGTTGCTCCTAAACTGGAACCTCAGTCACAACTTCAGGTCACGA[CG]CAGAGCCTGAGTCACAGCCTCAGGGACCTCTACAAAGCCTGAGTCATAGATTCAGTTCAC
cg15207662	0.182742	17.8892	0.705697	4175.48	0.522954	4372.67	HRH2;HRH2	3274;3274	NM_001131055;NM_022304	5'UTR;TSS200			37	5	R	175108315	GCTGAGCCAGGGAGCGTGGCAGAAGGTGATCGGGAACCCTGATCCCTGCACGAACACAAT[CG]TTGTGATTAAATGATGCTTCTCATATTCAGGTTGCAAACCGCTCCAGGCAAGAGCCTGGG
cg15218485	-0.221055	-17.6615	0.614694	444.16	0.835749	2919.67	RREB1;RREB1;RREB1;RREB1	6239;6239;6239;6239	NM_001168344;NM_001003699;NM_001003698;NM_001003700	Body;Body;Body;Body			37	6	R	7201665	AAATATCCAACCTGTCCGACCTGTTCGGGCTGAACAAGCTGGTGCTAGCAAACACTGAAG[CG]TGCCCACTCACTGTCAACCTTTTTCTGATGTGTTAAGGAAGGTGATTAGTGGCAACATTG
cg15233062	-0.286955	-13.4967	0.285733	2562.05	0.572688	3536	HOXC4;HOXC4	3221;3221	NM_014620;NM_153633	5'UTR;TSS1500	chr12:54447744-54448091	N_Shore	37	12	F	54447349	CCACGGGGCCCAGCAGAGGCCTGAGGGGAGACCCTGGGCGGGGGCTGAATCACTGCCTCC[CG]ACAGTCCCCCAATGCCCGGGCTTTGGAGGGGAGCCGGGAGCTTCCCATCTCCTTTTGCAG
cg15241449	0.174258	29.1728	0.564459	2737.77	0.390201	2493.38							37	2	R	147743848	TGGATTACAAAGAGAATTTTATGACACTGGCAGGCACATAACTTTCTCCAGCATTCTAAG[CG]TCTTCCTGTCTTTCTTGTTCCCACACGTTAAATCAGCAGTGCATGACTTACAATTTGACT
cg15253177	0.179996	13.8543	0.641206	2396.3	0.461211	2521.04							37	7	F	43084767	ATTTTATTGCCTTCAGGTTGGAATCAAGCACCAAATATACAAACCACAGATATGTTTAGA[CG]TTGGACTGAAGAATTTGATATTTCAGGGATTTCACAGTCACATTCCCCGAATCTAATTTT
cg15254063	0.195085	17.1159	0.655304	6624.78	0.460218	6853.97							37	11	F	108836469	GTGCTGTCTACTTCCTAGAGGACCAGATTCCTTCCATCTCAAGGCTCTGCCCTTCTCCAG[CG]CTTTGCCATTCACTGCCTGGATGGCCAAGGCTGAGTCACAGCCACATGTGGAAAGAGAGT
cg15285600	0.199591	26.5034	0.71434	4281.92	0.514749	4621.6	RAD51B;RAD51B;RAD51B	5890;5890;5890	NM_133510;NM_002877;NM_133509	Body;Body;Body			37	14	F	68466640	GGGTTCCAAGGACATTCTACTTTTAAGGAACTAAATGAGCAAGGGCTCAAAGGTGTAAAA[CG]TGGGGAAGGCTGTAAATACACTTATGAATGTCAGCATAGTCCAGAACCTTAGGAAAAGCA
cg15293367	0.38553	20.6602	0.651274	3609.77	0.265745	2972.83	HOXA10-AS;MIR196B;HOXA10-HOXA9	100874323;442920;100534589	NR_046609;NR_029911;NR_037940	Body;TSS1500;Body	chr7:27208871-27209616	S_Shore	37	7	F	27210168	ATAGATGCCTAAAGTAATTGCAGGGGCTCGGGTTAGTCCTCCTGTTGTAAAAGTGGTGAA[CG]GGATAAAGTGGAAGGTGAAGATAAGAAGTCAAAAAAGAGGTAAAATTAAAAAGCTTCATT
cg15295200	-0.390454	-13.2755	0.269471	5992.07	0.659925	5986.53	NMNAT3	349565	NM_178177	TSS1500	chr3:139396338-139396882	S_Shore	37	3	F	139397901	TGTTTTATAAGCCTGTCCACATCACCAGAGCCTCACGGTGCACCCATGAAGTTGGCTGGA[CG]GGTGCACTGTCCACAGTTTTAGGAGGCCCATAAATTTGTCCCTTGTGTATTAGCACCGGG
cg15321244	0.170779	17.3167	0.638112	1595.82	0.467333	387.112	HLA-DQB2	3120	NR_003937	Body	chr6:32729342-32729877	Island	37	6	F	32729643	CCAACGTCGCTGTCGAAGCGCCCGTACTCCTCGCGGTTATAGATGTATCTGGCCACACCG[CG]CACGCGCTCTGTCCCGTTGGTGAAGTAGCACATGCCCTTAAACTGGACCAAGAAATCCTC
cg15336263	0.195472	29.5195	0.832416	4604.64	0.636944	4529.21	ROCK1	6093	NM_005406	Body			37	18	R	18642817	AATTTTAAAGTCAGAGACCACCTGGACTTTCTAGATCATCTCTAACAAGTCAGTATCCAA[CG]TCTAATGCACTGAGCTCATATATAACAAGTACTTACTATGCTGTCAGGTTTGGCAGTAAA
cg15342346	0.170197	25.6324	0.698429	5731.14	0.528232	6138.67	NRCAM;NRCAM;NRCAM;NRCAM	4897;4897;4897;4897	NM_001193583;NM_001193584;NM_001193582;NM_005010	5'UTR;5'UTR;5'UTR;5'UTR			37	7	F	107903977	CCTAACTCCGAGCTTCCGCATCAGGCAGTGCTGAAACAGGGCCTGCCTGCTTCCTGCCAG[CG]CCATCTGGCAGGTGCTAGTGTGGCTCAGCCATGAGCCAGGCTGTATAATTGCCTCAAATC
cg15356502	0.193703	13.5737	0.653132	2780.48	0.459428	3680.62	PHF6;PHF6;PHF6	84295;84295;84295	NM_032335;NM_001015877;NM_032458	5'UTR;5'UTR;5'UTR	chrX:133507134-133507666	S_Shelf	37	X	F	133509972	TATGTCCTTTTTTTTTCTTTAATCCTAAAAGTATTTGCTGCCTGTTTTCAATCAGTTTCA[CG]GTTTATAGCCAGTGCTATGAATACAGTACTATGGTAAAGTATCCGTTGTCATTTGGACGA
cg15365353	0.192546	18.603	0.714255	6809.98	0.52171	6970.04							37	5	F	136104577	ACATTTATTAAATTGATTTAACAGAGACTAGCAACCACGGTTTTATACTCCAGGGGCTCA[CG]GCCAGAATGAGAAGGATATGTCACTAAAGATTAGTCACAGGTGAGAAAGAGCAAGTGCAG
cg15369481	-0.35037	-14.3952	0.15384	7241.62	0.50421	7398.98	BMP7	655	NM_001719	Body			37	20	R	55806279	CACTATATCATCTTTCGTATCTGGCTTCTTCCATTTCACAGTGCTTGTGTAATTCATCCA[CG]TCACCGTGCATGTTCATTCATCCTCATTGTCATATGATAGTCCATCGTTGTATTAGACCG
cg15373098	-0.24578	-14.4037	0.17707	4070.18	0.42285	5430.02					chrX:152066196-152066811	Island	37	X	F	152066705	GCTGTGCACCGCGCCCCGCGCCCCGCGCCTGCCTCCCCGGCCCGGCCCGGCCCGGCCGGG[CG]CCGTCCACCCGAGGGAGCCCGCGCCCTGCGACTGCCCGACCCTCCACCCGCCCCACGAGC
cg15391723	-0.333202	-14.474	0.322437	5608.78	0.655638	5561.39	MAGI1;MAGI1;MAGI1	9223;9223;9223	NM_001033057;NM_015520;NM_004742	Body;Body;Body	chr3:65364942-65365261	N_Shore	37	3	R	65364188	GCATCTCATGTAGTATTTTTACTCCTTACACCTCTGTTTTTCCTAGAGCATTTTTACAGC[CG]TATGCTCCTTGTAAAAACTCTTAAGACATTCTTAAGACCATTCTGAGGCCCTTGCAATTA
cg15441831	0.246921	13.8563	0.560164	2617.06	0.313243	1230.06	CLDN4	1364	NM_001305	TSS200	chr7:73245434-73246045	N_Shore	37	7	F	73245178	TGGGCTTTGAGGAAGGGGAGAGAGTAGTTTCTTCTGAGACTGGATAGTGACTCAGGGACC[CG]GGGCTGGGGCCTCAAAAGTGCCTTTGTTGGCCTGGGCTCAGGAATCCAGAGAAACTGGTC
cg15461545	0.20149	16.2124	0.750907	6365.41	0.549418	6732.47							37	13	F	111680644	TCAGCAGAAAGGCATATTTAAGTTGAGATCAGGACTTCTGCTCATCATCATGGGGTACTA[CG]CTGGAGCCAGGTTGCAAGTGCAAACCACAAGACACTGGAAGAAAATGACCTGTTTAGCAA
cg15470831	0.181987	14.2424	0.707065	3559.39	0.525078	3872.49	VOPP1;VOPP1;VOPP1;VOPP1	81552;81552;81552;81552	NM_001284284;NM_001284283;NM_001284282;NM_030796	Body;Body;Body;Body			37	7	F	55603306	TAGAGAACCCTAGGTCTATTCACTTCCATCTGGAAAACACTTCTTCAGAGTTTCCACCAA[CG]GAGCCTCAGCCTCAGTGTCACTTGGATGAAAATTTTCGAGACTTCCAGAAGGTGAGTTGT
cg15506609	0.323686	18.321	0.528448	5910.89	0.204762	4592.4	HOXA9	3205	NM_152739	TSS1500	chr7:27203915-27206462	Island	37	7	R	27206073	GCCAGGAGGGAGCGGCCAGCCGCCACCAGGGCGAAGGTTTTGAGGGCCTGGTTGGTTGTG[CG]GCGCGCTCGGTCCCCGGCCCTCGACCCCACGCACACGCGCGCCCAGCCCGCCTTTCTCAT
cg15532640	0.299568	15.0329	0.530989	3212.36	0.231421	3306.62							37	12	R	129554566	TCCAGGGAGGGAACTGAGAAGCCGCGAGGGACAGGCCCCCAACGGAGATGCTGATGAGGC[CG]GCAGCCTTCCAGCTTCCAGCGCCATCTTCCTTGGGAGTTTGGGAAACTCAGTGCCTCCAG
cg15562860	0.171427	21.6555	0.71963	2155.62	0.548203	2320.38	EPB41L2;EPB41L2;EPB41L2;EPB41L2;EPB41L2	2037;2037;2037;2037;2037	NM_001252660;NM_001431;NM_001135554;NM_001135555;NM_001199388	TSS1500;5'UTR;5'UTR;5'UTR;5'UTR			37	6	R	131322683	AAGAATTTATTTTTTTAGTTCTGTTTCTTCCTACTCTATCTAGTCACTCAGGACAGTTTC[CG]TCATCTTTCTCCAACACTTAAGCTGTCATCTCTACCGGAGTTTCCCCACCCACCCCATGC
cg15570656	0.22059	19.2471	0.806875	3707.83	0.586285	4052.88							37	6	F	29648628	CAGAATCTTCCTTCTGGGATGCCGACTTTTTCAACACGTGCCAGGAGCCCTTCCTCGGCC[CG]GAATCCCCAGAGTGCCCACAGTGGACAGGGCACCTGGATACACCCCAGACTAACCCACGT
cg15579027	-0.307629	-13.6077	0.631424	5770.36	0.939053	5030.54	SLC25A48	153328	NM_145282	Body	chr5:135188169-135188510	N_Shore	37	5	R	135187519	CAAGGGCCTGTGGAATTTTCCGGTTTTCCTCAGCACATCTGTGGTGTTCATCAAGAATGC[CG]TGTGGAAGGGACCGAACCCGGCCTGCAGCACCCCCTCCTCAGCCTCCTGCAGCCTGTGTG
cg15625631	0.229923	13.1957	0.712135	2562.99	0.482212	1937.55	OR6T1	219874	NM_001005187	TSS1500			37	11	R	123814972	ATACTGAGCTTCTGTGACTCCAGCACATGCTGCTGATACTGTTGAGCTCAGGCAGAGAAC[CG]TGTGAGTAGTGTGGCTTTAGACGAGTCCAGAGGAGTAGAGGGGTCAGAGAAGACTTCACA
cg15644076	0.285071	30.733	0.819738	3937.4	0.534667	4256.17							37	2	F	105319126	CACGTCATGCTGAGTTTTTATAGCTCCTGGCTTTCAAAAAGCCTGTTTCAAAGAGGTTTG[CG]CTAGACTGGGCATGCAGTTTTGCTCTGCAGATATTGTCGCTACCGATTTAGTGGAATGCA
cg15648389	-0.304906	-15.6299	0.3186	4152.27	0.623506	4429.05	HOXC4;HOXC4	3221;3221	NM_153633;NM_014620	Body;Body	chr12:54447744-54448091	S_Shore	37	12	F	54448769	AGAAAGAGTTTCATTACAACCGCTACCTGACCCGAAGGAGAAGGATCGAGATCGCCCACT[CG]CTGTGCCTCTCTGAGAGGCAGATCAAAATCTGGTTCCAAAACCGTCGCATGAAATGGAAG
cg15657440	-0.197629	-13.5082	0.191505	2127.17	0.389134	3310.26	GPR50	9248	NM_004224	Body	chrX:150345615-150346577	Island	37	X	R	150346467	CTGTGCTGGGGGTGGGGGCGGCAGACACTGCAGAGCAGCTAGTCCGGCTTACAGGTTGGG[CG]GGAGAGGGCTCTGGAAGGGAGGGGAAGGGGCAAAGGCGCCCAAACTCCGAGTTCAGGCCG
cg15663948	0.175942	41.0425	0.51581	7432.15	0.339868	7333.13	C13orf28;C13orf28		NM_145248;NM_145248	1stExon;5'UTR			37	13	R	113030673	AGGTCCTGACATTCCACAGTGTCCTGGAGACCAAGGATGGGAAACTGTCAACCTTCAGAA[CG]TCCTTCTCCCTCAGCTGGAGGGAGCATGGCAGTGAGCCAAGGAGACGGGACCCTCTGCTT
cg15699321	0.175333	15.8983	0.833572	3463.08	0.658239	3475.75	SH3RF1	57630	NM_020870	Body			37	4	R	170147253	TCTGATAACCACTTCTAGGAGAAACAATATTCTGACTAATGCCATTATTCTACTTAATGT[CG]TGACATCAGAACAACCAAATGTTGTGACTCATAGTTTGTCTCTTTTGTTTAGTGCACTTA
cg15731655	-0.429768	-28.8848	0.231178	3766.94	0.660946	4681.52	HOTAIR	100124700	NR_003716	Body	chr12:54359658-54359906	N_Shelf	37	12	F	54357604	GGCTGACCCGAGCCGGGTGCTGCCCCGGCACCCGCTCAGGTTTTTCCAGCGTTCTCTGGG[CG]TTCATGTGGCGAGCTAGGACCCGGATTATTCTCTCTGTACTCCCGTTCCCTAGATTTTCC
cg15748376	0.223595	17.8327	0.380156	898.955	0.156561	961.532							37	7	F	20524156	AATTATCTACTTTAAAACCTAGATGACAAGCAGATGGAAAAATAATTCTCTTTTAATCCC[CG]GCTAGCTGACTCATAGCCAAAAGGATATGGTAATATCAGTTGACAACAGAGCCACCCACT
cg15760840	0.294046	25.3612	0.241051	5400.03	0.535096	5358.87	HOXA11AS;HOXA11	3207	NR_002795;NM_005523	Body;TSS1500	chr7:27225050-27225629	Island	37	7	R	27225222	TGTGCTCAATTGCAGGGTCCTCGTTCTCGAGTGTGCAGAGGGCGGTGAGAGCTCAACTCT[CG]TCCCCACCTCCCACCCGCAGCTCCCCGGGTGGGTGAGGGATGCCCTGGACTGGGGATAGC
cg15767955	-0.283262	-26.9295	0.219385	9483.28	0.502646	8809.23					chr2:176964062-176965509	S_Shore	37	2	R	176965729	GAAGCCCGTGAGAAACGTGCGGAAGTACCAGTGCAACTCTGGCTGGCCTTAAGGCTTCCA[CG]TTGGGGGACTGAGGCCAACTCTCCTTGCTCCTGGCTGGGGCATTTGCACCCACCGCTCAT
cg15788537	0.205722	19.3536	0.701184	7320.42	0.495462	7384.59							37	11	F	8378827	ATCGGCTCCCTAATTAGCAGCGCGCGGCGCGATTACACATTCTCTGCAGCTCGCTGGGTC[CG]GCCCCCGCAATGAGTGTTTGTGGACAGCTGGGAGCCCGCCCAGCAGCCCGCGGAGCCAGG
cg15794778	0.181198	15.1051	0.332071	2304.84	0.150873	73.4826	BCORL2		NR_002923	Body	chrY:21664481-21665063	Island	37	Y	R	21665021	CAACCGAGCCCGGGAGCTCGGTGTCAGAATTGCCTACAAATCCGACCGTCCAGTCCTACC[CG]CGGCGCGCATGCAAAGTGCACCGCAAGTTCGCGCTCTCTCGGAAGTGTCTATAGCTTCCG
cg15797817	0.182054	15.6259	0.811334	4862.97	0.62928	5177.6	CUBN	8029	NM_001081	Body			37	10	R	17045800	GCTGAGGATTCATCAGAATGTTACTCACCTTGGATCATCAGTTGTCTTGTCTCTGCAGAC[CG]CTATTCCTCGCTCTTAGTAACCAGGACCCAGAATGGTCCCCTGGGGTTGCCTCTGTCACT
cg15840554	-0.395583	-13.3066	0.241671	9836.65	0.637254	8600.84							37	2	R	242887344	GGGCCATGGAGCAGATCCCTCATGAATAGCTTGGCACCGTCCTTGCCATGGGAGCTCATG[CG]CAATGTGGTGGTTTAAAGAGCCTGCTACCTGCCCCTGCTTGCTCCCGCTCTCGCCCTGTG
cg15841570	0.189254	16.0318	0.756462	3375.58	0.567209	4065.21							37	X	R	37192969	TACAAGTTTTCTATCAGAGTTTCAACCACTCCGTGTAGAGCCACCTTTGTTTTGTCCTAA[CG]CTAAATGGTAAAAAACTAACCCTATCCCCTGTTCTTTCATTCAAGTTTCGAGTCTCCTTT
cg15894722	-0.327519	-14.2372	0.169046	4754.97	0.496565	5101.3	HOXC4;HOXC4	3221;3221	NM_014620;NM_153633	5'UTR;TSS200	chr12:54447744-54448091	N_Shore	37	12	R	54447596	CATTTTGAATAAAGCGATTCGGTTCCTTATCCGGGGACTGGGTTGCTCCGTGTGATTGGC[CG]GAGGAGTCACATGGTGAAAGTAACTTTACAGGGTCGCTAGCTAGTAGGAGGGCTTTATGG
cg15899741	0.173401	13.3783	0.852086	4892.99	0.678685	5209.78	SMOC1;SMOC1	64093;64093	NM_022137;NM_001034852	Body;Body			37	14	R	70467427	AAATATCCTCTGTAGAATTTCGATCTTGTTCTTCCCTGCCCTGTAGGAACTCAGTCTCTG[CG]TGGGAAGGAAGCGGTCACCACTTCAGACCATGGTGAGCCATGCATGACCATTTTGGGTTA
cg15904427	-0.183977	-13.7574	0.167613	4331.06	0.351591	5482.77	FAM122C;FAM122C;FAM122C;FAM122C;FAM122C;FAM122C;FAM122C	159091;159091;159091;159091;159091;159091;159091	NM_001170782;NM_001170783;NM_138819;NM_001170784;NM_001170779;NM_001170781;NM_001170780	Body;Body;Body;Body;Body;Body;Body			37	X	R	133941745	AGACGGCAACATTCTGAGAAGAGTCAACAGTGCCCCTTTGATCAATGGACTTGGGTGAGC[CG]GGTTGAGATACTGGAGGAGGCAAGCGGTGGGGAGGAGGTGTTCGGGAAAGTGATTTCCTA
cg15909737	0.175983	14.3265	0.816946	4440.81	0.640963	4543.24	MITF;MITF	4286;4286	NM_006722;NM_198159	TSS1500;Body			37	3	F	69811645	TACCTTGCATGTGTCTTTAACTACCACAAGAAATGTTTAAGATTTCCATTGAGATATTAT[CG]ACAGGGACTCCTGGGCTGCATCATAAGCCTGATTGAAAGCCTTTAGCCTTGTAATGATCT
cg15912800	0.380434	17.4942	0.552649	12056	0.172215	8232.56	MIR196B	442920	NR_029911	TSS200	chr7:27208871-27209616	Island	37	7	R	27209197	AAAGGTGGATCCCAACAACAGGAAACTACCTAAATCACCGACCAGTTCTGGTGCTGCCCG[CG]AAGGGCTGCCTCGCCCGCCGCCGCCGCCGCCTCCGCCGCTGCCGCCGCCGCCAAGGAGAG
cg15915320	-0.181192	-13.197	0.130984	6389.34	0.312176	7450.76	MED12;MED12	9968;9968	NM_005120;NM_005120	5'UTR;1stExon	chrX:70338280-70338866	Island	37	X	R	70338475	TGGTTCCCGGCGTACCTCGGCTTCCCTCGGTAGTTTCCGGCAATGGTCGAGAGTTTCTAA[CG]TGCCCCCTTGTTGTCTCTCGGCCGCCGTCCTCTCAACCACCGCCCCCCTTTTCGGCTCCC
cg15916646	0.288511	25.3448	0.332449	4286.96	0.620961	4708.82	HOXA11AS;HOXA11	3207	NR_002795;NM_005523	Body;TSS1500	chr7:27225050-27225629	Island	37	7	F	27225127	CACCGAAAGCACGTAATCGCCGGTGTAACTCATGTTGGCTGGGGGGCCTCCCGGCGCGCG[CG]GAGAGGCTGGGGTGCGCCCCCATGCAGCATGCTTGTGCTCAATTGCAGGGTCCTCGTTCT
cg15922174	-0.383762	-16.2517	0.371389	3849.43	0.755151	5897.73	CRB2	286204	NM_173689	Body	chr9:126135407-126136193	Island	37	9	F	126135998	CTTGGCCTGGGACGCCGGCCCCGATCCTCGGCTGCCGCGGCGCGCCCGTGTGTGCGCCCT[CG]CCCTGTCTGCACGACGGTGCCTGCCGTGACCTCTTCGACGCCTTTGCCTGCGCCTGCGGC
cg15975960	-0.253951	-15.0032	0.606119	5545.77	0.86007	4727.96	CNN2;CNN2	1265;1265	NM_004368;NM_201277	Body;Body	chr19:1033605-1035236	S_Shore	37	19	F	1035450	GATGCCCCCTGTGGCTCCCAGTAACCTCACGTGGGGAATGGTGGTCAGGGAGGAGCCGGG[CG]CAGACATCCCAGTGAGGGGCAGAGCCAATGGCCTGGCCATGGTGCCCGGGGATTGGGTCA
cg15982232	-0.190525	-15.0809	0.127231	4037.26	0.317756	4664.06	SLC25A5-AS1;SLC25A5	100303728;292	NR_028443;NM_001152	TSS200;Body	chrX:118602158-118603318	Island	37	X	R	118603201	CGCGCGCTCTCCAGTGCCGGCTCTAGAGGGCGCTCCTGGGCTAGCGTGTAGGGCTGGCGG[CG]GCGGCGCTCGGGTCACCTCTGGGAGCGGAGTGGGGGCGGAGCGAGACGGAAGCAGCTCAG
cg15988321	-0.560602	-22.3226	0.146824	3660.3	0.707425	4375.03	FBXO8	26269	NM_012180	5'UTR			37	4	F	175187746	ATAATAGGGATGTGAAACATGGGTGTAACTGTCAGAAAAGCTTTAAAACTCTCAAAATGA[CG]TGACATCCATTGTATAAGTTGTAAAGCAAGTCATGGAGGGAGTATAGTGGTATGGGTTTT
cg15991405	0.499595	35.5523	0.694497	3483.94	0.194901	2636.32	HOXD9	3235	NM_014213	Body	chr2:176989337-176989587	N_Shore	37	2	F	176988480	CAAGCCTAGGCGAACAACATGCATCCATAAAAAGAGCTTCCCATAACCACCTACCCTGGG[CG]CTCAGTTAGTACGGTAAACAGAGCGCGAGCATTAAGGCTTTTTATGATAATTCCCCACAA
cg15996644	-0.241203	-20.2768	0.245828	6378.47	0.487031	7466.35					chr12:54366815-54369103	S_Shore	37	12	F	54370352	GGCAGGCAGAGCCCAGCGGGTGAGGACAGGCAGGCAGAGGTGAGATAGGCCGGTGCTAGC[CG]GCCTGGAGCTCCTCTCCGCTGGCAGGGCCAAGAGTATGGCCGTAGTCTCCTCACATTCTC
cg16112264	0.444226	13.4209	0.533546	1428.47	0.0893202	47.2026	DDX3Y	8653	NM_001122665	TSS1500	chrY:15016544-15017298	N_Shore	37	Y	F	15014898	GCAAAGAGAGAGGAAAGGAAGGTCAAAAATGGAGAAGGCCAATAAATTTATTTTATATCA[CG]TGTGAATTTAACTTGAGAATGGTAAAGGTGTCGACACAAAATATGTTATAAAAAAGGAAA
cg16115647	0.297351	31.0778	0.427941	3036.25	0.13059	2725.24	HOXC10;HOXC-AS3	3226;100874365	NM_017409;NR_047506	TSS1500;Body	chr12:54378696-54380102	N_Shore	37	12	R	54378258	TGGCCCACCCTAGAGGCTGGAGATTCCCAGTCAACCCCCACAGGAAACTTGCAACTCCAG[CG]CCGCGGCCCCCAAGCTTCCAGCCCCGAGGGCCAAGCCCGGGGAAAAGAGGAGGCGGGAGA
cg16134349	0.195463	22.7287	0.693934	5020.78	0.498471	5273.12	ANK3;ANK3;ANK3;ANK3;ANK3	288;288;288;288;288	NM_001149;NM_001149;NM_020987;NM_001204404;NM_001204403	1stExon;5'UTR;Body;Body;Body			37	10	F	61900552	TAAATGCAAGCCCCTGAGTTATTTGTATGTAAATATGAGGACTGCTCCGGTGTAGACTTT[CG]GTAATTTGATACCAATGCGCGTTGCCTAGTCGGGTAACCAAGACAGCCTTCATGTAGGGA
cg16135936	0.190856	18.9952	0.581946	3291.67	0.39109	3815.28							37	14	F	98629292	AAAGACCACCTTCCACCCGCCCTCTCTTCGGTTCAGCTGCACCTCTCTACTCCAATAAAC[CG]TTTGCATTCCATCTGGTGAGCGTTTGCTCTGAAGACATTTCCTTGTCAATCTCTCCCGCC
cg16256230	-0.209459	-13.1246	0.199386	4976.25	0.408845	7130.72	KIF4A;PDZD11	24137;51248	NM_012310;NM_016484	5'UTR;TSS1500	chrX:69509644-69509962	S_Shore	37	X	R	69510071	GGGGCACACCTTAGCTCAGAACCTGTTTTTACCCAGTACCCTAGGGCTTTGGTTCTTTGT[CG]CCGTCCCCGTTGGAGTTTTTTCTTTGCCTTTCAGAAGCCCGTGCACTCTCTTTAGAGTGC
cg16264616	0.31051	16.4641	0.556049	7332.64	0.245538	5786.16					chr12:54389113-54389520	S_Shore	37	12	R	54390824	TAAAGGAAAGCGACAATCTCCTTGGTTTCACAGGGGATTTCACGGCAGCAGGGATCCCGC[CG]GTGAGCCTCACTGCCCGCTGCTGCCGCCTCCGCAGAGTGGGCAGGCAGGGTGCGCAGGCA
cg16286502	0.20293	21.0278	0.721015	5659.51	0.518085	6261.99	FYCO1	79443	NM_024513	Body			37	3	F	46020045	ATGTCAGCATATCTAACACCATCATTCTCTATAAGAAGAAAGTCATTTAGCTCCAGCTGG[CG]TGTTTGGTGAGGAGCCCTTCCCAGAATACCTTAGGCTGTGGTATTTGTGGGCAGCCAGCC
cg16295056	0.228707	20.0279	0.548465	3703.64	0.319759	3374.41	HOXC10	3226	NM_017409	Body	chr12:54378696-54380102	S_Shore	37	12	F	54381798	CAACCTCAAGTTTGCCTTTTTTGTGTGTTTTCTGGTTCCTCTTAGGCCCCCGCCTCACCC[CG]CCCCCAACAAGATAAGATCCAGGAACCTGGCAGCCTCATTGGAATAGGGAGGAGAGAGAG
cg16320249	-0.235532	-54.0583	0.16209	5978.38	0.397622	7074.76					chr17:46719360-46720234	Island	37	17	F	46719761	GTCGGAGGGCGCACCTTTGTAATTGCGGCCTCCCTTCGCCCCTTAAGTGCCGCTTCTGGG[CG]CCTAGGCTGGATATGAAAGCCCCGTTCCTAATCCTCTGCTCTGGTCCCCTCCTCTGGACT
cg16339286	0.179285	15.5996	0.62668	4587.5	0.447395	4842.7	SDK1	221935	NM_152744	Body			37	7	R	4012484	ATGTCGCCACCCGACTCCCTGGGGTTTCCCAGGGCTCAGAATCCAAATTTGGTTTAGGTA[CG]TGGGTGCCGAATGCAAAACAAAACAAGCAAAACAAAAACCAGCAAGTGAAAGACGACCTA
cg16370398	-0.344768	-17.9114	0.209583	2746.79	0.55435	2593.29	HOXC4;HOXC4	3221;3221	NM_153633;NM_014620	Body;Body	chr12:54447744-54448091	S_Shore	37	12	F	54448913	CCAAAGTCAGGTCAGCACCCCCGGCCGGCGCTGCGCCCAGCACCCTTTCGGCAGCTACCC[CG]GGTACTTCTGAAGACCACTCCCAGAGCGCCACGCCGCCGGAGCAGCAACGGGCAGAGGAC
cg16429439	-0.198187	-13.9105	0.149656	5113.71	0.347842	6548.26	MAGT1	84061	NM_032121	1stExon	chrX:77150837-77151247	Island	37	X	R	77150966	ATGTTCGCTCCTCTCCCTTCTATAAGTGAAACTTTGCTCCGGCTAGGTCTGAGGGTGGGG[CG]TGAGAACAGGCAAATCGGCCCCTTGCCTTTCCTCATTGGTCCAGCTCAGCCCTGCCGGGA
cg16431720	0.195019	19.1475	0.693816	2522.26	0.498797	2587.79	HLA-DQA1	3117	NM_002122	Body			37	6	R	32607509	GGACCCAGCAGAGGCTGAAACAATACAAGTGACTTGGTTCCAGGTGGGCCAGCAGGGTGA[CG]TCCTCTAGCAAAATTTGGCACCCAAGACAAGTACCAGAAGAAAAGAAAGACTGCATGTAT
cg16447012	0.256633	15.9195	0.377916	8278.48	0.121284	6544.93	MIR196B	442920	NR_029911	Body	chr7:27208871-27209616	Island	37	7	F	27209131	CGCGCGCAGAGGTACCTGGAGACGATTTCAACTGAAGTAATGAAGGCAGTGTCGTGCTGT[CG]AGAGAAAGGTGGATCCCAACAACAGGAAACTACCTAAATCACCGACCAGTTCTGGTGCTG
cg16471877	-0.421947	-21.6593	0.220609	3723.6	0.642556	4177.34	COQ3	51805	NM_017421	Body			37	6	R	99817927	TGCACTAATCACAATTTACTGCAGAACTTCAGTAAGTCGCAATTAGGACACATACTCCAA[CG]CAGTCTGCCTGGATTCAAATCCCAGCTTGGGTACCTATTACATGGTGACCATGGGCAAGC
cg16479539	-0.222099	-37.5991	0.0991277	5457.3	0.321227	6345.46					chr12:54345563-54345916	N_Shore	37	12	F	54345212	CACTCCCGACCACGGGTCGGCGGGGGAGCCAAAACGCAGTCACTCACAGCCGATTCCCCG[CG]GTCTAAGCCGCCAGCAGCCACGTTGCCTCTCCCACCAGAATCAGCGTAGATTTTATAATT
cg16482217	0.228358	16.7813	0.741486	2686.56	0.513128	3669.03	AFF2;AFF2;AFF2;AFF2;AFF2;AFF2	2334;2334;2334;2334;2334;2334	NM_001170628;NM_001169125;NM_001169124;NM_001169123;NM_002025;NM_001169122	TSS200;Body;Body;Body;Body;Body			37	X	F	147800435	GATAAATAAACCAACTGTATTTTGAATTATTCTCATGAGGTAATGGTTTACAGTGTCCCA[CG]ATTTACCATGCACACTGTTTGATAGTTTGAGTATTCAGGTGTCTAAGAATGGATGGAGGA
cg16502355	0.172134	16.5999	0.807736	4952.64	0.635603	6105.36	SMPX	23676	NM_014332	Body			37	X	F	21771431	TTTAAGGATCTGTATTAGTCGTGACAGGTAAAGATCTGTCCCTCCACCTACCTCCACCAG[CG]GTGTGTGCTAGGATTTCTAAACCCCTTGATGATGTGTTTGCAACCTGGCCACAAGCACAC
cg16570885	-0.240264	-15.1576	0.627831	3930.32	0.868095	3924.39	IGF2BP2;IGF2BP2	10644;10644	NM_001007225;NM_006548	Body;Body			37	3	R	185476452	TGTTGGGCACTGTGTTAGCACTGCTGCATATCCAGCAAGACAATCTCAAGGCAGACCTTT[CG]GGAGAGAGAAAAATAAGAGAGGGAGACATAAAACTATCTTATGCCTTAGAACACGTATCT
cg16627180	0.176235	18.4015	0.564544	1848.5	0.388309	2013.86	MYH15	22989	NM_014981	Body			37	3	F	108247752	TCTCAGTAAATAATTAGAATTCAGGCAACTCTGGTATCAGCAAAAATAGAGAAGGTGACA[CG]TCATACTCCATCCCACTAAGTACAGAGAGGAAATTCAGTGGAAAATTTCAGCACCATGAC
cg16656875	0.203453	19.7275	0.469166	3786.48	0.265714	3712.9	SCML4	256380	NM_198081	TSS1500			37	6	R	108145930	TTCCAACATTTCAGTTTTCATTACCCCTCCTCTGTTGCCATAGAAACCAGACTGTAACAT[CG]TCTCTTTGTCCCAATCCTGCAGCAGTGTGGGCCAACACCAGGCTTATAAGACACTGGTGA
cg16661266	-0.567626	-16.9446	0.144094	46.84	0.71172	1177.1	B3GLCT	145173	NM_194318	Body			37	13	R	31819391	TAAGCTTGTCTTCTAATCTCTCCCAGGAAAGTGCTTTTGTAGCCTTTCTGCTGAGGTTAC[CG]TCAAGGTATCAAAGGAAGCCTTTTCTCAGTTAATAGCTGTTGATATTACATTATATATAT
cg16682257	0.238245	42.9617	0.751432	3498.95	0.513187	3906.56	KIF26B	55083	NM_018012	Body			37	1	F	245411712	GTGAGAAGGCACGCTTACCTTCTAGATTTCTCACACTCCTCCAGAGTTGCATTCTGCTTC[CG]TAACTGTCCTAGAACAGCATTTCCTGTATGAAGATACACAGGTTTGGCCAGAGACTGAAC
cg16701896	-0.198892	-14.4462	0.31735	3893.28	0.516241	3701.25					chr7:27231805-27233097	S_Shore	37	7	F	27233411	TCCCTCTGCCTTTTGGATAACGCTATATCTTTGCTTATGAGAAATGGGATGTGAGCAACT[CG]CTGCACATTTCTCTGATTCTCCAGGTCTTGGTCGGCTGACACGCATTCGATCAAGTTTAA
cg16707227	0.180506	17.2402	0.842703	4410.72	0.662197	4765.8							37	2	R	19157847	CTTTCATACAACTCCTGGGAAAGACGGTTACCGAAACAGAGCGCTAAATCATTGGCTTTG[CG]AGCTGCACCTGGTCAATGTCACTGTCTCCTATGAATCCACTTACCATTCAGAGCTCGTTT
cg16725234	0.171166	18.916	0.811327	2201.74	0.640161	2786.05	KLHL13;KLHL13;KLHL13;KLHL13;KLHL13;KLHL13	90293;90293;90293;90293;90293;90293	NM_001168302;NM_033495;NM_001168303;NM_001168299;NM_001168300;NM_001168301	Body;Body;Body;Body;Body;Body			37	X	R	117063623	GAAAAAAAAGGCATTTGTCAAAATCCAACATCCATTCCTGTTTTTTTAAAAAAGTAAACT[CG]CCAGATGTGGTGGCTCATGCCTGTAATCCCAGCACTTTGGGAGGTTGAGGCAGGAGGATT
cg16725304	0.175103	32.8584	0.838088	2983.64	0.662985	3140.78					chr12:132910476-132910802	S_Shelf	37	12	F	132914727	TGCTGCCGTTCAGGTCCAAAGGCCAACTGCCAAGGAGGCCCCCAAGTCAGGGAGGGAAAT[CG]GTGCGGCTCACAGTCCACGATTTAAATGTCAGTCTCATCCAAAAACACCCTCGCAGAAAA
cg16764023	0.180654	13.1775	0.603845	2771.45	0.423191	1870.98	USP9Y	8287	NM_004654	TSS1500			37	Y	F	14812950	TTTTATGGGCCTAGAATGGGGGAGGGGCAAGCCATAGGTAGTACTGGAAAAGTCAACATT[CG]ATTGGTTAAAAGATACTATTCAGAAAGAATCAATCATAAATGAAACGGCAGGCAAAAAGG
cg16770881	0.206065	15.1791	0.817075	4028.07	0.61101	4417.48	MKLN1	4289	NM_001145354	Body			37	7	R	130923131	GACTGATATAGTAGTGAATTAATTCTTTGCCTCAGGAGGTGTTCATGTCTTCATTCACCC[CG]AAACATTTATTGAGCTGTTGCATTATACCAGTCTTGCTAGACACTAAAGACACAATGATG
cg16771215	0.358317	18.3306	0.503985	4143.31	0.145667	3747.43							37	6	R	98657842	TTACTCCTATTCTCTTACCTGTTTTCCTTTATGTTTCTATATTTTTACCCCTTCTTCCTA[CG]TTCTGACGGAGTTCTCTAATCTGGTCTTAGGACTCAAAAATTTGTTTTACATTCTTTATT
cg16791250	0.235825	13.9452	0.318828	6416.97	0.0830037	5484.24	HOXC10;HOXC-AS3	3226;100874365	NM_017409;NR_047506	TSS1500;Body	chr12:54378696-54380102	N_Shore	37	12	R	54377869	GCGCTCTGTAAAGGACGCTTCTCTGGGTCGGGTTTTGTTGCGTCTTGTGTGCTGGTTTCC[CG]TGTGATACGTGACTCCTCCAAACTGACCGAGGCTCCGCAGGTTCCCTCTTTCTTTCCCGG
cg16822572	-0.175341	-13.2166	0.138203	4384.81	0.313544	5308.23	PIM2	11040	NM_006875	TSS200	chrX:48775763-48776813	Island	37	X	R	48776486	CCACCCTCATCGTTTCAAGGGCCCCCTTATGCAAATACACGCTCGGTTCTTCCGAGGAGG[CG]GGGCCTGCATGTAAATGAGGGGGCTTGAGGTGGGGCTCACACCAAGAGGAAACCGGTTCT
cg16852920	0.535651	29.8533	0.585085	7274.69	0.0494336	6376.13	LOC100507443	100507443	NR_038437	Body			37	2	R	209000143	CTCTTGTAACTCAATCAATAAAGCCTCTGCTCTATGGCCACTGGGGCCATTGTCTTCTGA[CG]TAGCCTGGCCAGGAGCCCCGTTGTCGGCAGAAGGGAGTTCACTCCTCCTCTGCTTTCATA
cg16869625	0.357855	14.1977	0.495748	3078.32	0.137892	3006.26							37	1	R	37552172	GATTAAATGAGTAATACATGTTAGGTGCAGAGTCTAAGATGGCCCCATGATCCCTGCCTC[CG]TCTGTTCAGGCCCTTTGAGTGTGGGTGAGACACATGTCTTGCTTCTAACTAAATGAATAT
cg16885723	0.324852	70.9782	0.887421	2162.45	0.562569	2025.76							37	14	R	77548570	CATTTGACAAAGCACTGTTAAATTTTGGACTACAACCATTGCAGATTTCTCCCAGGATTG[CG]TTCTCACAGATTGCCAATGAGATGAGAGCTTTCATGCATTATGTTTCTTATGCAAATAAG
cg16886051	0.550036	16.8888	0.910837	3945.59	0.360801	1281.55	GVIN1		NR_003945	TSS1500			37	11	R	6744442	TGCTCTGCTATAGCAACACAAAACAGAGTAAAACACCATCTTGCAGTCATTTTTGTCTTG[CG]CATTTCTTCTTCCTCAATGTCTCTACAATTTAAATCTGCATGTTAATTAATGGTAAACTC
cg16913250	-0.508736	-14.5393	0.104764	1820.23	0.6135	2811.62	CTTNBP2	83992	NM_033427	TSS1500	chr7:117512942-117513865	Island	37	7	F	117513835	CTGGGGATCAAAGACCACGGAAGAGGTGAAGGCAGAAAGCGCCCGAGGAGCGTTGCATTC[CG]CAGAACCCCAACCAAGCCGGAGAAATCCGTGCACAGACCAGATTAAATGTCAGGCCTCCT
cg16949923	-0.209862	-13.1494	0.164463	3144.29	0.374325	4060.28	TIMM8A;TIMM8A;TIMM8A	1678;1678;1678	NM_001145951;NM_004085;NM_004085	TSS200;1stExon;5'UTR	chrX:100603622-100603950	Island	37	X	F	100603782	ACCACAGCTAGCTGCCTCTGGGACCGCCCCCGTGAGTGCACTGCGTCGGCGCGAGGCAGG[CG]TCCAACTCCACCCCGCCGCCTCCCACACCTTGGCGCCGGTGCTTCGTTCCCGGAGTCGGC
cg17035782	0.522933	25.7308	0.88241	6188.81	0.359477	7415.51	GZF1	64412	NM_022482	Body	chr20:23346034-23346650	S_Shelf	37	20	F	23350525	GGTTAGAGGTCGAGACAACAGGTACTTTCTCCTTGGGTTGTCTCTGCAGTGGAACGCTCA[CG]GAATGAATGAAGTGGAACACCAAGCCCCAAGGCCCAGGGAAAGCACCATCCACGATGACT
cg17089062	-0.414614	-19.0099	0.163215	511.758	0.577829	3532.85					chr4:174427891-174428192	N_Shore	37	4	R	174427773	TTCGCACTTAATATGCGATCATTAAAATCAGTTCCTTCCCTCCTGTCCTGAGGGTAGGGG[CG]GGCAGATTTTATTACTTCTCTTTTCCTGATAGCAGAACTGAGGCGGGGTTGTGGAGGAGC
cg17149227	0.182539	24.2823	0.756564	3515.56	0.574025	3771.76							37	18	F	66796190	AAAGGAGACATCCACCATAATTCTGTTGTGCTTTTTTTACTCACTGTGATGATTCTTCCA[CG]CATGTTGTATTAGTTTCCTACAGCTGTTGTGTCAGTTCTGGGTTAGTTTCTAATGAAACA
cg17177455	-0.311444	-24.325	0.193232	5799.78	0.504676	6378.83					chr2:176969217-176969895	Island	37	2	R	176969218	GGGGCGCCCTGACAAAGTTAAGGTCAAGTTAGTGTCTTATCTTGGGTGACTCAAAATCAC[CG]CATCGCGTCCTGGCGCTGTGCGGAAAGCTCTTTCTCGCGGAGCGGCTGGCTGCGCCCCGA
cg17221522	0.180446	17.9916	0.725733	4331.66	0.545287	5130.82	FAAH2	158584	NM_174912	Body			37	X	F	57457333	CCACAAAAATTTATTTCTCGTAATTGTGGCTAAGAATTGTTCTCAGTACTCTCCCAAGGT[CG]GGGAGAAGATCTTAAATGATAAATGTCGCTAAGAATTTGGATTCTTTCCTCTACAGTATG
cg17250082	0.285628	14.6837	0.481765	4070.38	0.196137	3972.28					chr6:31276241-31276526	N_Shore	37	6	R	31275875	CCACCCAGCCAGACAGCAGCATCTGCAGGTGCGGTGCCCTGGACCTGCCCCAGGGTGAGC[CG]GAGGCGGGGCCAGGGAGGGGAGGGAGGTCGCCCCGCCCACCCCAGCTCCTTCCTCCCTCT
cg17279365	-0.310621	-13.6071	0.338079	7308.94	0.648699	6745.91	ESRRG;ESRRG;ESRRG	2104;2104;2104	NM_206594;NM_206595;NM_001134285	5'UTR;5'UTR;5'UTR			37	1	R	217168635	TATTTGCATTATCACCACCTTAGGGAAGGCCACTGTCATCTCTCACCCTGATGACTGAAA[CG]ACTTCCTCACTGTCCGTTGCCTATCTGTGGTTTTCCTCCATTCATTCTCCATGATACTAC
cg17310228	0.206645	14.7326	0.721493	5330.14	0.514848	5770.41	KCNMB2;KCNMB2;KCNMB2-AS1;KCNMB2-AS1;KCNMB2	10242;10242;104797538;104797538;10242	NM_001278911;NM_005832;NR_126560;NR_126561;NM_181361	5'UTR;5'UTR;Body;Body;5'UTR			37	3	R	178453841	GTGTCTACTACACATTTGGCACATTTCACACATCTTTTTTAATACTCATAACATACCTGA[CG]CTCAGAGGAGACACAAGGATTGCCCTGGGATTCCAGACTAGTGAGTGATAGAGCTAGGCT
cg17364197	0.171172	20.4279	0.808729	3506.34	0.637557	3971.3	MASP1;MASP1;MASP1;MASP1	5648;5648;5648;5648	NM_001879;NR_033519;NM_139125;NM_001031849	Body;Body;Body;Body			37	3	F	187004504	AAAGAGACAAGGAAAATTCAATAAAACTTACAGAGCACGTCACCATGGCTGACGCAATAA[CG]AGGCAGAATGACTAAGGCTGGTCAAAGCCCTTCTGGTCAGTCTGTACTCACCACACCAGG
cg17370045	0.210014	41.5754	0.816446	2969.08	0.606432	3896.18	CTPS2;CTPS2;CTPS2	56474;56474;56474	NM_019857;NM_175859;NM_001144002	Body;Body;Body			37	X	R	16688448	TAAAGATTCTAGCCTCTTTCAGATAGTAAAGCTTCTAGGCCGTAGGGTCTGAAACTCTGA[CG]TTGGACCACAAAAGCAGCCATAGACAATATGTAAACAAATTGGTGTGGCTGTGTTCCAAT
cg17371189	0.184529	20.1777	0.595762	4535.96	0.411233	4649.03	USP34	9736	NM_014709	Body			37	2	R	61555931	CACTGTTGTCAATGCAGTGAACAACTAAGTCTCAGACCTATGTTCCTTTTTGATACTTAA[CG]TTGGACTTTCTCTTTACGAGGATGATTCACTTTATGACTTCCATTTCCCTTTCACTATGC
cg17419331	0.281944	16.5851	0.457847	3029.04	0.175902	2736.33	SLC8A1	6546	NM_001112802	5'UTR			37	2	F	40734730	AACACTACTGAATATCTTTCACACATTAATTTTATTATTTGCTTTCATTTTTAAAAGGCA[CG]GAAATGACTGTGGAGCAGTGTAGAACAGAGCTTAAATGCAGCCTTCAAATCCTACTTCCT
cg17437868	0.187644	22.4145	0.807924	6685.35	0.62028	6915.2	TM9SF4;TM9SF4	9777;9777	NM_014742;NM_014742	ExonBnd;Body			37	20	F	30720911	GATGTGTGAAACAAGCGCCTTCTATGTGCCTGGGGTCGCGCCTATCAACTTCCACCAGAA[CG]ATCCCGTAGAAATCAAGGTAAGTGTGTTCCTGGATTTTTGGAGCCTCTGTGCTAGGCAGT
cg17466857	0.284571	18.6201	0.269057	4175.41	0.553628	4510.16	HOXA11AS;HOXA11	3207	NR_002795;NM_005523	Body;TSS1500	chr7:27225050-27225629	Island	37	7	F	27225528	GGCTTGTCCGATTTGCACGGTGACTTGATTACACTCTCTCATTCATGGTCACTTCCGAAG[CG]CTTTAGTGCCTTCCGTCCCTAAACCGCCAACAGCCAGAACGGCTTCTCCCCGCGGTTTGT
cg17483351	0.173645	19.5328	0.805569	2485.47	0.631923	2606.62	NETO1;NETO1	81832;81832	NM_001201465;NM_138966	Body;Body			37	18	R	70419177	GCCTAATGATAATTTCAAAAACTATGGAGATTTTGTGGTATGCACAGGCTTCTGGACATT[CG]AAAGTTCGTCTTATTGCTCTAAAGACACTAACTGCCTCTTAGTGTTTTATGAGGGCCTGG
cg17489939	0.282623	23.0203	0.634585	3192.08	0.351962	2840.36	HOXD10	3236	NM_002148	1stExon	chr2:176982107-176982402	N_Shore	37	2	F	176981919	ACTTGCTCCTTCACCACCAACATTAAGGAAGAATCCAATTGCTGCATGTATTCTGATAAG[CG]CAACAAACTCATTTCGGCCGAGGTCCCTTCGTACCAGAGGCTGGTCCCTGAGTCTTGTCC
cg17553149	0.181912	16.0459	0.474411	3218.38	0.292498	3080.15					chr6:27482888-27483089	Island	37	6	F	27483069	CACGAAACTCTACCACTACGTTCTCGCTGCTCCATCGCGCCGCCATCTCCCACTCTCGGC[CG]CCAAGGCCCCAGGACCGCGCCCTCCCATCCACCAGACCCGGGTCCCCTGGCCCTCTGAGC
cg17561096	0.172612	24.7385	0.768208	3611.2	0.595596	3915.38							37	15	F	85859984	GTGCTTTGAGAGCTCATGAAATAACAATAGTGGTAGCAAACACCAATAAAGGGCTTACTA[CG]TGCCAGGCACCATCCTAAGTAGTTTCTGTAGGTTATCCTATGTAGGTTTTCACAGATGAG
cg17567602	0.184778	13.6468	0.786004	2378.41	0.601227	2510.04	UXS1	80146	NM_025076	Body			37	2	F	106732112	AACTTAGGATGGATGCTGAGGGACCTGCAAAGGGTGGAGGCTGGAATGCCTGGATGGCCT[CG]TCTCATCCTGGGATTCATTATCCCAAGGAAGTCACTTCAGTTTCTAAGACTTAAGATCCT
cg17573720	-0.472092	-31.2246	0.198356	3576.04	0.670448	4782.65	HOTAIR	100124700	NR_003716	Body	chr12:54359658-54359906	Island	37	12	F	54359712	CAAGGGTCGGCTGTTGCTCTCCCTCGCCCGGGCGCCTGCAGCAGTCTGGGTGGGCGGGGG[CG]CCATGACAAAGTGAAGGTCAAGTTAGCATCGTACCTTATAAGGAAGGCGCCGGTCCTCCA
cg17573813	-0.321207	-16.4369	0.0460016	5577.3	0.367208	6037.92	FHIT;FHIT	2272;2272	NM_002012;NM_001166243	TSS200;TSS200	chr3:61236606-61237227	Island	37	3	F	61237223	CAAGATGGCCGCTTGTCTGGGGACAGGAGCGGAGGCCAATACGCGCAGAGCATGCGCCTA[CG]CCGGGCCAATTGAAAGCCATAGTGACAGTAACCCTGATTCAGGGGCGGGAAACACTGACC
cg17601621	0.321301	19.1618	0.596625	3136.95	0.275324	1558.37	ZNF705E	100131539	NM_001278713	TSS1500			37	11	R	71532994	CCACCTATAGATAAACACTGGGATTTCTCAGATTTTATTCTCCTAGCTTTATGCCCTAGC[CG]TGTTTCTCCAACACCCACCACAGCCTCCTGAAGACTTACTCCACTTTTACTTTCACTCAA
cg17642941	0.1926	13.0623	0.574783	6524.83	0.382184	6080.56					chr7:27198182-27198514	Island	37	7	F	27198429	ATGCGCGTCCAGGAGGTTCTGGCAGGACGCACTGCCCCTCTGCCCCGGCCAAGGAGGATG[CG]GATACTGCCCGCAAGGCTTCGGCCTTTATGGACCCAAGTCAGCCAACTGGGCCGAGTCCT
cg17707870	0.310504	15.7948	0.347731	6260.5	0.0372271	5442.99	LHFP	10186	NM_005780	Body			37	13	R	40108007	ACCATACACAACATTCCACACATTTCTAATTCCCAGCTGTCAAGTTGCCAGTGAAGAACC[CG]TATTTGAATGGTGGGTGGGGGGTGACAGTCATAGTAATTTTAGGGTAGAACATTGGGTTG
cg17816615	0.286669	23.7013	0.371388	2589.11	0.084719	36.7541	DDX3Y;DDX3Y	8653;8653	NM_001122665;NM_004660	Body;Body	chrY:15016544-15017298	S_Shelf	37	Y	F	15019332	TTGCATTTGTCATGGTTGGTAGACCTGGACATCTTTAAAATTTGGCAGGTAATACCAGGC[CG]ACATGGCAGCTAAGTTTGTGGTACAGGATAAGATTGGAATCTAGGTCTCATTTGTCTTTT
cg17837162	0.452476	14.3368	0.576131	1373.75	0.123655	48.2224	TSPY4	728395	NM_001164471	Body	chrY:9343351-9343614	N_Shelf	37	Y	F	9340946	AAACGAAAGTTCCACAAGGGCGAAACAAGAAAACAAATTTAACACCCCCCAAAGAAAGTA[CG]AAGAGTAACCTCAAAAGAACCGCAGGGGAAAACAATTCAAAATTTACAAGTATCTACCCT
cg17885452	0.196042	30.4974	0.486931	1717.19	0.290889	1875.09	CCR9;LZTFL1;CCR9;CCR9;LZTFL1	10803;54585;10803;10803;54585	NM_031200;NM_001276378;NM_006641;NM_001256369;NM_001276379	5'UTR;5'UTR;5'UTR;5'UTR;Body			37	3	R	45930958	GTAGCTGGAGCAGGCTACAAGTTCCTCCTCTAGATGAGTTTTGTAAACAGGTGTGCTGAA[CG]TTAGAGCATTGGGCTTCTTCTTCTTTTTTTTTTAAATCTGACAAGTTATTTTTATGACAG
cg17896965	0.236487	15.9573	0.575335	1407.59	0.338848	1560.03	KRT9	3857	NM_000226	TSS200			37	17	R	39728425	CTGGGTGTGCCCTTGTTCTGTGCCAGCCTCCCCCCACAGACCCGAGGGAGGTCTGGGATA[CG]GAGGCAGCCGGGCTGCCCCAGGCTCAGCGTCCTTTGGTGACTGCCTGGGGGCGGCCCAGC
cg17982178	-0.188257	-13.4809	0.167086	3374.03	0.355343	4047.64					chr6:29894140-29895117	S_Shore	37	6	F	29895215	GCCTACCTGGAGGGCACGTGCGTGGAGAGGCTCGCAGACACCTGGAGAACGGGAAGGAGA[CG]CTGCAGCTCACGGGTACCAGGGAACACAAGACGCCTCCCTGATCGCCTGTAGATCTCCTG
cg18009325	-0.211728	-14.9409	0.140717	1970.77	0.352444	3101.67	SYN1;TIMP1;SYN1	6853;7076;6853	NM_006950;NM_003254;NM_133499	Body;TSS200;Body			37	X	R	47441605	CCGGGGGAAATGCGGCCTCTAAGCTCTCCGCTGAGGCGGCTTGGAAGGAATAGTGACTGA[CG]TGGAGGTGGGGGAGGTGGCTGGCCCGGGCGAGGCCCAGGGAGAGGGAGAGGAGGCGGGTG
cg18040901	-0.539036	-42.7064	0.0823087	5697.4	0.621345	7915.28	HOTAIR	100124700	NR_003716	Body	chr12:54359658-54359906	N_Shelf	37	12	R	54357530	GGAGATGATAAGAAGAGCAAGGAAGCCCCGGTGGCCGCGAGGGGCGGGGCTTGGTGGGCC[CG]GTGTGGGGCAGTGGCTGACCCGAGCCGGGTGCTGCCCCGGCACCCGCTCAGGTTTTTCCA
cg18067012	0.174172	17.1752	0.675902	4582.95	0.501731	5759.49	FOXP3;FOXP3	50943;50943	NM_014009;NM_001114377	TSS1500;TSS1500	chrX:49125645-49127200	N_Shelf	37	X	F	49121983	GCTCCCAGAATCTACTGACAGTTACTGAATGAGGAAAGAGAGAAAAGTCTCGCCTCATCA[CG]TTTTAGGGCTTGAGTGCCCTGACCCAGCCACTGTCCCACTGGGAAGGTCCCTAGCAGGTC
cg18088931	0.222546	15.8716	0.64147	3634.57	0.418924	3636.69					chr3:141378718-141379234	S_Shelf	37	3	F	141381413	TTTACATTTCAAAAACTTCACTCTGGCCCATAATCCATTTTACAGATGGGGAAATGGAAA[CG]TGAAGAGGCTTCATAATTTATCTAAGGCTACCCAGTGGGTCAAGTGGTAGAGACAAGACT
cg18123184	0.186992	13.1774	0.581704	1727.39	0.394712	1760.34	TRPM6;TRPM6;TRPM6	140803;140803;140803	NM_001177311;NM_001177310;NM_017662	Body;Body;Body			37	9	F	77461952	ACATGGCTCCATGCACTAATCCACCATGACATTATTCCTTTGCTACCTTGAGTACACAGA[CG]AGGTGTTCTGCAAGCCAACAATGGTCTTTTCACAATTAGGTGCTGCTATTCACACACCAT
cg18137779	0.283238	19.3906	0.877926	3306.82	0.594689	3327.27							37	1	R	56163457	CTTCTGCACTATCACAGTAGCCACTTTAGTGGGCACTGGTGGTTGTCCATTTATTATTCA[CG]TCCCTCTTCTTGTTCTTAATTGAAACTTGATTTTTTGTAAGCATTAATCTCTCTTACACA
cg18181034	0.235192	17.5039	0.421316	7947.93	0.186125	6077.71					chr7:27208871-27209616	Island	37	7	F	27208885	GCGGGCGCCCCTGACCTTGAATGGCCCAAAGCCCAGAATTCCTACCACGCCCCCGGCGTC[CG]CGAAGGAGCAGCCAACCTAACCCTACCTGCTGTGACCAGGTGGAGGTGTGTGGTGGAAGG
cg18301369	0.554203	15.2787	0.839282	2080.77	0.285079	839.138	CCDC141	285025	NM_173648	Body			37	2	F	179860405	ATTATAGACTGATAATTTCAGAGCTAACTCAAAAAAAGTCTCAGGAAGATTGGGTAGAAA[CG]GCAATGAATATCCACTAAGAGATAGATGAGTATGTGCCAGCTCTGTTCTCTTTGCTATTT
cg18303028	-0.304524	-24.7807	0.171197	5971.38	0.475721	5820.69					chr2:176969217-176969895	N_Shore	37	2	F	176969162	CAGTCAGCTTTTACGAGAGCTGCCAGACAGTGTCTGTTCACGTTCTCCAGATACCAGGGG[CG]CCCTGACAAAGTTAAGGTCAAGTTAGTGTCTTATCTTGGGTGACTCAAAATCACCGCATC
cg18321037	0.346858	18.2132	0.808246	6266.53	0.461388	6910.16					chr6:29831849-29832086	N_Shelf	37	6	F	29829450	TTTTGTTCTTCGGCCTCGGCAAATGCTCTCTGGTTGAGATGAAGGGAAAAGACACAGAGA[CG]CAAAAGCTGTGACTGCATGGAACTCTGTCCAAGGTACCTCCCGGTGTTCTCTTACTTATG
cg18351329	-0.394788	-25.2848	0.249239	3083.98	0.644027	3421.67					chr2:176971706-176972305	N_Shore	37	2	R	176970508	GTCTGCTCACTCGGAGGTGGGATCCCAGGCCTTGCCTGGACCCATGGGCTAGGAGAGGGT[CG]CGGCAGGCTGGGAGGAGAGTGAGGCCTTGGGGGAGTGGATGGGGTGCCCCACGAAGAGTC
cg18406472	-0.184452	-14.1051	0.137595	4555.41	0.322047	5588.99	GPRASP2;GPRASP2	114928;114928	NM_138437;NM_001004051	5'UTR;5'UTR	chrX:101966967-101967970	Island	37	X	R	101967643	GGAGACGATCCGGTCGGAGCCAGGCGCTTGAGAGAGGTGCGCAGTGCCCGAGACCCCTGG[CG]ATGGGGAGGCGGTGACCGGAGCGGGCCTGGCCAAGGGCTGAGGGGCTGGCTCGGGAGGCA
cg18436984	0.219096	17.5782	0.614261	5335.01	0.395166	4737.32					chr7:27198182-27198514	Island	37	7	F	27198374	CAAGGGAGGGCCGGGTGCCCTCGCCACCGGCTCATTCCTGCTCCGGTTTTGCCCGATGCG[CG]TCCAGGAGGTTCTGGCAGGACGCACTGCCCCTCTGCCCCGGCCAAGGAGGATGCGGATAC
cg18486231	-0.430312	-13.4328	0.289419	2650.03	0.719731	3313.36	RNASE4;ANG;ANG;RNASE4	6038;283;283;6038	NM_194431;NM_001097577;NM_001145;NM_002937	TSS1500;TSS1500;5'UTR;5'UTR	chr14:21152483-21152740	S_Shelf	37	14	R	21156471	ACCTTCTCTGGAAGTGCTTTCCTGGCTGTATGAAATCGATGGAATAACGTGCTTAGCATC[CG]TTCATGAAACCAAATGATGTGATACGATAAATAGGATGTGATATGATAAATGATAAATAG
cg18557414	0.174791	13.7916	0.759952	3935.31	0.585161	4728.91	AFF2;AFF2;AFF2;AFF2;AFF2;AFF2	2334;2334;2334;2334;2334;2334	NM_001170628;NM_001169125;NM_001169124;NM_001169123;NM_002025;NM_001169122	TSS1500;Body;Body;Body;Body;Body			37	X	F	147799944	TAAATAATTGAGCGAGGCAATGATGTGAACTGGGAAGGGCAATGGACCTAGGACTAGAAG[CG]TGGATTTGGGGCCCAACACTTGTATTTATAATTTGTACAACCTTGGGCAAGACACCTAAC
cg18584280	-0.179028	-15.4154	0.443481	5108.23	0.622509	5167.64							37	15	F	29888633	CAGTGAGGAGCCTAGCTTCCATTATTTGCTTACTTTAGTTAATTCTTTAATCCCAGTATA[CG]TGTACGGTGGTTTCAGAATTGTTAGCTCATATCCCTAGGGGGCACAACTTTATCAGCTAG
cg18595348	0.191593	16.6072	0.727992	3044.82	0.536399	2712.58							37	11	F	26951784	TTCTGAAGGAGATGAGGTCTCGGTTGAACCTTCAAGGTAGACGGGATTGAACAGGCAAAA[CG]AAGAGGACATTTTAATGGAGCAAATAGCATGACTCATGGGAAAACTGAAGACAGAAATAA
cg18634211	-0.19478	-14.0347	0.15781	2105.76	0.35259	2757.6	LIN28		NM_024674	TSS200	chr1:26737246-26738148	Island	37	1	R	26737262	GGGGTTGGGTCATTGTCTTTTAGAATTTGGGAGCCTTTGAAAAGCCGTGGGCCCTCCCAC[CG]CTATTGTGCGGGGGAAGATGTAGCAGCTTCTTCTCCGAACCAACCCTTTGCCTTCGGACT
cg18689509	0.189996	24.6887	0.740955	6145.19	0.550959	6465.52	FER1L6;FER1L6-AS2	654463;157376	NM_001039112;NR_103547	Body;Body			37	8	R	125089932	CAGGCACTTTTTATGAGCTACTTTCACCACAGTGCCATGAACTAGACTTGTTTTACTATC[CG]TGCTATATGGCCATGGCAAACGAGAAGAGGACGATGAAGTCAGTGTTCCCTCCTGCCTCT
cg18703983	0.227951	14.7304	0.693528	3770.22	0.465577	3796.27	KCNS3	3790	NM_002252	5'UTR			37	2	F	18097337	CAGTCTGTCTGTGGACCAGCCCTGACCTTTCTGTGGTAAGCCAGTGCAATGAACTTTAGG[CG]GTGCTTGGGGATACTTAGAAATGCTGCATAGCCTAAATATTTGGTTATTTTTTCTTTAGT
cg18809883	-0.187637	-14.9425	0.113485	4244.12	0.301122	4758.52	ARMCX3;ARMCX3;ARMCX3	51566;51566;51566	NM_177948;NM_016607;NM_177947	TSS200;5'UTR;5'UTR			37	X	R	100878346	CATAAAGTCGGGGTGCTTGAGGGCGTAGGGCCGAGACCGTCGCGGGTACTGAGGCGCCTC[CG]TCGTCTCTCCCACTCGCCGCCCGCTTTCCAAGACATATGTCCCGCTTGCAGCCCATTTCG
cg18816122	0.510465	15.8618	0.814954	4395.61	0.304488	3571.86	PLEKHG4B	153478	NM_052909	Body	chr5:164710-166658	N_Shore	37	5	R	164064	ACCTTAAAAATAACTTTTAAAAAGTCTCTTAAGTGTTAGGGGTTAGAAGGCGCACCCATG[CG]CCCATTGCCCCACTGAAGAGGCCCCTTCTCACTTGTCGAGCCTGCAAAGGACGCGTCCAC
cg18833705	-0.234792	-13.2581	0.182343	3886.94	0.417135	5187.84	NCRNA00087		NR_024493	TSS1500	chrX:134232431-134233126	Island	37	X	F	134232988	GGGCCCCGCCCCCCAGCATAGCTCCGCCCCTAACAGCCTCGCCCCCGGCAGAGAGGCCGT[CG]GCGTAGCGGCCCCGCCCACTAGACCCGCCCTGCATTCTCAGCTCCGCCCACCGCCCGGTT
cg18906631	0.182925	16.3586	0.708253	3711.4	0.525328	4565.72	COL4A6;COL4A6;COL4A6;COL4A6;COL4A6	1288;1288;1288;1288;1288	NM_001287759;NM_001287760;NM_033641;NM_001287758;NM_001847	Body;Body;Body;Body;Body			37	X	F	107642078	ATGCTAGGAACTTCTCACTTCTAAGAGTTGACAATCTGAGAAAAAAAGACTGGAAAATTG[CG]AATTTGGAGAAACCAATAAGTATACTTGGTAAGAGTCAAACAAGAGGGAAAGACAAAAGA
cg18922524	-0.205959	-13.8469	0.127721	6828.03	0.33368	7189.16	HOXC4;HOXC4	3221;3221	NM_014620;NM_153633	5'UTR;TSS1500	chr12:54447744-54448091	N_Shore	37	12	R	54447136	GAAGAGGGGCTGGACTCTGGTATCCTTGGATGGGGGGCACTCCAGGCTCTCCAGCCTCCT[CG]GCTCAGCCTGGGCCCCTCCCCATCCAACATCCACTCCAGTCCTCATTCAACTTCCTCTTC
cg18977999	0.172238	20.5673	0.0787655	6799.83	0.251004	7269.9	HOXA11;HOXA11AS	3207	NM_005523;NR_002795	TSS200;TSS200	chr7:27225050-27225629	N_Shore	37	7	R	27224922	ACGTAAGCTGACGTGGAAATCTATCCCCATCCTTAGCAGGGAGGTGCTGGTCATGTGACC[CG]ATGTTGAAATTGACAAGCTGCTAGCTAGTCCGGGCCTTTTCCCCCCCCCTTTCCTTTTTT
cg19053358	-0.230497	-15.5404	0.169044	4263.68	0.399541	5442.94	CHRDL1;CHRDL1;CHRDL1;CHRDL1;CHRDL1;CHRDL1;CHRDL1	91851;91851;91851;91851;91851;91851;91851	NM_001143981;NM_145234;NM_001143983;NM_001143982;NM_001143983;NM_001143982;NM_001143981	5'UTR;TSS200;1stExon;1stExon;5'UTR;5'UTR;1stExon	chrX:110038946-110039370	Island	37	X	R	110039078	CTCCCCGGGGCGCTCTCGTCCGAGGTCTGGGGCTGGCAGGTTGTGGCGAGAGCTAGAGTG[CG]CGCGAGGGGGGAGGGGGAACTCAAAAGTGGGTGGGAGGAAAAACATCACCGCCCTCACAC
cg19072957	0.17181	33.8727	0.753836	6355.17	0.582027	6895.7							37	10	F	89338685	GTCAGAAGATGGAAGATAGTCCATCCGCATGCCAGCTTACTGTCCCATTCATTTCAGTTG[CG]CTGACAGGCAATAAAGAATAGCAGGAGAAGCTAACAGATCATGTGCTTACTCTGTGCTTG
cg19094879	0.200796	19.3968	0.870093	2681.55	0.669297	2918.41					chr2:177502240-177502910	S_Shelf	37	2	R	177505007	GGAAAGAAAGTGATGTTAGGCCCTGACTAAATATTCTTCCTTCATTCTGCTTACTACTGA[CG]GCTTGTTTTCTTTGCCTTTTACCACATGAGACACAAGATATGAGACGGAGCAGAGAAAAA
cg19166406	0.239864	13.274	0.696547	3121.32	0.456683	2299.18							37	4	F	103540312	AGAAAAAGAGGTTCAATAGACTCACAATTCGACGTGTTTGGGGAGGTCTCACAATCACGG[CG]GAAGGTGAAAGACACATCTTACATGGCATCAGGCAAAAAGAAAATGAGAGACAAGCGAAA
cg19188855	-0.313304	-27.4162	0.315997	6169.3	0.629301	6614.84					chr12:54354529-54355491	Island	37	12	R	54355476	AGGCGTTGGGGGGACGCCCTGTGAGTGTGAGAGACCTCCAAGAGCGGCTGGAGTCTGAGG[CG]CTGGCCGGGCTTCGTGAATTAGACCTTTATCCTAAGCTCCTTCCCTCTGCCGGGCACTCG
cg19203174	0.186253	15.1241	0.719747	4461.61	0.533494	4687.45	DYNC1I1;DYNC1I1;DYNC1I1;DYNC1I1;DYNC1I1	1780;1780;1780;1780;1780	NM_001278421;NM_001135557;NM_001135556;NM_004411;NM_001278422	Body;Body;Body;Body;Body			37	7	R	95661647	CTACCCTTTTGAAGACTGTCTTTTTCCATCACTCTTGTTGAGCTTAGAAGCCAAACTATG[CG]GTGGAGACTTATTCAAGTAGTTCAAATTCACCTCCCTGCATTGCCTCTGCCCCATCAAAC
cg19246197	0.195469	20.5072	0.783755	3143.18	0.588287	3187.67	USP2;USP2	9099;9099	NM_004205;NM_171997	Body;Body	chr11:119234480-119235214	N_Shelf	37	11	F	119231741	TCTCATAAGAGACACTTTGAGGAGGTTTTGAAAAGTTAAACAACAAAACACCTTGAGTTT[CG]ATCTTCAGTTGGGAAAAACTCAAGTAAGCCTGCCATTCTGAATTGCCAGAGACAGGTGGA
cg19288863	-0.2506	-13.2412	0.57464	4925.96	0.82524	4586.57	EYA4;EYA4;EYA4;EYA4;EYA4	2070;2070;2070;2070;2070	NM_004100;NM_172103;NM_001301012;NM_001301013;NM_172105	Body;Body;Body;Body;Body			37	6	F	133749548	AGGACAGCAGAATGTTAAGAGGACAAGAATGACACTCAAAGACAGCACATCATGGCTAGA[CG]TGACGTCAAGAAACCAGGAAAGAGTAGTTGTATCACTTAAAATGGTTTCAACTACAAGTA
cg19333032	0.361763	14.4204	0.710247	4479.96	0.348484	4556.58							37	15	R	39391927	GTGGAAAGAACTTGTTGCTATATTTAACAAAGCTGGCCATCTTGCCTTCTGACTAGTAAC[CG]TGGAATAGCCACAGCCTGACAGCTAATGATAACAAAATGTTCCACTGTGTTCTTTTCCTC
cg19356652	0.196023	29.9902	0.656226	4858.57	0.460204	4792.34							37	13	F	49440558	ACCAAATCTGCAGCCACCCTAATCTTGGACTTCCTAGCCTGCGGGACTGTGAGAGATAAG[CG]TCTGTTGTTTTACAAGCCAATGGTATCCTATTAGAGCAGTGTGAACAGACTAGGGCAGTA
cg19373813	0.392982	28.9729	0.639067	5337.61	0.246084	4354.02	HOXD9	3235	NM_014213	3'UTR	chr2:176989337-176989587	Island	37	2	F	176989586	CTCCCCTGAAGGCTGGGCTCGCGTGGGCGGCCGCGGGTGGTGGCCCTCCCGGTTCCTGCC[CG]AGGACCAGTTGTAAATGTTACTGCTTCCTACTAATAAATGCTGACCTGATCAAATGGAGC
cg19398192	-0.231559	-14.8452	0.134899	5762.67	0.366458	7219.57	CXorf57	55086	NM_018015	TSS200	chrX:105855028-105855297	Island	37	X	F	105855052	ATTCCCCCTCCCCTTCCCCTGTCATCCCTCCCCCAGACGGCAACCCGGCGGGCACAAGGT[CG]GACGACCTGCTACGTAACTCGCGCGTGTGACTGCCTAGTAACAGTGTCTCGAGTCGGAAG
cg19415746	-0.242712	-14.8108	0.524702	3427.62	0.767414	3926.51	NRAP;NRAP	4892;4892	NM_006175;NM_198060	Body;Body			37	10	F	115388944	GAAGAACTGCTCCCTGCTCCTTTATGGTCAGGCAGATCTCCACTTGGGAGGTACAGCCAC[CG]GGCCCACCTTGTAACAAGAGTAGCATGCTCTACCTTACTGCTGAGACACCGCAACCTTAG
cg19452003	0.232929	13.8992	0.780878	4045.83	0.547949	4106.25							37	4	F	166501371	GAGTTGGTTATGTTTAGTACTCTTAAATAGACATGATGAATTACCGTAAAGTGATGGTTG[CG]AGTCCAGGCACAAACCTCAAGGGGCCACACATTTGGTAGATATGGCAGGTCTTCTTTTCC
cg19474833	0.209487	17.6823	0.65401	2296.9	0.444522	2650.92	HOXB2	3212	NM_002145	TSS1500	chr17:46620367-46621373	S_Shore	37	17	F	46622899	CCTTCTCCCCTTCCCCAGGAAAAGATGAGTGAGGATCTCCGCGTTGGAGGAAGAGGGAGT[CG]AAAGAGGCTTCCACTCTTTGAAAAAGGTCAGTATTAAGGTGAAAATAAGAAAGAGATTTA
cg19514381	-0.186723	-36.5805	0.419672	4951.07	0.606395	5003.16					chr7:25898237-25898771	S_Shore	37	7	R	25899118	ACAACATTGTCAAAAAATCTAGGAGACAGTGATCACTGCGGTCAGGGGCGCTTAGTGGGC[CG]CAGCTCATAGGAATGCTGGGGTTTCCCAGATTCTTCCCAGACGGGCATCGCTTTCCTCTA
cg19564375	-0.189695	-14.1566	0.567464	1472.61	0.757159	1589.33	MIR520E	574461	NR_030183	TSS1500			37	19	F	54178341	GTCTTGAACTCCTGACCTCAGGAGTCCCGCCTCGGCCTCTCAAAGTGCTGAGATTACAGG[CG]TGAGCTACCCTGCCCAGGCTGACCATGTATATTCCTAATTTTTGTACTTTTTTTTTTTTG
cg19585676	0.253705	20.6257	0.7899	4267.64	0.536195	5015.91	HLA-A	3105	NM_002116	3'UTR	chr6:29910202-29911367	S_Shore	37	6	R	29913343	CTTTGTGACTTGAAGAACCCTGACTTTGTTTCTGCAAAGGCACCTGCATGTGTCTGTGTT[CG]TGTAGGCATAATGTGAGGAGGTGGGGAGACCACCCCACCCCCATGTCCACCATGACCCTC
cg19628053	0.197151	15.7585	0.810227	5343.12	0.613076	5846.27							37	15	R	89252655	CTAAAGTGCTTAAGGCACCTCCCAGAGATATGCCTATACTCTGGGTCCAGAGTGAGTGAG[CG]TCAGTTGAGGAGCATCAGATGTCGTGGAAACTTCTTGTCCTCATGGCCCCCTGCTGGACC
cg19637159	-0.217191	-18.7476	0.13949	2322.4	0.356681	3530.31	BEX5;BEX5	340542;340542	NM_001012978;NM_001159560	TSS200;TSS1500			37	X	F	101411152	ATTCGTGCTTTCTCCACCACTACCACAGGCTACTATCCACCCCTCTATTTTTTTATTTAG[CG]ATCCCCACGACCAAACGGGTCATAATATTTTGTATTTGGCTTGCTCTGGTTTCTGCTGGA
cg19664938	0.171955	22.4141	0.721896	5991.83	0.549941	6508.72	UBE2QL1	134111	NM_001145161	3'UTR			37	5	R	6493258	CAAAATGACAGTGTATTAAGAATGCAGGGCCTGCTCAGCTTCCCTGTGAGTCATAATAGT[CG]TGAAACTTGATGACAGTGAACTTACGATGTTCATTCATCCAACCCTCTATGGTGGCATTC
cg19678266	0.199278	16.7074	0.810108	2502.5	0.61083	3152.36	FMOD	2331	NM_002023	Body			37	1	R	203317248	GAGGGGATGGAGAGCCGTAGGTGTAGGCTGGCCCTTCATCCACCCCATAGGGGTAAGGCT[CG]TAGGTCTCATACGGGTAAGGGTCATAGGGATCGTAGTAGGTGGACTGCTGGCTGCGGAGG
cg19696536	0.18603	15.4803	0.746466	5189.85	0.560435	5494.52	GRHL3;GRHL3;GRHL3;GRHL3	57822;57822;57822;57822	NM_198173;NM_198174;NM_021180;NM_001195010	Body;Body;Body;Body			37	1	R	24677153	AGGAGAAGTGGATCAAAGGCATGAGGCAGGCAGGCCCAACAAAGTTGTTACTGACAGAGC[CG]TAGGCAGGAAGGGAGTGGCTGGCGATGAGTCTGGAAAAGGAGTTGTGATTGGGAGTCATT
cg19726599	0.563473	16.0476	0.656583	2606.88	0.0931106	554.292	AFAP1;AFAP1	60312;60312	NM_198595;NM_001134647	Body;Body	chr4:7802191-7802440	N_Shelf	37	4	R	7799666	GAGAGAAAGGGGCACGGGGGAGAGTACACACGCAGGGCTGTGCAAGAGACAGCAAGCATG[CG]GAATGTTGGTCTTTGGTGGATATGGGTGAAGGGCGCACAGGCATCCTTCGTGCTATCCTT
cg19745816	0.186806	30.0748	0.770754	3853.11	0.583949	3968.69							37	18	R	48358970	AGTCCTTGGTGACTTTACTGCTGCAATCAAAATAGGCATTATCAACCAGAAAGCTTCCAA[CG]CTGGAAGCTCCAGGGCACACCCAGGAGATGTGCTGTGGAGTGAGGCTAGGTTGTGGGCAG
cg19763774	0.189922	14.5794	0.834245	2359.71	0.644323	2602.88	TSPAN2	10100	NM_005725	Body			37	1	F	115625602	AAAATGGGAATAATTACACTATTTCGTGAGATTGTTGTGATTCATGATCAGGTGGGATAA[CG]CATATGAAAGCACTTCGTAAACTGAAGCATTGTTATTTTTGTTCCCAATCAAATTCAAAG
cg19770253	-0.502068	-15.5457	0.310869	593.478	0.812938	2301.27	LOC101927156	101927156	NR_130784	Body			37	2	F	182136439	AACTATTTAAATACAAGTTCCTTTAATTTTCAGGTATATTTATTTTGGTTTCCTTCTGGA[CG]CTGGTGAATGATGGTTATTGTTTTCACACAATGGTATCATATGTATGTGACTTCTGACCC
cg19794507	0.392918	17.8298	0.444538	7010.46	0.0516204	5249.37					chr12:54389113-54389520	S_Shore	37	12	R	54391285	CTGGGAGGGGCAGGAGAGGAGCCCTCTTCCGCCTTTGTGTCCAGACAGAAGTGGCCGCCG[CG]CCCGGAGCCGGTCCCGCGGCAAAGGCCCGGCAAGCCAGCGGGCTGCACAATGCCACGGCT
cg19840133	-0.255862	-18.1324	0.130354	3582	0.386217	5127.4	TIMM17B;PQBP1;PQBP1;PQBP1;PQBP1;PQBP1;PQBP1;PQBP1;TIMM17B;PQBP1;PQBP1	10245;10084;10084;10084;10084;10084;10084;10084;10245;10084;10084	NM_001167947;NM_001167992;NM_144495;NM_001032383;NM_001167989;NM_001032384;NM_001032381;NM_001167990;NM_005834;NM_005710;NM_001032382	Body;TSS1500;TSS1500;TSS1500;TSS1500;TSS1500;TSS1500;TSS1500;Body;TSS1500;TSS1500	chrX:48754500-48755329	Island	37	X	F	48754590	CCGTCCAACCATGCCCCGCCCCTTTTCAATCCGGCACAACTGGGAAAAACCAAGAGCGAC[CG]CGGGAAGCATCCACCGTCCCCGCCGGCCCTCAACAGGTTCATCCGTGCCCCGCCCCCCAC
cg19897275	-0.21015	-15.817	0.130204	3433.31	0.340354	4598.2					chrX:152740205-152740657	Island	37	X	R	152740227	GGGCGGGGGCGGGGGCGGGGGCGGGGGCGCGGGCGCTGGCGCGGGATGGGCGAGTGGCTG[CG]CGTGCACGCGGCTCGCGGGAGGTGGCGGGCGGGGGCGAGCGCTGCTGCACGTGCGCGGGG
cg19898108	0.192591	25.5868	0.319271	3779.15	0.126679	3640.37	HOXC10	3226	NM_017409	3'UTR	chr12:54378696-54380102	S_Shelf	37	12	F	54383692	GCAGAATCGTTCCTTCCTTGCTGCATTTCCTCCTTAGACTAATAGACGTTTTGGAAAGTT[CG]GCTAGTGTTCGTGTGTTTGTCGTAGCACCCAGAGCCTCCACCAAACCCTCTCCATGTCTT
cg19911116	0.200436	18.461	0.598159	1861.22	0.397723	1947.97	STEAP3;STEAP3;STEAP3	55240;55240;55240	NM_018234;NM_182915;NM_001008410	Body;Body;Body	chr2:120020675-120020970	N_Shelf	37	2	R	120018415	TTGGGAGGTGACCACATTAAAATGATAGGAATTCACTGTGGGTGACAGCATAAAGCCAAT[CG]TGGCTTCCTCACTCTTCGTGGTGAGCCAGAAGTTGTTAAAGACTGGGCCAAGAAGATTCC
cg19930575	0.193261	20.0889	0.812894	2331.86	0.619633	3131.68	GABRE	2564	NM_004961	3'UTR			37	X	R	151122266	ACTCCGACAGTGTGCCCTGGGTGGGCACCAATCAATGGCGAGTAATGCCTGTTGCAAAGC[CG]AGTTTCCTTAGTTTCTTGGCCCCAGGAAGTCACCAAGGCCTAGTGCCTGGGTCAGGGCTA
cg19938535	0.265472	13.453	0.779354	3276.37	0.513882	2885.36	LRRC16A	55604	NM_017640	Body			37	6	F	25341389	ATCTCATGATAACCTTATGAAGTAGATGGTATTATTATTGCCCTTTTACAGAGGCGTAAA[CG]GGAGGCTTTGGGCGTTTAGGTATTTGCTGTCATTTACATAGCTAGTTAAGTAACTGCGCT
cg19963797	-0.177328	-13.8475	0.114686	7131.98	0.292014	8170.61	ALG13;ALG13;ALG13;ALG13;ALG13;ALG13;ALG13;ALG13;ALG13;ALG13;ALG13;ALG13	79868;79868;79868;79868;79868;79868;79868;79868;79868;79868;79868;79868	NR_033132;NM_018466;NR_033131;NM_001039210;NR_033127;NR_033125;NM_001099922;NR_033134;NR_033128;NM_001168385;NR_033124;NR_033129	TSS1500;1stExon;Body;1stExon;Body;Body;1stExon;Body;Body;1stExon;Body;Body	chrX:110924384-110925275	Island	37	X	R	110924467	ATATCCGGCCCTTGCGATCAGGGCTTGAGGAACCCGCGCCATGAAGTGCGTGTTTGTTAC[CG]TAGGGACCACCAGCTTTGACGACCTCATTGCGTGTGTGTCGGCGCCCGACAGTCTGCAAG
cg20024850	-0.203835	-17.3595	0.116938	5215.63	0.320773	6420.96	MCF2	4168	NM_001099855	5'UTR	chrX:138773796-138774673	Island	37	X	F	138774368	AACCCAGGTAGGGCCGGGCCCCTGCCGCTGCCATCCTCACGCTGGAGAGCCGGGCAGGGC[CG]CTACTCCAGCCAGCAGCTGCCCAGCTCTGACCCGCGCGCCGCCGCTGGGCACTCAGGCAC
cg20096820	-0.321533	-14.1177	0.338119	8165.5	0.659652	7162.45	CDH23;CDH23;CDH23;CDH23;CDH23	64072;64072;64072;64072;64072	NM_001171932;NM_052836;NM_001171931;NM_001171930;NM_022124	Body;Body;Body;Body;Body			37	10	R	73281737	GCGGTCGCCTGCCTGTGCACAGTAAGACAAGTGCAGCTCAACCCTGAGTCTTGGGCGAGT[CG]TCTCACTTCCAGGGCTCAGCTGCTCCTCTGTAAATGCTTGTCCTGGGCCTGTCCACTCCA
cg20106158	0.206847	13.862	0.463368	3007.43	0.256521	142.916					chrY:6388383-6388652	Island	37	Y	F	6388486	GGGGAGGCTGGCGGTCTTGGCGCGGCTCCAGGTGCCCTTTGAGTGCAGTCCGTTAGGTGG[CG]CCTGGAAGCCAGGTGCATGCGCCCTGAGGCCCGCCCACCCACAGGCTACAGAAAGGGCAG
cg20124547	0.210833	23.1362	0.796163	1235.93	0.58533	1203.62	OLA1;OLA1	29789;29789	NM_001011708;NM_013341	5'UTR;Body			37	2	F	175062978	TGACCTTGTGATCCGCCTGCCTTGGCCTCCCAAAGTGCTGGGATTACAGGCATGAGCCAC[CG]TGCCCAGCCTGCAATAAAATTTTATATGCAATGCTTGCAAAGCAAAAATGGTAAAACTGA
cg20138680	0.217035	16.0701	0.875559	1857.42	0.658524	2353.62	FMOD	2331	NM_002023	Body			37	1	R	203317281	CTTCATCCACCCCATAGGGGTAAGGCTCGTAGGTCTCATACGGGTAAGGGTCATAGGGAT[CG]TAGTAGGTGGACTGCTGGCTGCGGAGGTAGTGGAACCACCAATGAGGGTCATCTTCATAC
cg20228636	0.186707	14.7131	0.757173	4972.17	0.570466	5376.38							37	6	F	29648525	TGTCGCCTGGCAAAGCAGGCGCTTGTTAGCACCCACTGAATGCGCTTATGTGCTCAGAAA[CG]GTCCCATTGGTTGGGACTACCTTCCCCGATGCCCATCCGCCCAGAATCTTCCTTCTGGGA
cg20261859	0.405477	19.1677	0.623563	4984.16	0.218086	4120.01	HOXA10-AS;HOXA10-HOXA9	100874323;100534589	NR_046609;NR_037940	TSS1500;Body	chr7:27208871-27209616	N_Shore	37	7	F	27208156	AGTCCCCAGTGAGGCTGGCGAAGGCCTCCCTGCCCTCGATATGGGCACACAAAGCTGCAG[CG]AATGTCCCCTAATCAGATCTCCTAGTCAGCCGTTAGCGACAGGCGAAGAAACGCAAGGCT
cg20268039	-0.178797	-26.4974	0.241095	6445.85	0.419892	6443.27					chr7:25902121-25902472	N_Shore	37	7	F	25900167	GAGTGCCGGCAAGGGAGCGCCCGCAGTCCTGCGGTACAGGGCTGGCGCAGCCTCTGAGTG[CG]TGTGTGAACTCTGCCAGGAAGCTGTGAGAGCCAGCCCAGGATTCAGTGACCCTGTTTCCC
cg20305683	-0.217466	-15.279	0.175932	5284.71	0.393398	6254.28							37	8	R	20647436	GGACTGTGGTGACCCTGTCTCTCTAGGATCTGTGGGTATATAGTAAATGCTCCATACACA[CG]CGCATCTGTCATCTCCACTACCTTCTTCTCTGTACAGTCTTCACTGATGGAAATGCTTAA
cg20320886	0.188696	21.5879	0.763011	2671.07	0.574315	2880.59	GREB1L	80000	NM_001142966	Body			37	18	F	18978272	CAGCAAGTATTTTAAGAACTTAAAGTCTTAGATTGCTCATGCATATAATGGGGCCATTAA[CG]CCTACCTTGCCGGGTCATAAAGATCAAATGAGATGATGTCCTTAAAGCACCCACCCAGCA
cg20331074	0.174542	21.5236	0.62862	4548.59	0.454078	4752.06							37	6	R	154936706	TTGCTTCTTGATTTTTAAACACAGTTATGTGCAGATTCACTTTTCCCAATCAATAAACAA[CG]TCTCTTTATTACCTAAACTGGATAATTCCAGAAGTCAACAGGCAGCCAAATGGCAGTTTC
cg20340866	0.408054	15.5583	0.466916	4676.18	0.0588613	4038.56					chr12:54393374-54394648	N_Shore	37	12	F	54391631	TCAGTCTCTCTCAGGCTCTGTCCCCTGATGTCCTCTTGGTCTCAGTCTGGCCCCGGGCCC[CG]CTGAGGGCTAAACGTCTCTGCTCATCGCTGCCAGCAGCCGCCCAAGTGCCGGGCCCGGTC
cg20341853	0.176182	24.5266	0.797053	3058.01	0.620871	3872.59	IL1RAPL2	26280	NM_017416	Body			37	X	F	104343758	CACATACAGTCATTAAGCAAACATTTGGTGAGCAAATACTCTATGTCAAGCATTGTACAA[CG]CACTAGAGGTGCAGCTATGTATAAGAATGTTGTGCGTTCAGAAAATTTCTAACAAGGGAG
cg20349344	-0.216544	-17.3434	0.0972803	6772.76	0.313824	8059.37					chr17:46658948-46660003	Island	37	17	F	46659761	CCGGGCAACAGCTGAGCTCTCTCCTGTCCACTATTGTGTGTCCGGAAAACCGGACCGCGG[CG]GCGGACACAGCCACGGGCTCCCTCAGAAGCCGGAACGTGACTTTTTTTTTTGGTGTGTTT
cg20381372	0.593724	16.4395	0.839013	2958.07	0.245289	837.492	LOC100134317	100134317	NR_029389	TSS1500	chr19:36798578-36798996	S_Shelf	37	19	R	36801408	ATTCTATGTGTGAACAGCTAGTCTGTATCTTCACCTATGCATATTTAAAAATCAACCTTA[CG]AAGGCTCTTGGCCACCATAATCCTTCCTACCCTGTAGCAAGAGCCCAGCCTCAGACTATG
cg20402783	0.340961	20.9502	0.486209	4230.63	0.145248	4481.74	HOXC10	3226	NM_017409	Body	chr12:54378696-54380102	S_Shore	37	12	R	54381013	GGGCGGCCTGGATCTCCTGGTGCTTTGTATATGGATGCGACGCACACGCATGCCTACGGG[CG]ACCTGTGCCACACTCACGCACATCCATATTGCATGATCCTTGCACACTCACGCATGCCCG
cg20403938	0.326457	16.1431	0.428757	4256.17	0.1023	3633.51	HOXC10	3226	NM_017409	TSS1500	chr12:54378696-54380102	N_Shore	37	12	F	54377457	GGAACCCCTGCGTCTTCTCTCTCCACCCCTGGATGGGGAAATTCGGCGGATTTCTTTCTG[CG]GTCTTCTAGCCGCAGCGGGCTTGGGCCTCCTTAGAAACGGTCTAGCCTCCTCACTCCTCC
cg20435403	-0.275979	-15.4483	0.145884	3704.5	0.421863	4165.52	HOXC4;HOXC4	3221;3221	NM_153633;NM_014620	TSS200;5'UTR	chr12:54445876-54446113	S_Shore	37	12	F	54447632	ACTGGGTTGCTCCGTGTGATTGGCCGGAGGAGTCACATGGTGAAAGTAACTTTACAGGGT[CG]CTAGCTAGTAGGAGGGCTTTATGGAGCAGAAAAACGACAAAGCGAGAAAAATTATTTTCC
cg20643952	0.359735	16.5597	0.433269	4519.08	0.0735338	3982.27					chr12:54399412-54399654	N_Shore	37	12	F	54398809	TCTCCCAGACCGAGAGCGGCGTTTCCGGGCTTCCACCCCGCCCCTGCTCCCAGGCCCTGT[CG]CCTCCCCTCAGCGTCCATCAGCGCGGCCTGCTTCCTGCAGCCGGCCTGAGCGGCCTTACT
cg20662913	-0.203325	-17.2016	0.116526	5055.66	0.319851	6445.16	PDZD4	57595	NM_032512	Body	chrX:153094946-153096040	Island	37	X	F	153095300	TGGGTGTCGGGGTGGGCACCCAGCCCCCGGACGGACTTGGACCGCGCCCGGGGACGCCCA[CG]CACTCCCACGCTCCAGGCCCGCCGGGATCTAGATTCGGCGCCCCCCGCACGGCGGGAGCC
cg20767433	-0.203176	-13.161	0.196509	3341.15	0.399685	4658.34	PRPS1	5631	NM_002764	TSS200	chrX:106871621-106871827	N_Shore	37	X	R	106871562	AGTCCAACGTCTCCTGTCCCCAACAGCCTAGCTACAGGGGGCCGGGCTATGGGTTAGTCT[CG]CCCCCGTTCATGCTCTTCACCCAATACCTGAGAGAATCGGAAGGAGGCAGAGCTACACCG
cg20778915	0.239632	45.3122	0.652669	8278.42	0.413038	9129.71					chr1:110672810-110673339	N_Shelf	37	1	R	110670021	GGGAGGCCTTGAGGAAGAGGTGTGCAGAACCCAAGGGATTACCTTCCACCTTTCCCTGCA[CG]CTGCATCCAGCTAAGCCCTCCTGCCCATCCAGCCCTGAGGGGGCCCTCTACAGATGTGGG
cg20823348	0.23759	30.9123	0.638812	4378.67	0.401222	4289.17							37	2	R	105319068	TACCAAGGATGAGAAAGCAGGCAGTAGTACATTTGAACTACAGGTTTCTCATATGCTCCA[CG]TCATGCTGAGTTTTTATAGCTCCTGGCTTTCAAAAAGCCTGTTTCAAAGAGGTTTGCGCT
cg20884887	0.433408	19.9513	0.573941	6820.9	0.140534	5779.46					chr7:27208871-27209616	N_Shore	37	7	F	27208285	TCCGGTCGTGATCATAACCGAGGCCTTGTCTGCAGAGTAACACACCAGGCCCAAACCCAC[CG]CCCTCGGCAGCCGCCCCACGCGGGCCCTTCCTCGGCAGACTTCCCAACCTCTACTTGAGC
cg20898293	0.183985	21.9506	0.660348	3332.12	0.476363	3284.02							37	2	R	175753	AACCAAAGGATGCCTCTGTGACACATGCAGAAATGACTTCCTTTTATTTTTCATTCAGTC[CG]TAGGAAGAGAACAGCTGCAAGAGAGAGAAAGAAAATGTACACGGTGGCTAGGTGGAGACG
cg20935984	0.188204	15.7839	0.412052	2275.86	0.223848	2192.95							37	3	F	72359675	ACTGTGAGGGTTACACACTAGTCCAGGGGCTGACAGCTCTCAGCACTGCAGTTCCCTGCC[CG]GCCATCCCAGTGGCTGAAACAACAGTGTTTGCAGTCATTCTCAGGCCCCATCTCAGAAGG
cg20945232	0.172173	35.114	0.366508	6370.62	0.194335	5556.07							37	1	R	18236645	AGGGGAGGGAAGGGTGAGAATTCGTACAGCATCCAAGTTCACTGCAGTGCCCACCTTGGT[CG]CTCACAGGAGATAGATGTCCCCATTTATTGCCTCCTGTTTGTAATTTGCAGTCAGCTTTT
cg20953244	0.204244	21.4614	0.566971	1376.62	0.362727	1460.02	NUMB;NUMB;NUMB;NUMB	8650;8650;8650;8650	NM_003744;NM_001005743;NM_001005745;NM_001005744	Body;Body;Body;Body			37	14	F	73770828	TTACAAATTACTAAATCAGGAAACTTGTACCAGAAGAGAAATGCACAGGTAATCTTAACA[CG]AAAAAAATTGGTGAAGGAACATAAAATGGAAAATGGCACAGAAATAGTAACAAGCTCAGC
cg20969923	0.170029	14.4686	0.629705	1679.62	0.459677	1726.67	NIN;NIN;NIN	51199;51199;51199	NM_182946;NM_020921;NM_182944	5'UTR;5'UTR;5'UTR	chr14:51296727-51298477	N_Shore	37	14	F	51295867	GCTTCCCTCTAAAGAATCACCAGAGAACAGGGAAAATAAACAAATCTGCAAACAAATTCC[CG]GGCAGTTCACATCACCTCCCAAAGGACACTGACAATAGCTGAAGAGACCACAACACACAA
cg20994254	0.276709	23.6757	0.36987	2989.34	0.646579	3255.11	HOXA11AS		NR_002795	Body	chr7:27227520-27229043	N_Shore	37	7	F	27227340	CCCCTACCTTCGAACAAAAGGAATGCATGAAGGGTTTCAGTGACTTTGCCATAACAAAGG[CG]CCACCATTGCGGGGCTCGCCCCGCCCCTGGGTGAAGGCAAACAAATTCTTGCACTTGTAT
cg21007852	0.213648	14.1706	0.431403	5778.39	0.217755	5174.02	HOXA9	3205	NM_152739	Body	chr7:27203915-27206462	N_Shore	37	7	F	27203546	TAGGAGCAGAAGACGCACATCCCGCTGGGGCAAATGAGCCTCCTGCATGGGGTCTCTGGC[CG]AAGTGCAGAACTCTGCTGAACTGGTTAGGAAAGGCAGTCAGGCCTCGGACACAATGGAAC
cg21012788	0.262202	39.7131	0.901182	3857.96	0.63898	4009.66					chr4:8645832-8646063	N_Shelf	37	4	F	8642306	GCCGTGTTCTCTTCTCCCAGGTGGACAGGGCACAGGCAGCGGAGAGAAGCCGTGTAGGGC[CG]GGTCCCGTGTTCCACCAAGCATGACACCATAAAACACTGGCGAACGATCAGGGCCAGGCC
cg21045915	0.195406	30.8612	0.791898	3723.99	0.596491	4016.13							37	14	F	98629374	CGTTTGCTCTGAAGACATTTCCTTGTCAATCTCTCCCGCCACATTAAAAATCTGTCATTA[CG]ATTGCATCGCCGCCTGGCTCCTGAGATTTCTGACTGCTTTATTGCTCTCCTCATTTTTTT
cg21082028	-0.218162	-14.1357	0.1475	5389.42	0.365662	6390.71					chr17:46658948-46660003	Island	37	17	F	46659993	GACCTGCGGTTCACCTCTCTCCCAGCCTCCCCCACGAGCAGGCAGTTACTATAATATGCT[CG]CGCAGTTCGCTGGGTCATATTGAATTTTGCGTAGGTCATTACTTGGGAAAAAAATGACAG
cg21111613	0.19086	13.3657	0.630833	3952.74	0.439973	4115.34							37	14	R	32473981	CAGTTTTTCCCAGGCAGAATCGACACAGCCTCTGTCCTCTCTGGATAGAACTATGCAGAA[CG]TTCTGAGACAGAGAAGGTCAAAAGCATTTGGTCACCAACTTCTTCCTTTTTCATTTTGGA
cg21193212	-0.496638	-17.7298	0.206892	1077.34	0.703531	4364.8							37	14	F	106450526	CTTCATCTCCTTCCCACTGGAGCTCTACATCGGACGCCAGGACTTAGGCTCCCAGGATGA[CG]TAGTCATAGTAGTCCTAATGCATTGGTGTGGCAGTCAGCAACACTTTAAATGGCCTACCA
cg21310745	0.312193	19.8685	0.630766	7272.95	0.318573	7252.36	HOXA10-AS;HOXA10-HOXA9	100874323;100534589	NR_046609;NR_037940	TSS200;Body	chr7:27208871-27209616	N_Shore	37	7	F	27208454	GCCCCTCCCCAAGGATGCTTTGGGAAGGAGATAAGGAGGTGAGATAGAATCTGGCAGAGA[CG]GAAGATGAAAAAAAGACCAACGGAAGAAAAGAAAGCAGGAAGGAGCAAAGGAAAGAAGAA
cg21319527	0.17274	23.0464	0.85521	5283.16	0.68247	5463.55							37	4	R	38232299	ATCTCTGGCTCCTGACCTGGGGTCAGAGTGCCAATAAACCAGGCCGTTTCAGACATGCCT[CG]TGATATGTCTGGGCGCTGGACTGTGGGATGTGGTCCTGGAAAAAGGAGATGTTGGTCATC
cg21330926	0.179274	19.8344	0.801943	2772.63	0.622669	3742.57					chrX:118369862-118370973	N_Shelf	37	X	F	118367091	AAATGAGAATTATTAATCCTCCCCATCCCTCCATGAAAACACTTTCCCCAGATTTAATAG[CG]GTTACCTTTGAGGAAAGAGAATCAAGAGTGAGGAGAGGGACTTCAGTTGTCTTCTATATC
cg21336435	0.17869	15.8222	0.526384	4283.85	0.347693	4400.66					chr12:54399412-54399654	N_Shore	37	12	R	54398561	GTCGCAACAAGGGACTTCGCAGTCGCTGAAGCACCAGCTCCTCTTTCGAGCTTAGGAGAC[CG]CCTCCCCAATTCCAGAAGCATTGTTTTCTTGGTCCATTTGAAAGGTGTTTTGCCTATAGT
cg21342611	-0.213155	-14.8185	0.16404	3232.22	0.377195	4602.34	DDX26B	203522	NM_182540	Body	chrX:134655874-134656127	Island	37	X	F	134655893	CTCCCCCTCTTCCTCCTGGTCCCCTCCCCTTCCTGCTGAGAGCGTGGCAGAGCCAGCCGC[CG]GCCTTCAAAGACTAGACAACCGCCTTTGCACTCGTTGGCCTCTCACCACCCCCGCGCAAT
cg21410798	-0.198716	-15.0906	0.169394	3247.79	0.368111	4247.19	LONRF3;LONRF3	79836;79836	NM_024778;NM_001031855	TSS200;TSS200	chrX:118108502-118110559	Island	37	X	F	118108538	CTGTCTGGTTTTGTAACAATTTCCCCGCCGCCGGCCAATGAACAGCGTGGCGGCACGTCA[CG]TGGTACCGTTTTATATAACACTTTGCTGAGACAAGACAGTTATTAGGCGGCGCGGGGCGG
cg21411942	-0.173025	-16.9763	0.110578	3158.03	0.283604	3843.79	TIMM8A;TIMM8A;TIMM8A;TIMM8A	1678;1678;1678;1678	NM_001145951;NM_004085;NM_004085;NM_001145951	1stExon;1stExon;5'UTR;5'UTR	chrX:100603622-100603950	Island	37	X	F	100603678	AAACCCGCCGCGGAGGAAGAGGAGGAGGAATCCATCCCAGGGCGACCAAGCTTGCAGAGA[CG]AACTCCGCACCGACCTTCACGTGTCTCCGCGACGGAACCGGAACCACAGCTAGCTGCCTC
cg21416682	-0.203476	-13.5357	0.222024	4676.33	0.4255	6064.17					chrX:149716154-149716466	Island	37	X	R	149716155	CGGCCAACGGAAAGCTCTGGCCCTCCCAGGCTGGAGTTTGTGCCAGGCAGGCTCCAGTAG[CG]GGGCAGGGCCCGGGTGCTTCGCTCGGCAGCCCCCACGCCCCTTCCTCCACACCCGAGGGT
cg21481415	0.183099	19.3885	0.668791	3779.94	0.485692	4036.9							37	2	F	224334606	ACAGACTGTGCTTAAGCACATCCCCAGTCCCCATTTATCTCCTGGGAACACCAGGCCTCA[CG]GTGCAGTCTTAATGGTGGGATAAATCTTGTCTCAACACTATGGAAGAAATTCTGTCATTC
cg21494642	-0.19229	-13.0456	0.140045	4848.16	0.332334	5751.66	XIAP;XIAP;XIAP	331;331;331	NM_001167;NR_037916;NM_001204401	TSS1500;TSS1500;TSS200	chrX:122993547-122994335	Island	37	X	R	122993581	TGAAAGAAGAAACACTGGAGCTGGGGGCGGAGACTACGAGGTGCTCACTGCGCATGTGCG[CG]CGCTAGGTCAGCTTCTCGGTTCCAGCCGGGCGGGGGGGTCGGGTGGGGGTGGGGGTAGGG
cg21533271	-0.211224	-13.0383	0.146589	2959.15	0.357813	4113.1	PLXNA3	55558	NM_017514	TSS1500	chrX:153686094-153687124	Island	37	X	R	153686189	ACGGCTGTCCCGCAGGCCCTCCGGGTTAGAGACCGTCGGGGGCGTGTCTTGAGCTGGGGA[CG]CGACTCCTCGGCGGGGGTGCACCTGAGAGGCCGGGACCAGCGAGGCCGCGCCCCGGTGGC
cg21584846	0.177429	18.7452	0.648578	7778.9	0.471149	8131.33							37	1	F	115972057	CAAAAGTCCCTCTTTATTCTTCATTAGCTGGAACAGATGAGTCACTTGCCCACAATGTGA[CG]AAGTGGCCAAAAGGAATGAGATTAGCACAGGTCATTTAGACCAGTCATAAGTCATCCATT
cg21591938	0.248714	19.7686	0.73009	3680.63	0.481376	3772.14							37	12	F	29195033	AGCATCACAGATCTAAGGGGAAACAAAGCCTGAAAAAGAGGAAGAAAGGAAAAGACTATT[CG]TAAGCTTTCAAAGGAGATTGGATGGAAATTCTGTAATTAGAAGGTTACCATGTGTGGAGG
cg21602092	-0.201931	-20.5224	0.108133	5166.7	0.310064	5853.09	IGBP1	3476	NM_001551	Body	chrX:69353104-69353904	Island	37	X	F	69353812	CCTTTGACCCCGGAAAAGAGATCTTCCGGGTTCCTCTCTCCCCAAGATGGCTGCTGAGGA[CG]AGTTACAGCTGCCGCGGCTCCCCGAGCTGTTCGAAACTGGTAGACAGTTACTGGACGAAG
cg21617694	0.186634	17.7025	0.472277	6613.36	0.285644	6410.15							37	6	R	28715138	CACCAACAGAAAGGGGTCCATTATGGAATGTTCTCTTGCATCTTCAAATTCTTCCTCCTT[CG]TCTCTCTTACCCTCTGCCTACAAAGGCTTCAAGAAAGAGATGCAAGACAATACTGAGGGA
cg21626813	0.196004	16.2275	0.785223	2359.68	0.589218	2502.93	MAP4K4;MAP4K4;MAP4K4;MAP4K4;MAP4K4	9448;9448;9448;9448;9448	NM_145687;NM_145686;NM_001242559;NM_004834;NM_001242560	Body;Body;Body;Body;Body			37	2	F	102405573	AAAGAAGGAAAGCCAGGACAGTGCATGTGACATTTTCCCTCATCATTTGGTTTCTGTCAG[CG]AGAAATATGCTTTAGTAATTTGGAAATAAACTCACTGCAGGGGGTGAATAACAGGTTTGA
cg21709842	0.19126	19.3222	0.723119	6326.95	0.531859	6389.43							37	18	F	54752673	AACGATGAACTCTAGAATGTTTTGTGCCCTTCCAGTTGGAGGATTAGGGAGAACTAAGAA[CG]CTATTAGAGTTTGACCAAGTAGAGTTAAGGCCCGTTGGCCAAAGGCCACCTGGATTGCCC
cg21776057	-0.18161	-13.0931	0.131612	3959.98	0.313222	5068.74	NKAP	79576	NM_024528	TSS200	chrX:119077089-119077664	S_Shore	37	X	R	119077741	AGGAAACCTTGGACACAGTTCTGGGTACTTCTGCAAAACCCTTCCCCGGATCTAGGCGGT[CG]TCACCGACAGGAAGCGATGTGTGCATCAATATAAATAAGCCGGTGGGGCAACTAGATTGC
cg21787089	0.435497	15.7086	0.56047	2967.98	0.124972	2687.47	LTF;LTF	4057;4057	NM_001199149;NM_002343	Body;Body			37	3	F	46484250	ATTACTGGAACAAGGCTGTTGAATTTATATTAAAAAGTTCAGACACCCTCAGACACATGA[CG]CCATCTGGTCGTGAAATGTACTCTTGGCAAATGGAGGAAAAGGAACAGGGGAAGATCCTC
cg21821214	-0.250701	-21.8163	0.169396	5468	0.420097	6210.66					chr2:176969217-176969895	Island	37	2	R	176969223	GCCCTGACAAAGTTAAGGTCAAGTTAGTGTCTTATCTTGGGTGACTCAAAATCACCGCAT[CG]CGTCCTGGCGCTGTGCGGAAAGCTCTTTCTCGCGGAGCGGCTGGCTGCGCCCCGAAGGCC
cg21837192	0.339114	16.7131	0.516768	4440.93	0.177654	3579.35					chr12:54399412-54399654	N_Shore	37	12	F	54398765	ACACCCCTCTCTCCCCTGGTCGGGAGCGCTGGGATGCGGGCTTCTCTCCCAGACCGAGAG[CG]GCGTTTCCGGGCTTCCACCCCGCCCCTGCTCCCAGGCCCTGTCGCCTCCCCTCAGCGTCC
cg21854924	0.171803	16.9927	0.57019	4327.23	0.398387	4929.05	MIR510	574515	NR_030237	TSS200			37	X	R	146354024	TAAATACTTAATCACACACTTTTCAAACAACCTCTCAAATGTTTTCAGTCTGTAAGTGGC[CG]TTGGCATTTATGTAAATGATTCCTGAAGAACCTACATCATTTTTTATTCACTCATTCCCC
cg21861151	0.193471	20.9094	0.587941	2994.14	0.39447	2844.08							37	2	R	239478365	CTAGTTCTCTTAAAGGCTGTTGAAATAATGTTCCCGTGCACTCAGCCTCCCCACTTAGTG[CG]GGTGGCGGCCAAGAGGAAGTGCTGGAATCCTCGGTGGCCTAACCCCGGCCCTCAGGACAG
cg21905783	0.256481	19.459	0.466193	2896.16	0.209711	2632.22	HOXA10-AS;HOXA10;HOXA10-HOXA9;HOXA10	100874323;3206;100534589;3206	NR_046609;NM_018951;NR_037940;NR_037939	Body;3'UTR;Body;Body	chr7:27212416-27214396	N_Shore	37	7	R	27210940	AAGGAAAAATTAACCTTTTTTACTTTCTTTCTCACTTTTTAAATCAGCCAAAGTCAAGCC[CG]TTTGCCAACCTGCATGTCCATGCCTGTAAGCCCTTCTCTTGGCCAAGGAAGAAAGGAAGA
cg21927991	0.34855	15.0529	0.664124	8765.81	0.315574	9024.65	ZFAT;ZFAT	57623;57623	NM_001167583;NM_020863	Body;Body	chr8:135490786-135491086	S_Shelf	37	8	R	135494242	ACCGGCCACCTCCCAGTCACCAAACCCACTGGGCAGAGTCCCATTTTCACTCTTCCAGAG[CG]TTCTCTACCATCCGGCATGAGACGCTCTTCACTGCTTTCACCACTCTCCTCCCCAGCACT
cg21932416	0.421256	39.9337	0.665571	3474.56	0.244315	2995.54					chr2:177001221-177001783	N_Shelf	37	2	F	176997707	GATGCTCTGAGAGCTTTGATCCTCTTAAAGGACTCAAGTTGTAGGCCCAGTGGGGGACAA[CG]CAAAGTCCATGTTACACCACAGCTTATTGCACTGAGCCGGCGTTGATGCTGGGGTTTGGC
cg21983484	-0.336089	-14.5102	0.269687	312.369	0.605776	577.942	CLCN5;CLCN5	1184;1184	NM_001127898;NM_001127899	TSS200;TSS200	chrX:49687027-49687993	Island	37	X	R	49687062	GACACGCCCAGCACTGGGATAGGACCCGCCCGCCCAGTCCTCATTAAATATGGCAGCGAG[CG]GGGCCGACGTACTGCGGCTGCGCAAGTTGAAACTCCTCCTGGCAGCTCCTCCCCGGCGGG
cg22223600	-0.216074	-13.2383	0.158994	4962.68	0.375068	5966.51					chrX:119149185-119149734	Island	37	X	R	119149337	GACCGTCTTCTTTCTGGAGCTCATCGAACAGGAAACCCAGGCCGAGGTCGCCGGTGTCTT[CG]TGGCCGGATCTGGGCTGGAACGCCACCTGGGAGCGTGGTCGACGAAGCCGTGCGTCTCCG
cg22260008	0.320733	17.515	0.668617	5016.12	0.347884	5421.79	HOXA10-AS;HOXA10-HOXA9	100874323;100534589	NR_046609;NR_037940	TSS1500;Body	chr7:27208871-27209616	N_Shore	37	7	F	27207318	AAGCTGTTCCTTTAAACAGCCTTAGCCCCAAAATAAGAGAGTTACTGAACAATTAGCAGG[CG]TTGAGTGTTAAGCAGATGTTACTGGTGCCTAGAAAGCGGAGAAAAATCAGAAAACCAAAT
cg22267551	0.197951	16.1319	0.251474	6137.96	0.0535237	5553.45	HOXC10	3226	NM_017409	3'UTR	chr12:54378696-54380102	S_Shelf	37	12	R	54383234	AAAATGAACCGAGAGAATCGGATCCGGGAACTGACCTCCAATTTTAATTTCACCTGAGAG[CG]CGGCCTCTCCTCCTCCCTTCCCGCTCCTTCCTCTCCCCGCCCCTCCTCCCTTTGTGCCTG
cg22267947	-0.170314	-13.748	0.163416	2082.64	0.33373	3096.36	CUL4B;CUL4B;CUL4B	8450;8450;8450	NM_003588;NM_001079872;NM_001079872	Body;1stExon;5'UTR	chrX:119694943-119695228	N_Shore	37	X	R	119694554	GAAAATAGCGGGGTCAACAGGCAGAGGAGCATCAAAAACCTACGTTTATATGCCTGCGTG[CG]TGTAGGAGAGAAGGTAGCAATGCTAGAGGGGGAAGGGAAGAAAGAAGAGAGGAGAAACAC
cg22274074	0.197973	18.3659	0.866249	6742.7	0.668277	7437.28	HOXA10-HOXA9;HOXA10;HOXA11	100534589;3206;3207	NR_037940;NR_037939;NM_005523	TSS1500;TSS1500;3'UTR	chr7:27219309-27219750	S_Shore	37	7	F	27220839	AATTTCCACCGTCTTTATTTTCCTTGTGCCCAGTTGCCTGTATAAGTGCTGCAACACACA[CG]GTGGGTAAGAACCAGAATTGAGGACAGGCCAACACTCCCAGTACAAATGGAGCCAACAGA
cg22356722	0.254666	33.9787	0.716515	2155.04	0.461849	2164.54					chr2:176989337-176989587	S_Shore	37	2	R	176990921	GAACCAGGTAATGGAAGTAGCCTAAGGAGATGGCATTTTACAATATTTTGACTATGACCA[CG]GTTTAGCTGGTTCTTTAGAAACAAACAAACAAAAAAATTGGCCTGTTATCTGGGGATAGG
cg22369786	0.217327	20.1532	0.789099	3085.87	0.571772	3314.94	SPRY2	10253	NM_005842	Body	chr13:80913157-80913461	N_Shore	37	13	R	80911626	GGAGGCTGGCGGTGCTCAGGCAGACCGTGGAGTCTCTCGTGTTTGTGCTGAGTGGAGGGG[CG]AGGAGCAGGCTTGAGCCCAGGTCTTGGGACGACAGTAGGCCCCTCTGTGTACTCATTGGT
cg22372194	0.204654	23.33	0.674373	3746.03	0.469719	4009.58					chr4:8645832-8646063	N_Shelf	37	4	F	8642369	GTCCCGTGTTCCACCAAGCATGACACCATAAAACACTGGCGAACGATCAGGGCCAGGCCC[CG]TGTTCCACCAGGCATGACACCACAAAGCACTTGCAAGTGATTTTATGAGAGTCATTTTTT
cg22378085	0.174191	21.0032	0.646765	2058.27	0.472574	2226.3	TNFAIP6;LOC101929319	7130;101929319	NM_007115;NR_110248	TSS1500;Body			37	2	R	152213819	CCCATAATTGACACTGCAAATAAGACATTTAGGATTTATCTTGAAATTCCTACTGAAGTT[CG]ATTTTCTTTTAATCACTGCTAAATCTGCATCAAGTTACACAAACTTTCTAACAGAAAAGT
cg22401835	0.181128	24.1269	0.883498	1876.01	0.70237	1916.05					chr8:144311708-144311985	S_Shore	37	8	F	144312920	TACAACATGGACAAACGACGTAAAGAGCTATTTCCCTGACGAGGACACGCAGAAGGCAAA[CG]TGCACAGGAACAGATGTTCGACACCACGCACCCTCAGCGTTCCGACACTAGAACCACGGT
cg22471647	0.174398	13.1716	0.78558	4100.73	0.611182	5055.98	POLA1	5422	NM_016937	Body			37	X	R	25012039	CTTTTAGGAGGAAGAGCACCGAGTGACGCTGGTTGTCATTCTAACTCTGCTGTGTGGCAG[CG]TAAATAGTCCCCTTTCTAACCAACCTGGTGGGAAAAGTCAATATCCCATCAGCAGAGGAG
cg22471726	-0.300273	-53.1189	0.238562	4164.63	0.538836	4640.75					chr17:46719360-46720234	N_Shore	37	17	R	46719276	AATGATCTGATTAATTGGTTGGTTAGGGCGGATGGAGGTGCTTCTCTGCCGGGGACCTGG[CG]GGGTTTCGCTAGATCATTTGTTAATTGTGGGAAGGAAGGACGCATCCGGGGAGAGGAGAT
cg22495298	0.172367	15.107	0.781748	5866.5	0.609381	6128.48	CCDC144B	284047	NR_036647	Body			37	17	R	18446277	GCACTATTGGAATGCAAGAGGGATACCTATCCCAGTTTTGTCTCGATACTGTAGGCTTTT[CG]GTGGAGGCATGGTTAGTGGATACCTGAAGGATGAGAAAAAAAGGTTGGCAGATAGAGCAA
cg22542451	-0.316218	-16.7501	0.563635	525.161	0.879853	2467.1					chr3:182880277-182880722	S_Shelf	37	3	R	182883005	GAAACCTGACCATAAATCTTGTCTGCCTTGAGAGTCTAGGATTTTAAGCACATAGCCGGG[CG]CAGTGGCTCACGCCTGTAATCCCAGCACTTTAGGAGGCCGAGGCGGGCGGATCACGAGGT
cg22551062	-0.412184	-13.4002	0.393878	654.857	0.806063	2002.38	RBM33	155435	NM_053043	Body	chr7:155436673-155437817	S_Shelf	37	7	F	155440393	CAGGCAGGAACTCGGGCTCAAGTGATCTGCCCGCCTCAGCCTCTCAGAGTGCAAGGATTA[CG]TGAGCCACCATGCCTTGGCATGATACATTTCAAAGGAGTCATTTGGTATTGCAGCCAAGT
cg22618086	-0.220137	-13.7971	0.230227	8270.43	0.450364	9605	ARHGAP6;ARHGAP6	395;395	NM_013427;NM_006125	Body;Body	chrX:11445527-11446182	Island	37	X	F	11446101	TCCCTCCGGCGGCCGCCGCCGCTGACAGCTGTTGGGGGCTGCGGAGGCCGAACGCGCCCA[CG]ACAGGTGTCAGGCTGGCCGGCACGCCTGCCTCCTGCCACCCCACCCTCCCCGGACCCGTG
cg22658957	-0.275461	-16.1574	0.162323	3611.01	0.437784	3977.02					chrX:119133851-119134369	Island	37	X	F	119133852	GAGAGAGAGAGAGAGAGAGAGAGAGAGAGAGAGAGAGAGGCGCACAGGGCAGCCTAGACT[CG]CGGCCTGAGAAAGGTGGCACAGCAGCTTCCCGCCCACGCGCCTCTCTCCGGGAAAGTTCC
cg22686132	0.310912	28.9203	0.63304	4600.94	0.322128	4934.43							37	6	F	28725957	TTTGTTTGCTTTCAAGAGACCCTGTTGCGACCTCATTCTTCTTTCTCCTCTTCCTTCTGC[CG]TCGCAATCGCCTTAGGTGATGTTGAGGCTTACATTATAGAGATGGGAGATAAGTGAAGGC
cg22727965	-0.181787	-31.684	0.370051	8216.35	0.551838	7357.44					chr7:25898237-25898771	Island	37	7	F	25898770	AGGAGGATGGGCCTGGCCGGGGACCCGTGGAGGATCCGCCTCCAGTCCCGAGGAGGTCCC[CG]TTTTGTGGCTGTAGTGATGTGGCGTAAAAGTCAAGTCGTGGACTTTTCTATTGGCCTTTC
cg22747076	-0.365044	-13.6025	0.146198	3213.79	0.511242	4021.42	HOXC4;HOXC4	3221;3221	NM_153633;NM_014620	1stExon;Body	chr12:54447744-54448091	Island	37	12	F	54447873	ATTACGGCCGGACCAGGGAATCGGGATTCCAGCATCACCACCAGGAGCTGTACCCACCAC[CG]CCTCCGCGCCCTAGCTACCCTGAGCGCCAGTATAGCTGCACCAGTCTCCAGGGGCCCGGC
cg22772711	-0.206017	-13.4245	0.176941	3331.8	0.382959	4670.61	GPRASP2;GPRASP2	114928;114928	NM_138437;NM_001004051	5'UTR;5'UTR	chrX:101966967-101967970	Island	37	X	R	101967509	AGGCCGACGACCTGGGCCCTGGGCCTCTGAAGGCAAGTGCGGGTGCATGAGGTGGGGGTC[CG]GGTTGCGGGGGTGGTCTGGCAGGGTGGACCAGCAGGCAGCCTGCCCCGCGGACCCTGACA
cg22802048	0.482355	22.6668	0.633159	3218.2	0.150805	2132.32							37	10	F	91941289	AGATAATCTACTTGAGTAAAATTACCCCCTGAGTAATATGAAAGAATTGTGGCAATTTTA[CG]GATGTGGTAACTCAAAATTCTCCTGCCATGCGCTATCAGTATGGGCACAGTTGCAGTTTT
cg22829917	-0.378141	-32.4388	0.263101	5496.5	0.641242	5745.72	HOTAIR	100124700	NR_003716	Body	chr12:54354529-54355491	S_Shore	37	12	F	54357408	GGAATCAATTAATTAGCGCCTCCCAGTCCCCCCACCGACCGCTGCTCGGCTGAGCGGGCG[CG]GCTGAGATAGAGGTGCTTGGCCAGCTCTCTGGTCTTGTTAACAAGCCTCATCATAAAGAT
cg22858277	0.336503	19.2024	0.521738	6136.35	0.185235	5912.62	HOXA10-AS;HOXA10-HOXA9	100874323;100534589	NR_046609;NR_037940	Body;Body	chr7:27208871-27209616	N_Shore	37	7	F	27208577	AAAAGAAAGAAGAGATAAAAGAGGAAGGGAAGACAGGGAAAAGAAGGAAGAAAAGAGAGG[CG]ACTCCTAGCAGCGGCCGAGCTTACAGAGAGAAGGGTAAGTGACAAGGCCAGGATCCCAGC
cg22901480	-0.412765	-17.8296	0.140714	2809.18	0.553479	3473.26	NOS1;NOS1	4842;4842	NM_000620;NM_001204218	5'UTR;5'UTR			37	12	F	117781391	TGACTCTCAATTTCCTTTTGTGAAATCGAAACAGTAATAACAACTAGTTGCCAAGACTTT[CG]TAATGATTAAGCAAGATGGACACCGTAAAGGGCACTTTGTAAACTGTAAATGTCAACTAT
cg22964184	0.193399	13.433	0.494347	5951.84	0.300949	6119.13	LINC01117	102724224	NR_110599	Body			37	2	R	177508658	TGCCGGCAGCAGGAAGATGTCCTTGAGCATGGCTTCCCCTGTGGTTGGCTTTGGACAAGC[CG]TGAATCAGACTGTCCTCACTAGTGCCGCCCTCCCAGCAGGGCCGACCAGCCTACCATACA
cg22975024	0.181292	18.0552	0.784654	2148.4	0.603362	2230.09							37	6	F	130841644	CAAATTAGATTACAGAATCAGCATTTAGTAAATCTCAGCCTCCTTCCTTTCCCAAACTAG[CG]ACTCATCCTCGAGTTTAAGAAAGAACACAGGAAGGAAAGAAGGCAATATCCCTCTCTGCT
cg22977990	0.17034	23.0425	0.86557	3153.39	0.69523	3294.36	MAML3	55534	NM_018717	Body			37	4	R	140850521	AATGAAATTGAATTTATCTGTGGTTGCGGTTAGCCATTGGCATTGATAATCACCACACAG[CG]GTATTTTCTTTGAAGGTAGATAGTTAGCACTCTCTAAACTAGAAATTGCCCCCATTTTAT
cg23000768	-0.246192	-33.0758	0.469639	9736.12	0.715832	7836.81	UPP2	151531	NM_001135098	Body			37	2	F	158891134	GCTTCCAAGAGGGGAGCTTGGGAAGGGAAAATTGAAGTCCATTTCCTTCCAGAGATTTGT[CG]TGTGTGTGTGCCTGAGGATTCTAGGAAGTCTGTCCTATAAATCTGGACTAATTACGCATA
cg23005102	-0.429599	-18.3216	0.0912959	1809.71	0.520895	3123.36							37	14	F	56979854	CTCGATCTCCTGACCTCGTGATCCATCCGCTTCGGCCTCCCAAAGTGCTGGGATTACGGG[CG]TGAGCCACATCACCCGGCCGGATGTCCTCTTATAACATCTTGCTTCTCAGGGTCTCAGAG
cg23007994	0.176371	16.1598	0.680884	2980.66	0.504513	3965	AMMECR1;AMMECR1;AMMECR1	9949;9949;9949	NM_001025580;NM_015365;NM_001171689	Body;Body;Body			37	X	F	109471869	AGCTAAAACAGTGAAACAGTGAGCTGCCCAACATAACTCAGCACTGACAGGCACCTGGCA[CG]TGTCAGCATGATGAAGCCAAGCAGAACTTATAAATTAAGCAGATAAGGGTGGGGGAGCAG
cg23068499	0.262411	18.1425	0.542394	6087.53	0.279983	5289.24	HOXD9	3235	NM_014213	TSS1500	chr2:176986424-176988291	N_Shore	37	2	F	176986026	TTGCCCCAGACTTAACACCGGTTGGGCAGGAGGAGGGTAATTTTTATTTAGCCGTTTCTC[CG]ATCATGTGGGGAATACCATTAGCTGTTGATAGCGGGCCATGTATCCGAGGAAAGCCTGAG
cg23105697	0.393196	27.2153	0.63658	3298.66	0.243383	3306.9	HOXD10	3236	NM_002148	Body	chr2:176982107-176982402	S_Shore	37	2	R	176983519	AAGATTCCCTTCCAAGGCCCACTTCATGTGAGTAATGTTTAATACTAGCATTTTCCAAAG[CG]GCCTGGCTGCCAGCAGGGTCACGGCCAAGGGTACATTTGAACAGTCTGAAGAAAAAAACA
cg23218997	-0.186537	-13.519	0.126701	4916.12	0.313238	5785.19	TCEAL3;TCEAL3	85012;85012	NM_001006933;NM_032926	TSS200;TSS200	chrX:102862719-102863148	N_Shore	37	X	R	102862639	CTGTCACACCTGGCGATAATGGCATCAGAGAGAGATACCCTGCGAGGATGCCGTGAGATG[CG]CCAGGTAAAGCACCTGGGGTCAGAAAGCCACCCCCTCCTCCTCTTCTCCGTGACCCCCCT
cg23220418	-0.206622	-13.4419	0.142282	7679.46	0.348904	9300.99	SLC25A14;SLC25A14;SLC25A14;SLC25A14;SLC25A14;SLC25A14;SLC25A14;SLC25A14;SLC25A14	9016;9016;9016;9016;9016;9016;9016;9016;9016	NM_001282196;NM_001282195;NM_001282197;NM_001282198;NM_001282196;NM_001282195;NM_001282197;NM_001282198;NR_104107	1stExon;1stExon;1stExon;1stExon;5'UTR;5'UTR;5'UTR;5'UTR;Body	chrX:129473463-129473945	Island	37	X	R	129473931	AATGCTTCCGGGTTGGCGCTGCAGTGGCGTTTCCGACTGTGGGAGCCTCAGCTTCCCAGT[CG]TCCGATGAGCCCGAGCAGGTGAGGGGGAGCTCCTGGACTTCCAGGCTGGGGAGCGGGGCT
cg23237276	0.18171	17.9522	0.660487	7517.28	0.478777	7864.82					chr14:101831291-101831695	N_Shelf	37	14	F	101827449	TCAGGGAATAGAGCCGGCCAGGCTTCGTGGCTGGGTCGCAGGAGCGGATGGGGAAGGACA[CG]GCATCTGAAGTCTGCACCCTGTGTGCAGGCAGCCGTGGTGCCAACAGATGTCCTTGGGTT
cg23240791	0.17218	15.2409	0.78778	4886.73	0.615601	4805.58							37	9	R	124318627	TCATTGACATATTGTCTATGGCTGCTTTTAAGCTACAGTGGCCAGTTGAGCAGTCGCATC[CG]TGACTACATGGCCTGGAGCACCTAAAATACCACCTGGCCCTTTACAGAATAAGTTTGCCA
cg23348270	-0.519701	-38.388	0.0854529	7270.16	0.605153	9850.08					chr2:176969217-176969895	Island	37	2	F	176969612	CCCCTATGCACCGGCGCGCCACTGCAGATGGCTCACCCTCCCCCGCCAAATCGCTGCTCC[CG]CCGGAGCTGCCGTCGCCATGTCGTTGAACTTGAATGGTTCGTCCTCCCCTTTTCCCTCTT
cg23395715	-0.371763	-31.7186	0.244541	7466.6	0.616304	8827.14	HOXC11	3227	NM_014212	3'UTR	chr12:54366815-54369103	S_Shore	37	12	R	54369514	CGCCGAGGCCAAGACTTTGATTTAAAAGAAAACACACCTCGGCGACAATGTCTTGCTGCT[CG]GATTAGGTGGGGGAGGGGCGACAGTAGTGAGCGCCTGAGCCGAACAATCCTCGAACTAAA
cg23421599	0.17769	19.5798	0.781425	4875.35	0.603735	5342.36							37	2	F	9713081	TTCTCTTTACAAACTGTGTATGTTTCATTCCTGGATTGCATCTGAGCTGCCGCCATGGAA[CG]GGCATTGAGTTTTAGCGTGTGTGATGTCCCATGTGTTCATTTTGTCTCCCCACACTATAA
cg23424962	-0.1751	-16.3433	0.147818	7014.63	0.322918	7721.61	GRIA3;GRIA3;GRIA3;GRIA3	2892;2892;2892;2892	NM_007325;NM_007325;NM_000828;NM_000828	5'UTR;1stExon;1stExon;5'UTR	chrX:122318752-122319149	N_Shore	37	X	F	122318339	GTTAAGGGGAGGGGGTGTAAGAGCCAGCGAATTCTTTTTCTTTTTCTATTATTATTTTGA[CG]ACTCCTGAGTTGCGCCCATGCTCTTGTCAGCTTCGTTTTAGGCGTACATGGCCAGGCAGA
cg23438516	-0.24023	-16.1486	0.0649998	6300.11	0.30523	7646.77							37	14	F	106892175	GGGATTACAGGCGTGAGCCACCGCGCCCGGCGGAGAGGAGATTTCTACTCTGGAAAGGAG[CG]AGTGGACAGCACAACTGGTTTGGAAACACGACAAACTGCGTCTGCATTTACAGAAGCAAC
cg23507472	-0.180064	-14.5461	0.216643	1201.68	0.396707	2141.53	TSR2	90121	NM_058163	TSS1500			37	X	R	54466607	GAGTCCTCTGCCCCAGGGCCTGGAATCTGTATCTGTAATAAGTTCCCCACATATTTCCTC[CG]CAGTACCCACGGATCCGGAAACCATGGCCCCACACGTCCTTCAGGTCTGGTGTCCTTTGA
cg23517936	0.267144	15.4162	0.749445	4229.74	0.482301	4961.27	GALNT18	374378	NM_198516	Body			37	11	F	11589700	ATACAATTTGGCTCAGCCTCTTGCTGTTCTCAACCACAATAAAACAGGCAGATCACAAAA[CG]AGAAAGTATGTGGAGCAGAACCACAGCCAACGCACAGCCCAGGTGACATAAGGAAGAAAG
cg23549331	0.184319	26.4316	0.607546	1914.41	0.423227	2071.92							37	8	F	6189008	GGTCAAACACCACACCTGCAGCCCCCTCTGCTGGCTCCCAATGGGTACATCTGCAAAGAG[CG]AGTCCAGGCAAATGAACACTATTAAGATTCTCTGGTTGGCCCCCATACTCTCTGGTTTCC
cg23632013	0.200516	17.3319	0.781379	2153.72	0.580863	3137.66							37	X	R	46235484	GATTCAAATTGTTCAAATATCCATAGGGAAGACATATAAACTCACCACAGACTTTGATAA[CG]TATTAGTCATTAGATATCTCATCCTGACCCCAGCCTCAGATTCACCTGCTGAATACCTGA
cg23636741	0.211551	15.2151	0.698801	5723.26	0.487251	6039.11							37	10	F	33418908	TTCAAACTGAGTTTTCCAACACTGGGCGAGTTTCAGCAAAGTAGGGCTGGGATAATGGTG[CG]GCTCTTGTGATTAATCTACTCCAGGAAAGGTTGAATGAGAAGTTAATGTGGATCCCCCAG
cg23656888	0.209942	14.067	0.282233	1686.61	0.0722912	52.1642							37	Y	R	7597532	AACTCCCAGTGCTGACATACTTACTCCCTGAGAGTGGCTCTTCATGTACCTCCAATGAGT[CG]CCATCTGGGTCAACCAGTGTCTTGCTCACCCCACGTGGTGAAAGTTGTCCACCATCTCCC
cg23685155	0.304407	15.045	0.427861	2875.22	0.123454	2711.14	HOXC9	3225	NM_006897	Body	chr12:54393374-54394648	S_Shore	37	12	F	54396440	GGTCAAAATCTGGTTTCAGAATCGAAGGATGAAGATGAAAAAGATGAATAAAGAGAAAAC[CG]ACAAGGAGCAGTCCTAAACCCTACCCAGCCTGCTGCCTCAGCACAGCCAAGGGAAAAACA
cg23696886	-0.179309	-14.1243	0.164484	5870.24	0.343793	6327.12	PDLIM2;PDLIM2;PDLIM2	64236;64236;64236	NM_198042;NM_176871;NM_021630	TSS1500;TSS1500;5'UTR	chr8:22436295-22437076	S_Shore	37	8	R	22437193	GGCAGCCGGGGATGGAGCGGACAGACCGCTGGTGCTCTTGATAGATTCTCGCAGCACTTG[CG]TCCCCAGGGCAGCCCCAGGATGGGTGCTGGGCAGGGTGGTGCCCAGCCTGGCACCGCGGC
cg23740652	0.193014	29.1591	0.793763	6893.44	0.600749	7255.17	PTPRN2;PTPRN2;PTPRN2	5799;5799;5799	NM_002847;NM_130842;NM_130843	Body;Body;Body	chr7:157560974-157561195	S_Shore	37	7	F	157561925	TGTCCTCATTATTCCGCCCCCCACACGCTTTGCCCGTGCCAAGCAAGGACCAACACATGC[CG]GTGATTTATCCCCAGGCCACTCCCGACGGCATCCAGGCTTAAGGCGCTGGTCTGATTTCA
cg23750445	-0.175393	-28.4282	0.336052	7530.52	0.511445	7281.86	HOXC12	3228	NM_173860	TSS1500	chr12:54348695-54349378	N_Shore	37	12	R	54347938	AGGCAGGCAGGTCCATGTGGAGCTAGGCACCTCCTTTTGCTGCATTCTCTACCTCCCTTC[CG]CATCCTTCCTCTAGCCGTGAGTGGAGGTGTGAGGCTGGGTGGCTCCCGGCTCCAGAGGAA
cg23839682	-0.19673	-15.3034	0.160756	7647.23	0.357486	8879.79	OPHN1	4983	NM_002547	TSS200	chrX:67652946-67653907	Island	37	X	R	67653496	AGCGCTCTGGCTCCTTCCTCAACTGTTTTCCTTGTACCTTAGAGTTTCCTGACCAGGGCC[CG]CTGGCTGCTAAGACTTCTTCCTGGTGCAAGGGAGCCGGCCGGCCGGCCGTCCTTTTAGGC
cg23854860	0.274175	17.5955	0.550314	9881.83	0.276139	9227.93	HOXA10-AS;HOXA10-HOXA9	100874323;100534589	NR_046609;NR_037940	Body;Body	chr7:27208871-27209616	N_Shore	37	7	F	27208590	GATAAAAGAGGAAGGGAAGACAGGGAAAAGAAGGAAGAAAAGAGAGGCGACTCCTAGCAG[CG]GCCGAGCTTACAGAGAGAAGGGTAAGTGACAAGGCCAGGATCCCAGCCTGCCCTATCCTT
cg23877385	-0.184112	-13.8965	0.44564	6446.26	0.629752	6322.38	GCNT3	9245	NM_004751	5'UTR			37	15	F	59908652	GGGGCATATCTCTCTGTTTCTATGGTTCCTCGTTGAGGGAAAAAGGCTTTCAAGTTCTTG[CG]TGAGCACTGACAGGCTTTTATGAATAGTTGGTGACACAGGTACAAACTGGGCTGTTCTGG
cg23888215	0.262163	30.8042	0.861497	3241.92	0.599334	3624.27							37	10	F	79422304	GTCCCATAAAAACCTTCTTCTGGGCTCCATCCAAGGCGGTGGAGCCAGCATGGCCCTGGA[CG]GATATTTCAGGGAGGCTGAGAGCGACCGCAAGGAAGCATTGTGCCTAATCGTGGCACTCG
cg23898213	0.200436	14.2506	0.754526	3056.93	0.554091	4148.09					chrX:62974713-62975218	S_Shelf	37	X	F	62979075	CCAAAGCCCTTGTATCTTAAGTCTCAAAAGTACTTTTGAGAGATTTCAGACCCTGGAACA[CG]GTATTTGATACCAGCCCTGTCCATGTGTGGGTAGCTTTCTGAGTTATGTGACCAATCAAC
cg23911912	-0.176859	-14.9799	0.456319	2556.82	0.633178	2927.03							37	2	R	68095136	AAACAGGATTCCTAGATCAGCGCTCATTACTCTTTGGGATATATAAGGTAAACATATGTA[CG]AATTCACACTCAAGGACAACCAAAAAAAAACCTTTTATTGGGAAACTGTTATTTCTGTAT
cg23996696	0.485464	16.6878	0.8034	3398.25	0.317937	1462.56							37	21	R	31322913	ACTCCTCTACTATTCTTTCCTGGAATTGTCTCTCAAATTAACTAACAACACTCAAATCCT[CG]TCTGCGTGTCTGCTTCTGAGGAGACCCTAGATATTTCTCAACCTTTTTATACTTTTCACC
cg24023856	-0.189572	-13.7062	0.127585	6158.87	0.317157	7423.21	RAB39B	116442	NM_171998	TSS200	chrX:154493303-154493907	Island	37	X	R	154493906	CGCCTGGGCCGCCGCACTATCTGTAAGAGGAGCGCACACAAAATGGCTGCAACATTAGCG[CG]ATCCCTCCCTTTCTAACTACCCCACCCACCCTCTGTTCATTAAAACTGTTCTCTGTCGTT
cg24076069	0.173359	13.9633	0.53306	3616.29	0.359701	3567.58							37	3	R	138609914	GCAATTGTCCTTTATTCTGACCCAAAAAACCTCATGTAGCTCTAAATTCAGAAAATAACA[CG]TGTTGGTGAGAATGTGGAGAAATTGGAACCTTTACGCATTGTTGATGGGACTGTAAAATG
cg24155143	0.189934	22.9169	0.550219	5091.42	0.360286	5128.89							37	4	F	157233581	GTGTTTTTTGAGGCTTCTGTGGTCTCATAATTGCATGTTGCTGTAATTCATAAGCAGCAG[CG]CTATTGACAGGAAAGGAGTAACACAGAGTTTTGGAGCACTAACATGTTTAGATATTCACT
cg24194674	0.208955	15.6308	0.745299	5554.44	0.536343	6008.19	ADAM12;ADAM12	8038;8038	NM_003474;NM_021641	Body;Body			37	10	R	127779842	TGTGGAATGATTTACAATTTACAGACATGTGATCTCATTGAGTCCATTCTCCCACTCTCT[CG]GAGACACTATGAGGTAAGAGAACCACCATTTTGAGATAATACCGGAGCAGCCGGGAAAAC
cg24278877	-0.221145	-14.6887	0.14051	5624.42	0.361654	6851.85	SYP-AS1;SYP	100873921;6855	NR_046649;NM_003179	Body;TSS200	chrX:49056348-49056887	Island	37	X	F	49056775	CGTTGGAACAGCCCAGGCGGCTGCAGCCCCGCCCCTCGCGCCCCCTCCTTGCCCGCCACG[CG]CCTGCGCACAGCGGGTTGTACCACAGTCTCACCGGCAGCCATTCCGGCCCGGAGGCTGGA
cg24284460	-0.227758	-20.9245	0.123282	5340.28	0.351039	6453.82	TRAK1	22906	NM_001042646	Body			37	3	R	42139507	TGATGTTTCTATTTCCGGAGGAGTATCTTGGAGGACCTTTAAGTTTTCCTTTCCTCCCTT[CG]TTTCATTTTTTTTCTTCTCACCCTCTTCTCTCCTCCATCTCTCCTTACCCACTTTCTGTC
cg24314752	0.259179	22.0571	0.537532	4272.74	0.278353	4638.31							37	8	F	117364688	ACAAGCATCTGAGTGGTGCGGGGAAAGAAAGCTCAGCGTTGTTTATAACAAGAGTCATCA[CG]GACCAGGAAGAACAAAGCAGCAAGAACTGACAAAGAAGATGATACCCAGAGCACAAGGAA
cg24386737	0.172225	15.7638	0.793241	3350.7	0.621016	4414.33	OPHN1	4983	NM_002547	Body			37	X	R	67333224	AAGTTCCTGAGCCCTACAGCTTAGTGGGATTATATACATTTTTCTCTTCACCTGAAGCTT[CG]TCAGGGAATCCAAGTTGCTAGTAATTCAACAAAAGACCTGCAAAAGCATGGGCTGAGCCC
cg24398268	-0.180784	-27.6132	0.1273	5641.27	0.308084	6527.01	GDNF;GDNF;GDNF;GDNF;GDNF	2668;2668;2668;2668;2668	NM_199231;NM_000514;NM_001278098;NM_001190469;NM_001190468	5'UTR;5'UTR;TSS200;Body;Body	chr5:37834671-37835128	Island	37	5	F	37835021	AGAATGCACGTTAAGCCTGGGCTCCCTGCGGGTCCCTGCGCCCCTCTCCAACCTCGTCAC[CG]CCCTCCTCCGGCACCGCTGCAGGCCAGCGGCTCCTCGGGCACTCCTGCCCTCCTTGCAAG
cg24446586	0.244225	21.8002	0.29745	10501.4	0.541675	11859.3	HOXA11AS;HOXA11	3207	NR_002795;NM_005523	Body;TSS1500	chr7:27225050-27225629	Island	37	7	R	27225078	TTCTTTGTAGCCACCTCAGGGGAAGCAACAGATCGTCACTCGGTGTTCTCACCGAAAGCA[CG]TAATCGCCGGTGTAACTCATGTTGGCTGGGGGGCCTCCCGGCGCGCGCGGAGAGGCTGGG
cg24479552	0.171536	14.2898	0.66642	3841.87	0.494884	3783.33	FFAR1	2864	NM_005303	TSS1500	chr19:35842430-35843187	N_Shore	37	19	F	35841581	CCTCTGTGTTCCTGCATCTTCCCAGCCCCTCACCTCCTCTGGCGTGGCCTCACCTCCAGC[CG]GGATGCCCCATTAGCTGCTCACCCAAGCTGCTAGAACCTCAGGCTAATGGCCCTGTCACC
cg24484570	0.188467	13.0298	0.613201	3719.3	0.424734	3879.71	H2AFY;H2AFY;H2AFY;H2AFY	9555;9555;9555;9555	NM_001040158;NM_004893;NM_138610;NM_138609	Body;Body;Body;Body			37	5	F	134685115	CTTTGGAGCTCTTTAACTCCTCCAAAGTCTTGTGAAAGGGGAGTTTAACTGCTTACAGCC[CG]ATTTCATTTTGGCCTGGCAGACTTGGCAAATTCTGACTTTCCATCCAGTTTGTCTTTCCA
cg24544593	0.179337	28.4901	0.782916	7266.41	0.603579	7554.25	SPATS2L;SPATS2L;SPATS2L;SPATS2L;SPATS2L;SPATS2L;SPATS2L	26010;26010;26010;26010;26010;26010;26010	NM_001282743;NM_001282744;NM_015535;NM_001100424;NM_001100423;NM_001100422;NM_001282735	5'UTR;Body;Body;Body;Body;Body;Body			37	2	F	201273658	CTGTTTCTAGATAGCACATGGACTTTGCCAAACCAGAGTGAAATTAGCAGAAGCAAAATA[CG]GGAACATAATTTTGGGAAGGTAAAGCAGTTGCTAAATGAACCGCTAACTAGCCATCTTGA
cg24672833	-0.171619	-15.0699	0.0444916	6121.29	0.216111	6269.53					chr17:46658948-46660003	Island	37	17	F	46659318	CCCAGGACGGGTTTCACCGGAGCGGGAGGCTGCCTCTCCCCTTCACCGCCCAGAAGGATA[CG]AACAGCAACACGCATAATAGTAAAATAAGAGCAGGGGCTGCGCGCGAGCTGAGCCACCTC
cg24676461	-0.303467	-54.6268	0.518894	2741.69	0.822361	2979.27	SLC7A11	23657	NM_014331	Body			37	4	R	139156002	TACACAACTAATACATGGCTGAAGACGGAGTCAAGTCCAACTGTATTAAGCTCCAAAGCC[CG]CCAGCCTGACAGGCCAGCAGTCAATAAGTAGTACATGCATTTGAATGCTGAGTATGTTGT
cg24691854	-0.174534	-14.7798	0.155263	4805.23	0.329796	5943.88					chrX:139593105-139593582	Island	37	X	R	139593162	TCTACGGAGAAATCGGGCCTCGCGAGAAGCGCAACATCTTGGACAAGGACCTGGCGTGAG[CG]GGGTCGCTACGCCCCGACCTGCAGGGGCCACGCTCATTCCCCAGCGCGCGCGCGCTTTCC
cg24751886	-0.208568	-14.4934	0.171525	4572.6	0.380093	6191.26					chrX:115085035-115085397	Island	37	X	F	115085150	ATAACTGCCTGACGCCCGAGCCGGTGGTGCGGCAGCCACCATTGCGCAAGTTCGAGCGCC[CG]GCTCTGGCTGCTCACATGATGGAGGATGGGGAAGGTCCTCTGCACCAGAAAGGCCGCCTA
cg24759540	0.17813	13.0171	0.549815	2575.61	0.371685	2465.73	LOC101927640	101927640	NR_121193	Body			37	6	R	112590529	CACAAAAGGAAAAGAATTAGGAAATGCGTCTCCTTTCCCTGATTCACCCCTCTGTGATAT[CG]CCCTCCACTGGCATTGTGGTGTGTGCTTCCTAGAACAATAGGCCATCAAATCATGTAGTG
cg24768821	0.260373	25.3712	0.725793	3057.28	0.46542	3938.97	CXCL16;CXCL16	58191;58191	NM_001100812;NM_022059	Body;Body	chr17:4642038-4643410	N_Shelf	37	17	R	4639518	TCTTGGCCTCCAAGTATAGGGCAGGACCCATCTGAAATGAGAGCCTATGACCTACTTCCA[CG]TGAAGTTAGAGAATTCCTTTATGGCCAGCTCTCACAGAAAAACAGAGCAGAGTGAGCTAC
cg24774682	0.189303	14.3237	0.651288	1901.71	0.461985	1964.86	HECW1;HECW1	23072;23072	NM_001287059;NM_015052	5'UTR;5'UTR			37	7	R	43187422	CGAAGGGACTGGCCATTGGCCACAGTAGTCTTGCCAGAATGATGTTTGGGTTAATTGCAC[CG]TCTAGTTTATTTTCAGTCTTCCCTACTAGACAGCACTTAGCATTGTTTTACTAAACTTTA
cg24796546	0.271457	45.3045	0.853415	2327.09	0.581958	3118.94	SDK1	221935	NM_152744	Body			37	7	R	4133359	TGCCGGCGGCGTCGACAGCGACAGCGTTTGGAATGACGCATGCCTCGGTGAAGTCGGGGG[CG]TGAAGCAACACTGTCTCTCTCCTAAGCACACGCTGTGCCGAGGGACCGGATCCTGGGCTG
cg24813163	-0.173575	-13.3262	0.250989	6673.62	0.424563	8379.18	FLJ30058;FLJ30058		NM_144967;NM_144967	1stExon;5'UTR	chrX:130192131-130192735	Island	37	X	R	130192301	ACACTCTTAGCTGGGTGCAGGGTGCGGCTCAGGGCGTGGTCACCGGGGGCTACTTAGGGC[CG]CCGGTGCGGGGGACGACGCAAAGGTTAACTGCGAGCTGCCGGGCACTCAGCGCGGGTCAT
cg24905779	0.187838	14.3191	0.629992	4448.78	0.442154	4512.95							37	12	R	26431037	TTTATTTGAAAACGAAATTCCGGTAAATCTTTCGCACCATCTGGCAGTGTGGTGATTGGC[CG]CGAGTTAGGAACAAGCCACTGAGCACACAAGAAAACAAAGCAGTGAAAACCCACCACCCC
cg24933060	0.184423	27.7513	0.340786	3145.12	0.156363	2522.93					chr7:102157823-102158510	N_Shelf	37	7	R	102155527	CTGTGTGAGGACAGCTTCCTCCTTGGAACTGTCTCAGTCAAGATGAGCCACTATGAGAGG[CG]GTAAGCTCCCCGTCCTCAGAAGTATGCAAGCCCTGGCTGGAGGAGATGCTACTCAGAAGA
cg24943449	0.175477	26.011	0.849325	2188.32	0.673848	2301							37	18	F	1438771	GAATCTGGTTAAACAGAATAAGGACCAAAAGAAAGAAGCTGAATTTAAAAAGAAAGCAGT[CG]CAAGAGAGTCAGTACTCTCTGACTTCAGTATAGCCAATTGTAAGAAATTAACGGGGAAAA
cg24988255	0.231206	21.0987	0.430605	4346.64	0.661811	4917.82	HOXA11AS;HOXA11	3207	NR_002795;NM_005523	Body;TSS1500	chr7:27225050-27225629	Island	37	7	F	27225396	GAGTCTCGCATTTGCACCCCCTTCTTCGCAGTCCCCCTCCCATAGACTTGCTCTGGGAAG[CG]CCTCTGCCTCCGACCCTAGCCGGAACCCCTTCGGGGCCAGAGTTTGAAGCCGTGGATGTG
cg25017223	0.180129	14.6583	0.865773	3865.13	0.685644	4218.36							37	17	R	75238703	CCCTCGCAGCACTTGCCGTGGGGCGCGTGAACCATGGCTACTGAGTGAACGCAAGAGCGT[CG]AGGGCTTTTGTCCTCTGACAAGTGCACACTCCCCCAGGCACCCACGTGGAATTTCAAACC
cg25032547	-0.196579	-14.1547	0.212516	2563.14	0.409095	505.846	TTTY15	64595	NR_001545	TSS1500			37	Y	R	14773536	ACGATGCGAGAAGTGGTGGCCCCTTAAAAGCTGCTCTATGAATTCCCAGGCGCCGCAGCA[CG]GTCTCAGGATCTCAGCATTCAGGCTCACTTTTCTATGTACTGTTCATCCTGAGAAAAACT
cg25034766	0.240625	15.8023	0.823736	6026.62	0.583111	6642.75	FOS	2353	NM_005252	Body	chr14:75743683-75746798	S_Shore	37	14	F	75747332	GAAGAAGAAGAGAAAAGGAGAATCCGAAGGGAAAGGAATAAGATGGCTGCAGCCAAATGC[CG]CAACCGGAGGAGGGAGCTGACTGATACACTCCAAGCGGTAGGTACTCTGTGGGTTGCTCC
cg25101568	0.171512	13.2484	0.728815	3439.15	0.557303	3149.57							37	6	F	107268270	CAAGAGCCAAGCCCCTATAAAACATTAAATCAAAAGATTTTTGTGGCCTCTAGGGTTGGG[CG]AGGACGACAACCCTGTTCAGCAGAAAGTAGCTCCAGAAGACTAGACTGCTGCCCTTTTTC
cg25116412	0.270891	18.6801	0.820579	6004.89	0.549688	6744.42	TTC25;TTC25	83538;83538	NR_110662;NM_031421	Body;Body			37	17	F	40094835	TCTCCTTGGCGCCTCCTCACACCCCTTCCCCACAGACCTGATCAAAGGCACCATGAAGGG[CG]GCCTGACTGTGGAGGACCTCATCATGACGGGCATCAACTACCTGGATACTCACAGCAACT
cg25121513	-0.175114	-32.5169	0.43932	2869.61	0.614434	3605.3					chr7:25898237-25898771	N_Shore	37	7	R	25898206	GTTAATTTCTGCTTCCTAAAAAGTTTGATCAGGGTCATAAATCACTCGGTCCACCCTTGC[CG]GTCCTGCCTGGTTCCCCAAGGTTCTCTCCCCGCAGCCCGCTGCAGGGGCGCAGGGTGAGT
cg25137787	0.177361	18.3426	0.746891	5565.52	0.56953	5683.63							37	1	R	2863815	GGAGCCCAGGGCCTGGCCGCTGCTCCAGGGACCTGGTTGAATGGCCCGAGTCACTGTTGA[CG]GCGTTTGAACACCAGGAGGTGTGGGTGCCGGACAGCTGCAGCTTCTGTTTCTGATAGAGC
cg25189177	-0.224181	-13.0176	0.204828	5442.37	0.429009	6754.83	DLG3;DLG3	1741;1741	NM_020730;NM_021120	TSS200;Body	chrX:69674799-69675305	N_Shelf	37	X	R	69672110	GGACAGAAGTGGCTGCAGGGACAAGCTCTACCATCAGGGGGAGTGCCGAGTGAGTGGCCC[CG]GTCCAAAAGTGCAGATAAAGAAAGGATGGGGTGGAGCGTTTAGGGGGCTGAGGAGGCGAG
cg25203245	-0.456261	-22.0607	0.34754	5518.23	0.803801	5159.13	FLJ32810		NM_152432	Body			37	11	R	100760935	ATCTGTGGGCAGGTTTTCCTTAGGCAGCCACATCTTTTGAAGGTCCACGTTTCTGCCTCT[CG]AGATGTCCCTCCATGGTCTAAAACGTATTCAGCTCTCTCAGCCAGCTCCTGATGGTTGAA
cg25226455	0.175146	23.142	0.760613	6189.04	0.585467	6622.36	LINC01581	101927112	NR_120320	Body			37	15	R	94614057	AGCAAAGCATCGGTGGTCAGGAACTGGGTCTTCCTAATCAGCCCTGCCAAGTTGGAAGAG[CG]GCAGCTTAAAGAGATGGGAGCGCCATCCCTTGAAATGGCGGAAACAGGAAGCGGAGATGC
cg25241102	0.173411	16.434	0.296792	1435.19	0.123381	1495.6	HNMT;HNMT;HNMT;HNMT;HNMT;HNMT	3176;3176;3176;3176;3176;3176	NM_001024075;NM_006895;NM_001024074;NM_001024075;NM_001024074;NM_006895	1stExon;1stExon;1stExon;5'UTR;5'UTR;5'UTR			37	2	R	138721836	GAAAAGTTTTAGCAGTGGATTTACAGCCTTGCTTAATACTTCTATTTCTTACAAAACAAC[CG]TATAGGGGTTAAAGTATCAGTGCAAAGTCCCGTTCAAATATTGACTCAGTAATGAGCTCT
cg25293325	0.196806	13.1324	0.61507	3350.56	0.418264	3291.72	NXN	64359	NM_022463	Body			37	17	R	873413	GCCGCAGAAAATTTACGTTTGCTTTTAATCACGGAGGCCACAGAACAAAACTTTCCATGA[CG]GGTCTCACTCCCGAGTAACGGCACTGGGCTTCTGCCTCGTCGTGGTGCAGAAAGCACAGG
cg25353990	0.186418	16.2147	0.663386	4508.01	0.476968	4639.66	EBF1	1879	NM_024007	Body			37	5	R	158164199	GGGAAGGACTCCTGGAACCACAGAAAGCTGTAACTTTCTGCAACAAGAAGGGTGTCAAGA[CG]AAGCCAACATAGGCAGAATTAACCAATAGAGAAGCCAGAGGAAAATTTCCAAACTGCCTT
cg25406865	0.250208	17.0383	0.751548	7134.86	0.50134	7855.24	CPNE7;CPNE7	27132;27132	NM_014427;NM_153636	Body;Body	chr16:89661799-89662043	S_Shore	37	16	F	89662837	GTGGGTAGTCACCACTCGGCTCTGGAGGATGAGGCCTGGGCCATAATCCAGTTGCAGGGA[CG]GATGATCTCCATCTCGAAGGTCCCAGAGGTAACTGCGTTGTCCCATCCTCCAGGCATCCC
cg25424831	0.227806	13.0806	0.801165	2996.1	0.573359	3862.18	CASK;CASK;CASK	8573;8573;8573	NM_003688;NM_001126055;NM_001126054	Body;Body;Body			37	X	F	41580409	CTAGAACTGTTAGGCCAAGAGCATTTGGACTTGGACAATAGAAGGGGAACCTTGAAGAGA[CG]GATGGGCAAGATGAATGAGAACCAAAGAAAACTATTGGTGATTTGAATGAGAAAAGTCCA
cg25505551	0.446663	17.6979	0.836954	3149.49	0.390291	724.532	LINC01250	101927554	NR_110228	Body	chr2:3063372-3063672	N_Shore	37	2	F	3063236	ATCCTGCCTGACTTCATACCCCCTACAGTACCCAGCGCGCCCTCAACACAGAACAGAGTG[CG]GCTCAAAGACCCGGAGGGAAATGGAAAAATTATCTGGCAAATCTAGCCCCAGAGAAAGAA
cg25528264	-0.192241	-15.0143	0.1293	6729.87	0.32154	8535.48	IGBP1;IGBP1	3476;3476	NM_001551;NM_001551	5'UTR;1stExon	chrX:69353104-69353904	Island	37	X	R	69353387	AACCGTGGGAGTGGTGCGGCGGCTAGAGTCCCTGGACTCCTCAACCTAGGGAGCTACTCG[CG]AGGTAAGGGGCGCGCCAGACTGGCTCCTAAAACGCACTCGCTCGTCCGCACTCCTCGCGC
cg25538674	0.396394	13.2747	0.570063	3271.03	0.173669	107.466	TSPY4	728395	NM_001164471	Body	chrY:9195206-9195726	S_Shore	37	Y	R	9197029	AGGGCTTCTCATTCCACTCCAATTGAGTGGTATCTGGATTATGAAGTGGAGGCCTATCGC[CG]CAGACACCACAACAGCAGCCTTAACTTCTTCAACTGGTTCTCTGACCACAACTTCGCAGG
cg25549122	-0.207653	-14.1823	0.371413	2654.48	0.579066	3374.15	LCMT1;LCMT1	51451;51451	NM_016309;NM_001032391	Body;Body			37	16	F	25138449	TTGAAACAAAAGTAGGCTGGGCACGGTGACTCACGCCTGTAATCTCAGCACCTTGGGAAG[CG]GAGGTTGGAGAATCACTTGAAGCCAAGAGTAAGCATCATAAATGTCTTAATCCTTACTAT
cg25644556	0.289178	16.2403	0.444102	10043.3	0.154924	6996.61	MIR196B	442920	NR_029911	TSS1500	chr7:27208871-27209616	Island	37	7	R	27209582	GCCGGCGCCAAGAGGCGGTAGCCGTGGAAGGCTCGAAAGCGCCAGGGACGGTACAGATCC[CG]GCTCCCTGTCTGGCCCCGGCCTCCCGCCTCTCGCTCTCCCCCTCTCCCTCCTAGCTGCCC
cg25644740	-0.34394	-19.7074	0.35159	1722.66	0.69553	2613.37	HCG4P6		NR_001317	TSS1500	chr6:29894140-29895117	Island	37	6	R	29894152	CTTCCTGGACACTCAGGATGTGGACTCAGTTCTCACCCCCATTTGGTGTCGGGTTTCTAG[CG]AAGCCAATCGGCGTCGCTGGGGTCCCTGTTCCAGAAGTCCCCGCGAACCCATTGGGACTC
cg25652680	0.173618	26.0756	0.737278	3447.5	0.56366	3466.12	TREML4	285852	NM_198153	TSS1500			37	6	F	41194600	AGGTATTTTGTAGAATGTCCCTCATGTGGAATTTGTTTGATGTTTTTCTCCTGGGGCCAG[CG]GCTTTGGGGAAGGAGACTGCACAGCTAATTGCCCTGTCATCACATCAAGTCAATGACACA
cg25661164	-0.186806	-15.2985	0.177924	4876.63	0.364729	6473.41	CXorf39;CXorf39		NM_207318;NM_207318	5'UTR;1stExon	chrX:103411059-103411782	Island	37	X	F	103411416	CGGGCACACCCCGGAGCGTCGGCGACTGCGGACAGGTTAGAGTGGGGGCAGGGGCGGGCG[CG]GGAGCAGCCCAGGGCCAGAGAGGGAGCCCGAGCCAGGCCATCTCCAACCATGTCCGACGA
cg25711665	0.206986	22.9304	0.758905	3021.6	0.551919	3344.37							37	20	F	13646658	AGAGGACTTCCTCCCACCAAAATTTGCGCAATGGTAAATTTTAGAGGTAAAACTAAAAAA[CG]TGTTCATTACTGGGAATATAAAGACAAGAGGCCAGCTATTGTTGAAATAATGCTGTATAA
cg25790831	0.314043	20.641	0.680242	1699.37	0.366198	669.548	KRTAP9-7	100505724	NM_001277332	TSS1500			37	17	R	39431672	CACCAGGAACTATCACATCACCAGAAGATGGTCAGAGCAGGAACAATGCTGATGATGAGA[CG]GGCTTCCTTTTATCTGAAATAGTTTCTATGAGTAATCCACAATTAAGCAACAGATTAAAC
cg25829490	0.459339	34.3513	0.60808	5043.91	0.148741	4215.39	HOXD9	3235	NM_014213	Body	chr2:176989337-176989587	N_Shore	37	2	F	176988792	GACGCTTGAGCTGGAGAAAGAATTCCTCTTCAACATGTACCTCACCCGGGACCGGCGCTA[CG]AGGTGGCCAGGATTCTCAACCTAACAGAGAGACAGGTCAAAATCTGGTTTCAGAACCGTA
cg25901381	0.303008	29.6293	0.239517	6831.7	0.542526	6838.26	HOXA11AS;HOXA11	3207	NR_002795;NM_005523	Body;TSS1500	chr7:27225050-27225629	Island	37	7	R	27225485	CCTTCGGGGCCAGAGTTTGAAGCCGTGGATGTGCCTGCCTGGTGGCTTGTCCGATTTGCA[CG]GTGACTTGATTACACTCTCTCATTCATGGTCACTTCCGAAGCGCTTTAGTGCCTTCCGTC
cg25939766	-0.240004	-13.1003	0.231995	5703.33	0.471998	7440.21	NHSL2	340527	NM_001013627	TSS1500	chrX:71130679-71131820	N_Shore	37	X	R	71130218	TTGGTCCTTATTTCCAAGCTCCTGGGTGCTAGAAGGTTGTATTCACAGCCTAGTCTAGCC[CG]TGCGTGGCACCGAGTACGTTTGGGAAAGGAAATCTAGATCAATAAAGTCAAACTATTCGG
cg25942585	0.234478	18.854	0.6637	1174.33	0.429223	1702.32							37	X	F	30531795	CATTTGTGTCAGAAAAAAATTCTTGCTTTCAAGTGACAGAAGCCCAGTTCAAACTAAAAA[CG]AAATTTGGGGATGCACATGCCTGGAAAGAATATGGATAAATCTGAGTATGCATGAATAGA
cg25971649	-0.395214	-15.2187	0.40028	228.361	0.795495	3059.93	CD58;CD58;CD58	965;965;965	NM_001779;NR_026665;NM_001144822	Body;Body;Body	chr1:117077042-117077299	N_Shore	37	1	R	117075504	TTAGATGGAGTAAGCGCTGTCGACGGGATTGTGCCGCATGCGGCAAAGACTGAGGCCTCC[CG]CTACAGGCCCGGAGTCGCGACAGCCGGTCTGCCAGGCGCCCACCTCCACTTCCTACTGCT
cg25975690	0.259237	16.5104	0.650432	2289.32	0.391195	2085.39					chr7:27199661-27200960	Island	37	7	R	27199726	TCGTAAACATTTTGTGGGCTTGGCGGAGACTATTACGACCCAAATAAATGCACTGTGTAG[CG]TGTTCACAGGGCTCCGGGGCCTTTCGAAAGGTTCTCTGTTTGCTTTTGCGTTTTGCCTCT
cg26009591	0.194181	21.3479	0.893261	5050.32	0.69908	6077.69	DDX53	168400	NM_182699	TSS200			37	X	F	23017991	TTACCTCACCCCAGTCCAAGCCCTGTGATTGGTCAGGCCATCAAAGCCTCGCCCCCTACA[CG]ACCCGGAATTCGACGCCAACACTGGTTTCTGGGGCAACTTCTGCGTAGCTATGTGACTAG
cg26021304	-0.177435	-13.6283	0.320862	6003.95	0.498298	5677.76	ZFP57	346171	NM_001109809	TSS200			37	6	R	29645117	ACCCTTGGCTCACCAGCTGCCATTGTTTAGTAACAACACCAGCCTGGGCTAGGTGTCTGC[CG]TCTGTTCTACCCTGCTTCTAGAAACCTGAGGTCAGAGAAAAACAAAACATATCAGCAAGA
cg26033202	0.189428	16.7399	0.863689	5178.29	0.674261	5404.38	B4GALNT3	283358	NM_173593	Body			37	12	R	642085	GTTAGTCATCTCCCCTTGGTGTGACTCCCAACAGTCAAGGACTTTGGCTGAGCTGAAGAC[CG]TCTTCGAGAAGGAATGTGCACCTGAGACGCACTGTAACTCCCACTGATGGGGCAGGCAGC
cg26053480	-0.186495	-34.8944	0.0807459	3494.07	0.267241	3111.57					chr7:25898237-25898771	Island	37	7	R	25898758	AGGCGCGCTGCGAGGAGGATGGGCCTGGCCGGGGACCCGTGGAGGATCCGCCTCCAGTCC[CG]AGGAGGTCCCCGTTTTGTGGCTGTAGTGATGTGGCGTAAAAGTCAAGTCGTGGACTTTTC
cg26099134	-0.172405	-28.4	0.201987	6992.93	0.374392	7553.07	SIM1	6492	NM_005068	Body	chr6:100897080-100897621	Island	37	6	F	100897309	CCACAGGTGAGGCCGGCGTTACGCTTGGCCAAGACGCACTTCATCCTCAGGAAGAAGGAG[CG]CTCGATCTCATACTCTGGGAGAGAGGAACGAAGGGAAGCTCAGGTCGTGTGACACCGGCG
cg26121931	-0.208627	-28.6049	0.233834	4890.44	0.442462	6286.32					chr6:29894140-29895117	S_Shore	37	6	R	29895204	AGCAGATCAGGGCCTACCTGGAGGGCACGTGCGTGGAGAGGCTCGCAGACACCTGGAGAA[CG]GGAAGGAGACGCTGCAGCTCACGGGTACCAGGGAACACAAGACGCCTCCCTGATCGCCTG
cg26157534	0.178125	14.2619	0.574889	3527.26	0.396764	3772.27	PEX2;PEX2;PEX2;PEX2	5828;5828;5828;5828	NM_001079867;NM_000318;NM_001172087;NM_001172086	5'UTR;5'UTR;5'UTR;5'UTR			37	8	R	77904334	TCATTAAGACATAAATTGTGGCAGTTAAACCACAAACATAATGTCACCCTTATGTGTGCA[CG]TGGGAGGGGCCAGGCAGGAGTGGGCAGAGATATGATGGTTCAGTGGAACTCACTGCCCAC
cg26162657	0.284984	18.7247	0.821475	2680.28	0.536491	2852.09	C14orf143		NM_145231	Body	chr14:90358130-90358388	N_Shore	37	14	F	90357313	GACTACATGAAAGTTTCCCTGGTGCTGAGCAAAGGAGTAAGAGAAAAATGAAATAAAAAA[CG]ATCATTCACCCCTGAGAAGTTATGAGTGTTGACTGACCCTCACTGGGAGAGTCCCTGGGA
cg26187313	0.235485	13.2903	0.651371	3755.42	0.415885	4657.86							37	6	R	475429	GGGCTCCGTAAATCCATATGCTGCCATGGAAAGAACGGGGCAGACGGACGGTCACCTATG[CG]TTCCTCTCCTGCTCAGCGAGCATGCTTTTGACAGGAGGAAGAGCAAATGGGGCAGTCACG
cg26209975	0.17518	13.8204	0.608909	2113.07	0.433729	2254.78	FUT8;FUT8;FUT8;FUT8;FUT8	2530;2530;2530;2530;2530	NM_004480;NR_038167;NR_038170;NM_178156;NM_178155	Body;Body;Body;Body;Body			37	14	R	66170994	AGTGTGCTGACTGACAGCTTCATCCTGCGAGATCCTGATGGCATACCTGCTTATTCTAGT[CG]TTTCTTTCAAGGGGGCATGACATGTAGTGAAGGAATAAGGGGAACTTAAGAGTGGAATTG
cg26210364	0.207797	15.1189	0.716992	4576.57	0.509195	4709.62							37	11	R	26800135	CTCTCACTGTTGATGTCATCTCCTGTCTTCTCATTTTTGCACCTGGCTGCTTTTCTTTTC[CG]GTTTTGGGAGTCAAAATTGGGAAGTTACTGGTGGTTTGTATGCTTCATTGCTTACGTGAA
cg26222222	-0.524733	-15.5023	0.283046	1212.3	0.807779	4149.71							37	2	F	231430244	AGACTAGGGGCACCCGGGGAGCTCCAGGAACTCAGGAGTAGGACCAGGCCCACCTGACAC[CG]CCCTGGTGTGACTCTCAGACGCATCTCACCAGCAGAGGTTAATGTGGCAGCAGCACTGTT
cg26236177	-0.179471	-16.3961	0.115808	2665.28	0.295279	3101.52					chr14:61108954-61109786	S_Shore	37	14	F	61110649	AACAAGTTTACAAGCAGTAATCACGGGGGCTTTTACAGGACCAGCGCTCTTGCTCCTCGC[CG]GATCTGCAGACATTTCCAAGATTCACCAACTAAGGGAGCAGGAAGTGGGCCGGGGCGCCC
cg26244616	0.181806	18.0068	0.574404	8056.4	0.392598	8430.67							37	11	R	27955722	TTAGCATACAAATACTGCTCCAGCATCTCTGTTTTCTGTGGCGCCAGGAAGACTGAGTCC[CG]TGACTGCAGGGGCTGGTAGGATGAGCACTGCAGGCTGCACGAGGTCGGCCAGGGCCCATT
cg26259537	0.262831	15.1069	0.399267	8678.75	0.136436	6277.91	MIR196B	442920	NR_029911	TSS200	chr7:27208871-27209616	Island	37	7	F	27209247	GTGCTGCCCGCGAAGGGCTGCCTCGCCCGCCGCCGCCGCCGCCTCCGCCGCTGCCGCCGC[CG]CCAAGGAGAGAACCCTGCCATCGCGCCTGGCCCGGCCCAGCCCAGCCCCTAGGCAACCTG
cg26267038	-0.218424	-14.2898	0.21449	5841.83	0.432914	7555.9	CNKSR2;CNKSR2;CNKSR2;CNKSR2;CNKSR2;CNKSR2;CNKSR2;CNKSR2	22866;22866;22866;22866;22866;22866;22866;22866	NM_001168647;NM_001168648;NM_001168648;NM_014927;NM_001168647;NM_001168649;NM_014927;NM_001168649	1stExon;1stExon;5'UTR;1stExon;5'UTR;5'UTR;5'UTR;1stExon	chrX:21391835-21393408	Island	37	X	R	21392988	GCAAGGGACCCCACCTGAGAGCAGCTCGGGCTGCTGAGTTCGTTTTGTGTCTGAGCTCTG[CG]CTCTGCACGGAACCGACCCCGTACCCATGGCTCTGATAATGGAACCGGTGAGCAAATGGT
cg26321804	0.17849	14.3288	0.693471	2148.35	0.514981	2961.7							37	X	F	128493863	GTGCTTTGTTTAGAAATAAAAAAAGATAAGGACACAGGGTAGATGCTATTATTCTCTCCA[CG]TTTAAACCCTAGGTAGAAGCATTGACACTAGGGAGACTAGAAGGCAATATGTTTTCAAAT
cg26376518	-0.213897	-13.7087	0.161648	4611.43	0.375545	5959.95	NXT2	55916	NM_018698	Body	chrX:108780054-108780413	Island	37	X	F	108780127	AACGACGGACCGAGCTACTTCCGGGAGAGAATGGGAGGGTGGAAAATTTTGTGCGTTTGG[CG]GGTTTCGCTCTCTTCATAAGTATTGATCATTCCGCAGCCCTGCGGACCGGACACGTGAGG
cg26407571	-0.330724	-22.2356	0.403487	4652.9	0.734212	4734.98	FLJ12825;LOC100240735	440101;100240735	NR_026655;NR_026658	Body;Body	chr12:54473305-54473562	Island	37	12	F	54473534	CCCTAGCCCTGCACCCTGCGCTCAGCGCTTCCACCGGTCTTATTTTATTGCTGTTTTGTC[CG]ATTAGGTATCGCAGCGTCCTCCACCCGGTGTTGTTCTCAAATGCGAAGGAACCCAGGGCT
cg26422981	0.179365	17.0139	0.805773	6769.13	0.626408	7392.67	NRP2;NRP2;NRP2;NRP2;NRP2;NRP2	8828;8828;8828;8828;8828;8828	NM_201279;NM_018534;NM_201264;NM_201267;NM_003872;NM_201266	Body;Body;Body;Body;Body;Body			37	2	F	206560837	AATTCATTCCATTCTGGGCAGTTCAATACGGCACAGTTTGAGCTCGTGGAGGCTTGATGC[CG]AAAAGGCTACTTGTGTGGATTTGTGTCCCAACCACCCGTGTGCAGCGTGCCCATCTTTTA
cg26434332	0.170561	15.2622	0.772878	4046.61	0.602318	4137.45	CADM1;CADM1;CADM1;CADM1;CADM1	23705;23705;23705;23705;23705	NM_001098517;NM_014333;NM_001301043;NM_001301044;NM_001301045	Body;Body;Body;Body;Body			37	11	R	115092435	GTATTTCAGTTTCCTATGTAAATGAAAAGACACAGTCTCCTCTGTAGGTCCAAACACTAA[CG]TATCAGGTCTTTGCATTCCTTTATTTAGAAAAAGGTACTTTGCAGTTTCTTCATGACTGG
cg26446816	0.188623	17.5289	0.828613	4667.24	0.63999	4765.97	AGAP1;AGAP1	116987;116987	NM_014914;NM_001037131	Body;Body			37	2	F	236640324	CTCCATGTGTGAGTTTCCATTTGGAAATGGTATAGTCATCATCGTAATGTAGCAGTCATT[CG]TTAATTTTTATGAGCCACTTGTGACGTTTCAGGAAGCTGACAGCCGACATGGATTAGCTC
cg26452556	0.194496	27.074	0.74052	5234.68	0.546024	5677.46	KIZ;KIZ;KIZ;KIZ	55857;55857;55857;55857	NM_018474;NM_001276389;NM_001163023;NM_001163022	Body;Body;Body;Body			37	20	F	21163727	AACAAAATTGGGGTCCCATGAAAAGGAAGAAGGGAGATGGACACTGAGTAGGCAACTGCA[CG]ATTGCTAAATTTGGTCCAAAGAAAGGTTAGTAGATGCAGAGAACAGCCAAAGGGACTGAA
cg26457179	-0.20364	-16.7436	0.12522	2468.33	0.328859	3546.62	MAGT1	84061	NM_032121	TSS200	chrX:77150837-77151247	Island	37	X	F	77151200	TTGGTCCGCTAAAGATAATGACCCGCCCCTTTCTCGATACGTAAACATCTAGCGCGCTGA[CG]CTTTCCAAGCACGCATGCGCAGTTGTGAAATATTGCGGAGTTTTCGGAGTCCAAAATGGC
cg26466027	0.212772	20.4248	0.701647	2451.03	0.488875	2879.2	CXCR6;FYCO1	10663;79443	NM_006564;NM_024513	3'UTR;Body			37	3	R	45989744	GTGGACTCTTTGGTGGCTTTGCATTTTAAAAATGAAATTTTCCAATGTCTGCCACACAAA[CG]TATGTAAATGTATATACCCACACACATACACACATATGTCATATATTACTAGCATATGAG
cg26469782	0.403143	16.2078	0.557986	2810.47	0.154843	1319.26					chr4:4119800-4120035	N_Shelf	37	4	R	4117213	CTATGTGTGCTGCTTGCCTGCCTGCTGGAGTTCTGGGTGGGCATGGGCTTGGCAGCCCCT[CG]CTAGGAGCTGCCGGGCCGGCCTTGCCAGCCCAGGCAGTGAGGGGCTTAGCACCTGGGCCA
cg26488634	0.455398	15.1115	0.528833	1322.95	0.0734347	48.4097					chrY:14107137-14107480	S_Shore	37	Y	R	14108207	GGGAAGCCAGGCTGGGGAATCAGAGCTCTTAAATAATGTGTCACAGTGCATGGTGGCCCC[CG]GTGGGATTCAAGTTGAGGTTGATCTTGATCTACAATTGTTGGGAAAAGGAAGCAATACAG
cg26538906	0.175712	14.6791	0.708665	4647.08	0.532953	4658.76	PKIG;PKIG;PKIG;PKIG	11142;11142;11142;11142	NM_007066;NM_181804;NM_181805;NM_001281444	5'UTR;5'UTR;5'UTR;5'UTR			37	20	F	43192814	GGATTTGTGGATCCTCCAGGAGCTATTTTTGGGGTGAGGTAAAAGACTACTTATTAACCT[CG]CTTTTCTCAGTCAGATGGAGAGATTAATTTTGACTGTGGAGAAGGGGGCTCTGGTAAAGT
cg26551975	0.37983	22.5554	0.528099	5838.95	0.148268	4820.01	HOXA10;HOXA10	3206;3206	NM_153715;NM_018951	Body;Body	chr7:27212416-27214396	N_Shore	37	7	R	27211555	AAACCGCGTCGCCTGGAGATTCATCAGGAAAAATTAAAGTTGGCTGTGAGCTCCCGGATC[CG]GTTTTCTCGATTCATTTTCTTCAGTTTCATCCTGCGGTTCTGAAACCAGATTTTCACTTG
cg26557270	0.219924	16.8104	0.65045	2834.61	0.430526	2724.09	FRK	2444	NM_002031	TSS1500			37	6	R	116382179	ACCCCTCCCATCTCCCACACCCAAGATAGACCAGATCCTTTACCAAACTGTTAAAGCAGC[CG]CTAAAATCTATATTCCTTTTGTTTCATCCTGGAGAAACAGGCTAGCCCAGGTAGCTTTTT
cg26578373	-0.235747	-13.3999	0.211798	5988.25	0.447545	7474.84	PIN4;PIN4;PIN4	5303;5303;5303	NM_001170747;NR_033187;NM_006223	TSS1500;TSS1500;TSS1500			37	X	F	71401206	ACCACAGTACTCCTGCTTCCCTTTGTCTGGCGGCCCCGCGGGATTGGCCAGAGCTGGCGC[CG]AGGGACTGCAGAGCCACCCACCCCCGTGGCTCCTACTGCGCACGCGTGAAAAAAGCCAGG
cg26611765	0.273054	17.062	0.53437	1266.63	0.261316	1263.99					chr7:27199661-27200960	Island	37	7	R	27199916	GTCTGGGAGAGGCTGGGCCTGGATTGGGGTCCCCTCCCTTCTGGCCTCCTGATGGGTGAA[CG]CCAGAGCAGCCTCGGTTCCTGTACAGCGGAGGGCATGCCGCGGCCAGAGACAGCCCGGGC
cg26620546	-0.190514	-13.525	0.164323	4829.89	0.354837	5957.42	ZCCHC12	170261	NM_173798	TSS200	chrX:117957615-117957937	Island	37	X	F	117957623	GTCGCAAATTCCCAGGCAGATTGGCTCCATCGGTCTAATCAAGCTGCACTTGACGCTCCG[CG]GGCCTGCTGCGCCCCCGCCCCCTCAGGCGAAAACTCGCCTCTGCCCAAGGCTGTGCGGGG
cg26625863	0.181178	18.236	0.744648	5289.41	0.56347	5683.47							37	14	F	90822202	GAACAGTAATTCTTCCCAAAGAAGATTCCCCATTCATTTAGACACTGAAGCAATTATTTG[CG]GGCTGACACTTGTAATTACTTTTTACTGCAGGTAGGTAACTGTTCCAAGCTAATAGGATT
cg26642936	0.465605	17.7669	0.718805	6068.96	0.2532	1883.54	LOC574538;IQSEC3;IQSEC3	574538;440073;440073	NR_033859;NM_001170738;NM_015232	Body;Body;Body			37	12	R	252807	AGTTCATGCAGGGCAGTGCTGGGGTGCCAGAGTTCATGCAGGGCAGTGCTGGGGTGCCAG[CG]TTCATGCAGGGCAGTGCTGGGGTGCCAGCGTTCATGCAGGGCAGTGCTGGGGTGCCAGGG
cg26643142	0.282218	17.0257	0.564521	2293.71	0.282304	2134.69					chr12:54399412-54399654	Island	37	12	R	54399494	CTACAAACCAGGGGTCAAACAGCCTGGAGAAGTCCGAGTCCCACCCCAAAGTCCTGCAGG[CG]GCGGCGGAATAGTCGGTGCGGGGCCAGCATCAGGGTAAGAGGAGGGAGGACTTTAGGGTG
cg26690758	0.209905	32.1764	0.711168	5337.21	0.501262	6246.72					chr4:8645832-8646063	N_Shelf	37	4	F	8642313	TCTCTTCTCCCAGGTGGACAGGGCACAGGCAGCGGAGAGAAGCCGTGTAGGGCCGGGTCC[CG]TGTTCCACCAAGCATGACACCATAAAACACTGGCGAACGATCAGGGCCAGGCCCCGTGTT
cg26739327	0.393282	15.9986	0.711627	3226.27	0.318346	3042.04					chr6:29910202-29911367	N_Shelf	37	6	R	29906977	CTGCGGCTTCCACCTTCTCTCTCTCTGAATCTGGGATCATGAGCTCTGGGGGAAGCCAGC[CG]CTGTGCCATAAGCAGCCCTGCAGGAAGGTCCACATGACTGAGAACTGAGGCCTTCTGGGA
cg26773607	0.2176	14.1451	0.63771	2689.27	0.42011	2976.07							37	2	F	1583968	AACCACATGAATGAATCACAGACAGGATATTAAGTGGGAAATGGTACAGACAGAAAACTA[CG]TACTGTCTGATTTTATTTGCATGGAGTTCATAAAACGAGGCAAGATGAATCTGTGGTAAC
cg26822601	-0.24268	-15.1349	0.199973	3550.05	0.442653	4777.04	GNL3L	54552	NM_019067	5'UTR	chrX:54556428-54556959	Island	37	X	R	54556833	GCGCTCACCTAGACGGCCGGGCAGTTAGGATCGTCTATTGGATGTGAAACCAGAGATGCC[CG]CCAACCTGGAATAGAGAGGTAAACAGCAGGATCCCTTCCAGGGTAGAAGGGACCGGAAGA
cg26953453	-0.181473	-23.8495	0.1559	6590.21	0.337372	7269.6					chr12:54346777-54347101	Island	37	12	F	54346784	ATCAGTTAGGCACAAAAAGGCCAATCCAGGCTGAGTCTCCTGCTCATTCCTTGGCGCCAC[CG]GCTCTAACTGAAGGTGGCGGCTTCGGGTTTGCAGCCCATGGCTTGCCCTAAGTTCCGACA
cg26975943	0.197534	14.3026	0.78453	4852.91	0.586996	5231.08	FMOD;FMOD	2331;2331	NR_103757;NM_002023	Body;5'UTR			37	1	R	203317556	CTATGCAGAGCTGACTTCCATGTCAAACATCTGAGAGCAGGAGCCTTGCTCTCATTTCTT[CG]GTGCCTCCTCCCAGTCTGGTTCTGCACTTGGTCCAGCCGGACCATGGCTATTTGGGGTGA
cg27009374	-0.177019	-24.2173	0.341377	5063.22	0.518396	5475.46					chr10:47653906-47654500	S_Shore	37	10	F	47655296	ACGGGTTACATGTGCAGATCTTTGTATATACTCTGTTGGAGAAAGGATCTGGGCTGAAGA[CG]CCAGCACCTAGCACAAGCCCTGGATGAGAATAATGGGGCACTACAAGATGAACAGAGAGA
cg27141807	0.317943	13.125	0.556734	4022.13	0.238791	3529.28	SPSB4	92369	NM_080862	Body	chr3:140784809-140785481	S_Shore	37	3	R	140786844	CAGAGCTACAGAGAGCCAGAATCAGGGTTCCCCCCAGTTCTGATGGCCCTGAAGTCCACT[CG]TTTCCTATGTTCTCCCCTTTAGATGAGGGACTGAGAGTAACACTCCAGAAAAGAGTAACA
cg27151711	-0.21264	-17.7595	0.116752	4107.37	0.329392	5028.35	SYN1;TIMP1;TIMP1;SYN1	6853;7076;7076;6853	NM_006950;NM_003254;NM_003254;NM_133499	Body;5'UTR;1stExon;Body			37	X	F	47441773	TCTGCACTGATGGTGGGTGGATGAGTAATGCATCCAGGAAGCCTGGAGGCCTGTGGTTTC[CG]CACCCGCTGCCACCCCCGCCCCTAGCGTGGACATTTATCCTCTAGCGCTCAGGCCCTGCC
cg27156041	0.18478	13.532	0.605757	6511.04	0.420977	6627.6							37	7	F	98199360	GGCCAGAAGACCAATTCTTGGCTGGTCTCTAAGCAAACAAAGGGAGCAGCACCTTGTCAG[CG]GATGTGATTTTTGTGACATCTGTTCCGCAGCCCCCATCAATTCACACCCAGCGTCTGCGT
cg27157482	0.308026	42.5885	0.847139	8173.72	0.539113	8886.17	HOXA10	3206	NM_153715	Body	chr7:27212416-27214396	S_Shore	37	7	R	27215606	AGCGCAGAGAGAGCTGGCTAGGTAGAGCTCCAGCTCTGGCTTCTGAGATTCAAGCAGCTG[CG]GTCGCTGCGGGCAGTGGCTGCTCCGAGCTCCGGGCCCAGAAGGCCGCTCCACCGCTAGCG
cg27164642	0.181229	28.8225	0.80546	7262.46	0.624232	7375.66	HOXA10;HOXA10-HOXA9;HOXA10	3206;100534589;3206	NM_018951;NR_037940;NR_037939	TSS1500;Body;Body	chr7:27212416-27214396	S_Shore	37	7	R	27214834	CAGAGCCAGATCCAAGCATCCCCTCATCACCTAGGGAAGACTCTAAGCCCACAGTCATTT[CG]GGGAAGTAAAATGCTGGCCTTGGGGTCCTTGGCTGGCCCAAAGTGAGAGACTTGGAGGGG
cg27169860	0.2196	16.5654	0.68288	3012.84	0.46328	3368.33							37	2	F	66218712	CACATCTGCTGAGGACACTGACTATGGCAGGGAAAGTGACTCTCCAAGTTTTATTTGGGT[CG]TAAAAATTCATGCTGCGCACCGCCTCTTTAGGAATCTGTGCCATTAAATGTGGCTAGGTC
cg27178293	-0.297731	-18.8234	0.310161	1484.21	0.607893	1859					chr12:54366815-54369103	S_Shelf	37	12	R	54371246	CTGTCATTTTTGATGGTAGGAATCCCTGCAGCTTAGGTATCTAAATTTCTAATTTGTAAA[CG]TGGGTCGGGTCGTGAGACAAGATTTGCAAACTAGGGTGTATATGCAGCCCACAATTCCCT
cg27222162	0.176289	16.6381	0.703794	9881.14	0.527505	10225.9					chr1:2249315-2249634	S_Shore	37	1	R	2250860	GCGATCAGGGTCAGCGTGACGCGGTGGTATCTGTCCTTCACGGGGGCTCCTCTGTGGGCC[CG]GCCTGGCCGATGTCTGCCTGGCCTCCTGGGAGGCTGGTGACCCAGGTCGGAGCAGGCCTG
cg27253485	-0.206627	-19.3149	0.149513	350.86	0.35614	691.333	STARD8;STARD8;STARD8	9754;9754;9754	NM_001142504;NM_014725;NM_001142503	TSS200;5'UTR;Body	chrX:67913299-67914134	Island	37	X	R	67913388	GAGGGCCTTGGAGGACCTGCAGGCAGTGCCCCGCCCACCCAGATTTGGGTGACTTTCTGG[CG]AGTCCGGTGGGCCAGACTGCGCCCCCATTGGCCGAGGGGAGGTGGGCGGGGCGTCCCTAC
cg27308738	0.326303	13.3206	0.698504	5669.8	0.372201	5731.63	SH3PXD2A	9644	NM_014631	3'UTR	chr10:105361784-105362188	N_Shelf	37	10	R	105357975	AAAGAGAAACCTTTGGGGCCAGGCTTAGGGTAGACGGGGCTGAGGCCTGGCAAGACAGCC[CG]TCTACAGTCATTGGACATAGGGGAAACCCACAGGGCATGGGGCACACCTGCTGCTCAGGG
cg27357918	0.171092	20.3037	0.709544	3794.78	0.538452	3966.58	PDE6B;PDE6B	5158;5158	NM_000283;NM_001145291	Body;Body	chr4:645236-645579	Island	37	4	R	645256	GGAGGGCCTGGGATGAGGGCCTGGAGGCAGAGGCCAGAGCCCGTGCGAAGGCGCTGAGTT[CG]GCAGGAGACAGACTGAGTGTGGGAGGGACGCAGAGGGCGCAGAGGGTGGGGCCGGGCCTC
cg27423838	0.202577	16.2635	0.686261	3273.94	0.483684	3219.25							37	3	R	39388759	GATGAGGCTGTAAAACCTAGATAATCAACTCCTGCACAGAGGGAGTGCTTTCTGGGTAAT[CG]CCAAACTTCACATACATATGATGAGTCCCAGTAAAAAGAGTGGGTCTTAATGAGCACTTT
cg27445894	-0.380949	-15.1525	0.254804	1788.94	0.635752	2306.65							37	17	R	69061946	TGTAAAAACAACTTCTCCTCACTTTTTTTTCCAGTTTTCTTCTTTATGTTGACAATTTCC[CG]CTATTTTGAAGGACATTACTAACGTGTAAAAGTCCCTTCTTTCTTACTGCAAGTAAGCCT
cg27509373	-0.172587	-13.195	0.580628	1759.15	0.753216	3823.01	CCDC117;CCDC117;CCDC117;CCDC117	150275;150275;150275;150275	NM_173510;NM_001284264;NM_001284263;NM_001284265	TSS1500;TSS1500;TSS1500;TSS1500	chr22:29168628-29169048	N_Shore	37	22	F	29167695	CTCAAGCAATCCTCTCACCTCAGCCTCCCCAGTAGCTAGGACTACAGACATGCACTACCA[CG]GTGGGCTAATTGTTATTTTTTTGTTGTTGAGATAGGGTCAAGCTAGACCTAGGATGGACT
cg27509967	0.523474	14.2249	0.557831	1709.78	0.0343571	48.0031	KDM5D;KDM5D;KDM5D	8284;8284;8284	NM_001146706;NM_004653;NM_001146705	Body;Body;Body			37	Y	F	21877683	TACCTAGAGGAAGAAAGCCGGGAAGGGTACACATCTGGCCCAGCTCTAAAACCTCCTTCA[CG]TCCCCACAGTGTTCCCATGCTCACCGGAGGTACTGTCGGCTACTAGAGCACTTGCAGAGG
cg27579591	0.173284	33.0404	0.708895	4376.01	0.535611	4486.13							37	3	R	192658072	CAAAAGAGTGCATTCAGCAGATAATTCACTCTTGTGGCTTTTCATTAGCTAACTTTCCCT[CG]GGGCAATTGAGAGGTTAAGGCCCTACTCATCCACTTTCTCAGCTTCTGTTAGAATTACTG
cg27591283	0.232409	16.7818	0.675797	3643.63	0.443388	4696.93							37	X	F	31075264	AGAACTAAGAATTAACCCTTGTATTTATCAGTGTGGAGGAAATTGGAGTCTATGACAAAA[CG]AACTTTTATGGAGTTATGGACATGAATGCCTGATAGGCACGGGTTTAAGAGGAGTTGGAA
cg27623334	0.177845	15.1742	0.836478	8330.19	0.658633	9430.87	CXorf61		NM_001017978	TSS200			37	X	F	115594242	AGACCTCACAATTGGGCACGCAAGCGGCGGTGCCACGCCACAATGAGATGATGTAAAAAC[CG]GCCCTGCCGGAAACCAGGCGGCACTTAGTACCGCCTACCTGGTTAGTTTCAAGTCCTTAG
cg27659796	0.315119	13.688	0.395968	6706.67	0.0808497	6062.88	ABR;ABR	29;29	NM_021962;NM_001159746	Body;5'UTR			37	17	F	1053794	CCTAGATCTGAGCTCCTTCCTGGGAGTCCAGGGCCCTTCACAAGTTTGGGTGAACAATCC[CG]GTACACGGTCTGTGGTAACATCCTGCACGGCTCTAAACCAGAGGCAACAGGGCACCCCAC
rs10033147	0.374862	68.6049	0.901861	2435.18	0.526999	2733.95
rs10882854	-0.552361	-17.6739	0.257252	3050.49	0.809613	2803.94
rs11249206	-0.556841	-13.8662	0.0325594	6012.28	0.589401	5880.06
rs1416770	-0.683616	-26.4178	0.264593	4967.04	0.948208	5080.3
rs3936238	-0.681664	-26.7738	0.262762	8153.65	0.944426	6086.6
rs7746156	0.355653	15.0322	0.793408	7135.95	0.437754	8555.34
