# Supplementary material for: Genome‐wide DNA methylation profile analysis in thoracic ossification of the ligamentum flavum
Source: J Cell Mol Med. 2020 Jun 24;24(15):8753–62. doi: 10.1111/jcmm.15509 (PMC7412700; doi:10.1111/jcmm.15509)
Supplement: Supplementary file 3 — Fig S5 [file JCMM-24-8753-s003.xls]

## Sheet: Sheet1
TargetID	Case.Delta Beta	Case.DiffScore	Case.AVG_Beta	Case.Intensity	Control.AVG_Beta	Control.Intensity	UCSC_RefGene_Name	Gene_ID	UCSC_RefGene_Accession	UCSC_RefGene_Group	UCSC_CpG_Islands_Name	Relation_to_UCSC_CpG_Island	Genome_Build	CHR	Strand	MAPINFO	Forward_Sequence
cg00000109	-0.179571	-18.5108	0.499679	3260.73	0.67925	3004.89	FNDC3B;FNDC3B	64778;64778	NM_001135095;NM_022763	Body;Body			37	3	F	171916037	GCCTTAGTCCTGAATGAGCCATTTCTCTAAGAAGTCCTGGCTTCTTTTTTAATAGAGAAT[CG]TATTTAGAAGCCAAGATCTGTGGGGGGGTACATGTGCCTGTTAGTATTGCAGTTGTGCCT
cg00004061	0.174313	31.7374	0.56328	3653.93	0.388967	3436.27							37	6	R	81797194	AGAATGTAATATACACAATCAGGATGCTAAACCAACATGAGGTGTTCCTCTTAGATATAA[CG]TGCCTGCGATTTGCTCAAACCTGGCAAGGAAGGTAAAGGCAAGGAAAAGTGAATTTTTAC
cg00005740	-0.196059	-16.1711	0.488297	4707.23	0.684356	4103.71							37	13	R	24079418	TCTAATTGAGTAATAGGCTAAGAGGACCTGTGCGGAGCTGAAGACAGACGCCTCAAATCG[CG]GGGGCACAGGGAGAGCGGTCAGATGTCCTGCAGGCAGAACCCCAGGGGAACCACTCCCAG
cg00036171	-0.171238	-14.9977	0.47682	3696.5	0.648058	3406.95	SPAG9;SPAG9;SPAG9;SPAG9	9043;9043;9043;9043	NM_001251971;NM_003971;NM_001130527;NM_001130528	Body;Body;Body;Body			37	17	F	49119823	GTTGATGCACACAAGATTCCAAATCGAAGAGCTTTTAGAGGGTGGAAACAAGCCTACTAA[CG]GGTCATCCTGGGTCATTAACTCAAAAGTGTAGAAACTAGAAAGAAATGATACACTAAAGG
cg00053728	-0.194218	-17.4559	0.491922	5759.62	0.68614	5328.71	TTC15		NM_016030	Body	chr2:3461654-3461863	S_Shelf	37	2	R	3464167	GGTACGTGGGTGGCCAAGCAGGGCTGCCATGTGATCTGGAAGAGCGGGGTCAGTGGGAGC[CG]CGAGGGAGCCGCTGGTATAATAGATGCTGGCAGGGACCGGCCGTGCAGAGAAGCCAGCTA
cg00079551	-0.172176	-31.9198	0.526456	3769.83	0.698631	3521.54	THUMPD2;THUMPD2	80745;80745	NR_028102;NM_025264	Body;Body			37	2	R	40001222	TGAGTACCCCAGTTTCCTCTGACATCCCAGAGTGTGCCTGTTAGGTAACTGGTATGTTTA[CG]TGGTCCCAGTGCAAGTAAATGTGGGTGTGTGTGAGTGTGCCAGGCAATGGGATGGCATCC
cg00101154	-0.19075	-16.7036	0.271794	9519.68	0.462544	10632.6	MRPL28	10573	NM_006428	Body	chr16:419860-420256	Island	37	16	R	420108	CCCGTTCTTGGGGTTGATCTTGAACTTGGCCCCATGAGGCCTATAGTGCACGGGAGTGGG[CG]TCCGCTCCTCCTCCAGGGAGCGCAGGTAGTGGCCGGGCAGGCGGGAACAGATGCCCTCCC
cg00124902	0.401218	25.4413	0.651319	10057	0.250101	11857.1	C1orf94;C1orf94	84970;84970	NM_001134734;NM_032884	Body;5'UTR	chr1:34642382-34643024	S_Shelf	37	1	F	34645109	GCAATTTCCAGTAGATGGCATCCTCTTTGCCAGGTCACACAGAGTTAATGGAGACAGACT[CG]ACTTCCAGTCTGCACTTGGCTGAAAATTGAACTGGTGCACCTTTGGCCAGCTGCTTAACT
cg00147788	0.191889	24.4964	0.354096	5650.69	0.162207	5795.7							37	6	R	125855365	CAATTCCAGACCCTGGGAATGGCAAGTAGGTGCGCGAGGACGCTGAGGCAGGCGGGGCTG[CG]GGCTGGGGCCGAGCTCCGAGCCCGGGAATACTGGTGGGCTGCTGTTTGCCGGGCCGCTCG
cg00156947	-0.227649	-29.7672	0.585841	12125.3	0.81349	11239.9	ARHGEF19	128272	NM_153213	Body			37	1	R	16525156	CCCCCAGTTTGCTGGTGGCACTTGTGACTCGCTTATTCTCCCGGAGGTTTCGGAGGCGGG[CG]CTGAGGCTGCTGATCTCTTCCACATAGGCCTGGGGCACCCACCCCTTCTCACCATCTGCC
cg00161770	-0.1861	-15.1844	0.541778	3965.82	0.727878	4058.12	DOCK7	85440	NM_033407	Body			37	1	R	63043009	GAATAAGCCTGTGGTGGTTTTTCCAATGAGACTGGCAAGCAAAACTGGCCAGTCTTCAAC[CG]TCCATTCTGAAGCATTGGTATCCACTTTTAAATGAAAAGAAAACAATTTTATTTTAAATA
cg00179196	-0.170853	-23.5671	0.544036	9742.78	0.714889	9307.1	RHBDF1	64285	NM_022450	5'UTR			37	16	F	117934	CTGGCATGAGCGGATGCAAGCAGGAACAGTCAGGGGGTGAGAAGAGCCGAGAGCTGTGAG[CG]TGTACGGGGAACCTGACCTCCCCAGGACTGTTTCGGCCGGGGACCACAGCCGGCCCCAGG
cg00213008	-0.170486	-18.6308	0.371603	8174.95	0.542088	8015.94	CAMK1D;CAMK1D	57118;57118	NM_020397;NM_153498	Body;Body			37	10	R	12811635	CTGACGTTGTGAATAGGTTTTGCAGCTGAATGAGTCTTCCACAATTAACCCAGCTTTACA[CG]TAGTTTGTAATGTTTTTTTCTTATTTTCTTTCTAGCCCGAAAATCTCTTGTACTACAGTC
cg00225067	-0.18645	-15.7987	0.45019	8663.7	0.63664	8694.34	LIMD1	8994	NM_014240	Body			37	3	F	45647141	CTGAGCTAAAGGCCAATTTGCTTGGAAGAGTGCATCTAATTAAAGTGAGATTAGAAAGGA[CG]AAAGGTGTCCTTTAGGAAATAACCACACATGGCAAGCCACTGGTATGATGATGATCACCA
cg00232745	-0.195979	-17.9865	0.463412	7740.79	0.659391	7670.13	PXYLP1;PXYLP1;PXYLP1	92370;92370;92370	NM_152282;NM_001037172;NM_001282728	Body;Body;Body			37	3	R	140999728	TGAAACGGAATACTGTGGCCAGCAGGCAGGGTGCAGTGAGCTGAACCAAGCACTAGCTGG[CG]GTCCACAAGTTTGTTGCCCCAGGGTTTCCATCCACGATGCCACACCCTGTGACTCTCAAA
cg00253126	-0.185101	-16.5537	0.219312	873.266	0.404413	1726.35							37	4	R	152808381	ATTGTGCTAATGCCTCATTTGGTACCCAAAGCCCTGAAGCAACAAGACTTAGTTGTGTCT[CG]TTCCAGCTGCCAGATGCAGAGAAGGCCTAGCATGCATAGCTCAGTATGTCACCGGCCCAT
cg00259388	-0.177845	-21.1133	0.643566	9252.62	0.821411	8626.72	MATN2;MATN2	4147;4147	NM_030583;NM_002380	Body;Body			37	8	F	98907498	GATTTCTACATCCCAAAACAATACCTTTAATTGACTTTTATTGGCCTCCTCTGTGAAGGA[CG]GAAAGCAGATGCCAGAAGCCATGAGAGGCTCTGGCTCTCCGACCAACCCGTGGAAGCCAC
cg00263677	-0.18009	-13.2709	0.365846	6700.51	0.545936	6408.54	CRISPLD2	83716	NM_031476	Body			37	16	R	84885230	GTTGGGAGGAAAAATAGAAGCCCTCTCAAAACCATCTGGTGTGCCTGCGGTGGCGTGGCG[CG]GCTCAGCAGCCCACATGGATGAGCGCAGCGGGTGTGTCATTGCCTGGGAGGGACGCAGGC
cg00321709	-0.266875	-15.6257	0.277777	3691.38	0.544652	4621.37	CYP2E1	1571	NM_000773	Body	chr10:135341255-135342561	Island	37	10	R	135341933	CCCTCTGGGTTCTCTAGAGCAACAGCAATACCCGCCCGGCAGGGGTGTGGCTTAGAGCCC[CG]CACCTCCTCGCCGCGCGGCGGGCCTGACTTCTAGCCACGGGTCTCCGCAGTTGGCCCAGC
cg00344308	0.205784	23.6737	0.588778	4575.89	0.382995	3817.92							37	3	R	30273887	AAAAATTTGTGACGTAAACTTGTGGTTTAGTCCGTTTGCACACTGCTGTAAGGACATAAC[CG]AGCCTGAGTAATTTATAATGGAAAGAGGTTTAATTAACTTACCATTCTGCAAGGCTGCGG
cg00349159	-0.177091	-17.9861	0.529256	6214.86	0.706347	6037.57	DIP2C	22982	NM_014974	Body	chr10:387294-387544	N_Shore	37	10	F	385538	AGGCAGGAGGCTTCCATCGGCTGGCTTCAGTTTTACTGGTATACTTTGCCAAATGAAATA[CG]GTCACCCTACAAGGGCCGTTGTTCAGAACAGACCTCTGCCGTTCAGCTTGGCGCATATAC
cg00351472	-0.207528	-21.9561	0.544492	3957.82	0.75202	3507.76	MIR23B;C9orf3;MIR27B	407011;84909;407019	NR_029664;NM_032823;NR_029665	TSS1500;3'UTR;TSS1500	chr9:97848140-97848525	N_Shore	37	9	F	97846551	AGTTTTGAACATTGAGTTTTCTTCTAATGTTTTGTGCTTATGAAAACCATTTCTGTGTAA[CG]TGTTTAAGTAGCTTATTTATCTGAAAGAACTCTAATAATGAAAAGAAATAAAAAGTTTTT
cg00352417	0.209658	13.205	0.376724	285.673	0.167066	157.446	FAM43A;FAM43A	131583;131583	NM_153690;NM_153690	3'UTR;1stExon	chr3:194406440-194409045	Island	37	3	F	194408901	TCGCCGGCGCTCCACCGTGGCTACCCATCCGTGGTCCCGACAACCTCCCTGTCCCTTGCC[CG]CCCCCAGGAAGGGGGAAATGGGGCATTTGGGGCCCAGACCTACACTTGGAGCCCAGGTCC
cg00355609	0.175914	14.7524	0.500015	4939.93	0.324101	4586.84	LINC01599	196913	NR_131171	Body			37	14	F	50510848	TTTGGGAAACTGCAGCCACAGGTCCTCCCTCCCTTGAGATTGGCTGAGTGAGGCAGACTA[CG]CCTACAGCGCAGAAAGCAGGGCAGGAAATCATACTCTAATCATAGGTCTTTATTCAGAAA
cg00356335	0.466581	14.3388	0.703901	3788.35	0.23732	389.784	ANXA6	309	NM_001155	5'UTR			37	5	F	150528098	CACCTGCTGCAATATCTGAAGGACTGTCATTCCTGAACAAGTGAGTATGCACTCATTTAG[CG]CCTATCCTAGTCAGGCATTGCTCTGGGCACTGTGCATGCAGAAATATGAGCAATTTTTTA
cg00359240	-0.172047	-22.3585	0.605759	7563.73	0.777806	7336.69							37	13	R	43107807	CTAGACTTTGCTATTCTCATTTCTAATTCTTTTTTCTTCTTCTGTACTTCAGCTCTAGGC[CG]TAAGTGGCACTGATTATGCCATATGTCCTCATACACTTTTTGGTGTGAATTCATGAGTTC
cg00393283	-0.199774	-19.2274	0.644241	3275.21	0.844015	3010.72	PCGF5	84333	NM_032373	Body	chr10:92980347-92980832	S_Shelf	37	10	F	92984646	TATTGTGGACATACTTTGAAGGAAGAACCAATTGGCTACCCTAGAGTTATATTCTACTTC[CG]TTTCCCGTTTCACCAAGCATGGAACCTGGACCCAGTCCACAGTGTGTTTTGTTTTGCTTC
cg00409842	-0.170787	-18.828	0.416136	5750.31	0.586923	5705.2	AKAP13;AKAP13	11214;11214	NM_007200;NM_006738	Body;Body			37	15	R	86076110	TCACTCCTGAGGTGCCTGCCAGTCTGTACACTGGGCACCATGGAGTCCTTGGCATGTTTG[CG]TTTCCTGAACTGGGCTCCCAGCCACAGCATTGCATTATCCTCATGCAAACCAGGTAATTT
cg00418613	-0.184891	-15.8995	0.588564	4114.86	0.773454	3841.75							37	6	R	20093995	AGTTTAAAGAGTTAAGGTTTGCAAGTGATTTTCCACTTAAAATTAAATAAATTACCTAAC[CG]CATTCAAGTCAACCCCCATTACAACTTCACTGGATTTCATTCCTTGCTATGCTCATTAGA
cg00422975	-0.375628	-15.7942	0.359548	1143.78	0.735176	2727.67	ERAP2;ERAP2	64167;64167	NM_022350;NM_001130140	Body;Body			37	5	R	96232352	CCAGTTCCTGCTACTTGTTTCACTTTTTATTTGTTCACTTTTCAGACATCACACATGTTC[CG]TAAAATTTAAGCTTCCTTTAAAAACATACCATACTACCATTTTCTTTATCTCTTTTTTCA
cg00434886	0.180941	26.8345	0.623608	6350.71	0.442667	5470.09	LINC00673	100499467	NR_036488	Body			37	17	F	70513207	ACTAATCACTCAAGACAGCCAAAAACAGAACCTGACATCACGTGCCTGTGACCATCCCCA[CG]GACTGCCTGTGAACTCCCGTAGAAGGTATTCAACAGTTTGTGGAATTACACTGAGCTTGA
cg00455738	0.173793	15.0958	0.312644	6393.17	0.138851	3466.27	ESX1	80712	NM_153448	Body	chrX:103498706-103499843	N_Shore	37	X	R	103498075	TCAATTCTTCTGTTTGTGAAACAGCAGAGAACAACCCTGGAAATCTTTCCTTGGGAAGTC[CG]TCCGTGAAAAAAAAAACAAAAAAAAATTAAATGCCAAAACACCTTTAAAGCGCTGTATTG
cg00456343	0.388897	18.1819	0.748028	10776.5	0.359132	3362.77					chr10:49348137-49348676	Island	37	10	F	49348564	CCACCTGCGCCCGCGAGCCTGCGCACTGGAGCTTTGCCCTGCGCCGCGGCCCTCTGCTTG[CG]AGGCCGGGAGAGACAGAACCTGCCTCTACCGGTCTTCCAAGGCACTGAGAGCCCATCGCC
cg00500304	-0.201915	-18.499	0.456809	7978.83	0.658724	7232.29	RNF144A	9781	NM_014746	Body			37	2	R	7177672	ATATCAGCGTGCACGTGATTTCAGTAAAGCACAACCTGAATTCACACTGGGTAGTTCCAC[CG]TTGATATGTTGTTCAGACAAATGAACGTAGCCAGCTGGGCAGCAGGCATGGATTCCCAGC
cg00532885	-0.213477	-23.9572	0.482322	11377.7	0.695799	11288.6	MIR24-1;C9orf3;C9orf3	407012;84909;84909	NR_029496;NM_032823;NM_001193329	TSS200;3'UTR;3'UTR	chr9:97848140-97848525	Island	37	9	R	97848222	GAGGAGCTCCTGTTGTTCTGGGCGCGGTGAACTCTCTCTTGTATTTGCAGTCCAGGCCTT[CG]CGTCTCCTGCGCCAGCAGACGGTGCCCACGGAGCTCCCAGCTGAGGCGCTGCTTCTCCGG
cg00543364	-0.171015	-30.0093	0.592814	7890.18	0.763829	7180.66	C21orf34;MIR125B2;C21orf34	406912	NR_027790;NR_029694;NR_027791	Body;TSS1500;Body			37	21	F	17961829	ACCTTGGATCATTCCTAAAGTACAAATTCTGTTCTCGAACCACAAACAAGGCTAAAAGAT[CG]GAGGAAATTCAGTGAATATACAGGATTGGGGTTGTGTATTTTTAAAAGTATTGAGCTTTA
cg00556100	0.176164	30.6703	0.584957	4268.56	0.408793	3874.48							37	1	F	110407766	TTCTCAGGATGATGGGTGCCTAGCTGCCCACATTTACGTAACTGAAGGAGACCATTCACA[CG]ATTGTTCTAAGAACAAAGACTTCCTCTAAGAAGATTGGCTGCCTCCTCTTGCTAGCTGGC
cg00586700	0.177778	22.3048	0.559234	6900.49	0.381456	6191.06	FCGRT;FCGRT	2217;2217	NM_001136019;NM_004107	TSS1500;TSS1500	chr19:50016531-50016851	N_Shore	37	19	F	50015178	AAGTGTATGGGAAGCTTTGTAGCAGGAGTGTGGGCGGGGGCTGGTGCCTGGAGGGGCCTT[CG]AGTGAGGCAGCATTGTATGGGGACCATGTGGTCACTGAAGTCCTAGCAGAAGGATGTGGT
cg00590039	-0.204837	-23.9856	0.279792	1191.32	0.484629	1054.77	TRAF3IP2;TRAF3IP2;TRAF3IP2;TRAF3IP2;TRAF3IP2	10758;10758;10758;10758;10758	NR_028338;NM_001164281;NM_001164282;NM_001164283;NM_147686	Body;Body;Body;TSS200;Body			37	6	F	111888683	TATTTCCTGCCTGTGCATGTCCAAGAGGGCGACTCCGTCCTTCCTTTCCAAGTCTTTGCA[CG]GCTTCCAACAAGGGAGGCTTTGTTGGGGCTTTCTCAGCTTCAGACTTAGGTGGGTATGCC
cg00601450	-0.336721	-16.2718	0.41993	6843.6	0.756651	9622.15					chr5:74907286-74907770	S_Shore	37	5	F	74908170	TTCGAAAGCTGAAAGCGATTTAAGTCTGCCCCCGCCCCCCCCCGCCCTCCGCCCCGCCCC[CG]CCCTCCGCCCCGCGTGTAGGGTCTTGTTGCTCTGTTGCACAGGCTGGAAGGCAGTAGTGC
cg00604009	-0.185917	-21.1013	0.557085	8724.71	0.743002	8048.68							37	2	F	177248977	GGCTGCTTTCCTTTCTGTTGCCCCCAGTCCATAGGGAGTCAGTCACTCTGAGCTGGATTA[CG]GGGCCACTTTCTGCTGTCTGGCTCAGCATGAGACTGGGTGTTTCCATTTCACCTCCAACA
cg00604324	-0.177641	-21.7453	0.44256	10026.3	0.620202	9353.69	LRIG1	26018	NM_015541	Body			37	3	F	66456798	TGTGTGCCTGTCTCTCTGCTCCTAGCCCTGGCTGCCAAAGTTTTTCTCTCCTTTCTGGCC[CG]CTCAGTCTGAATGTTCCCAGCCTTGTTATTTGGGCCTTGTATGGGCTCACAGGCTGACCT
cg00616028	-0.176016	-19.8479	0.515446	14095.3	0.691461	13911.6	FOXN3;FOXN3	1112;1112	NM_005197;NM_001085471	Body;Body			37	14	R	89652402	TCCTGAGGCTTAGCTTCCTTGGTTTTTCACAACTTCTAAAATTAACCTCTGAGCTCTTGC[CG]CTGCCTTTGGAGGGCAGCCCTGGCTAACTCTCTCAGAGGCCATAAGCTGAGCAGCAGGTG
cg00691598	-0.172922	-15.0997	0.41899	6606.82	0.591912	7033.37	ARHGEF10	9639	NM_014629	Body			37	8	R	1810526	TGGGAGGTTGCAGAGCCCTGCCTGGAGCTCCCAGCTGGCCAAACTGGGATGACCAGATTC[CG]TTATTTTTCCTGCCTACCGAAACCAGCTCTCAAAGACGTCCACAGGCAGGTCCTGCTCTT
cg00702561	-0.360932	-13.9766	0.410508	3462.37	0.77144	3592.7	PRRX2	51450	NM_016307	Body	chr9:132459587-132460017	N_Shore	37	9	F	132458129	TCCAGAATTTCTGACAGCCCAAGTTAACAAGCCCCCACAAGTGAATTCAGAGAGCATTAA[CG]GGAAAGTTCTAAACAGAACCTCTGCTGTCATGTAAGCAGCTCAGAAAAAAACACTCTTCT
cg00714256	-0.187296	-21.4486	0.553186	5471.07	0.740482	5250.83	BICC1	80114	NM_001080512	Body			37	10	F	60524159	CAAATCTGATTTATATGACTGTGGAGAAAATCTTGTACTTGGAATGCTGTACCCTGTTCT[CG]ACACATTATTGGCAGAAAGATACATATCAAGGAAAGGACCTGGAATTCACTTGTGGATGA
cg00735237	-0.284681	-14.6424	0.520033	9019.19	0.804714	8796.51							37	10	R	44398590	GCTGGCAATTACAACATGGGCAAAGTGCAGGTCCACTCAAAACAGTAGCCAGCAGGTAGC[CG]TGTCTGCTGTGTGGTAAGCGTCTTACCTACATGATCTGTTTTGATCATCCTGATAACCTT
cg00740510	0.460588	17.0067	0.619552	7209.38	0.158964	4906.25	MPPED1	758	NM_001044370	5'UTR	chr22:43807400-43808455	S_Shelf	37	22	F	43811071	CAACACTTGGGGGTGGCAGGGAGAAGAGGGGATGAAGGCACTGTTTCCCACAGCAAGAAC[CG]TTTAATGTAGCCTGGGGCACTCCGAAAGCCATTCCCTGCAGCCCTCGTTCTTGCTGTGTG
cg00781473	0.172842	27.1399	0.524022	9820.59	0.351181	9678.25	AGBL1-AS1;AGBL1	727915;123624	NR_046012;NM_152336	TSS1500;Body			37	15	F	86860745	GAAAATTAGCAACACTTGCGAGCAATGTTTGTTTCCTTTCAGGCAGTATGAATGATGAAT[CG]GCACCACTCCCTTGGGGTGATGAACACCATGCACAATGAGGAAATAAAACTTTGAGAGGC
cg00807008	0.237201	15.715	0.90243	5597.33	0.665229	4649.86	CLASP1;CLASP1;CLASP1;CLASP1	23332;23332;23332;23332	NM_001142274;NM_001142273;NM_015282;NM_001207051	Body;Body;Body;Body			37	2	R	122219913	TCTTTCTCTTTTATGTGACCTGATCCATAAACTTAATAATAGAGCAACCAATGTCTTTCC[CG]TTCTTACTGAAAGATTATCTTGGGCCTTGACTTTTGCTCCAACATTTTCTGGTCTGCACC
cg00807684	-0.177799	-14.265	0.299724	4137.7	0.477523	3859.42	RBMS3;RBMS3;RBMS3	27303;27303;27303	NM_001003792;NM_001003793;NM_014483	Body;Body;Body			37	3	R	29967204	TAGAAAATTCACTCAGAGCCCTGGCAGACCAAATGCAGAGCTAAGCTTTCCAAAGTTTAT[CG]TGAATATAACTCACCTGGGGCAGGCTCTAATTTAGTGGGGCTGGGGTTCACCTGAGATTC
cg00811210	-0.502475	-17.4678	0.159382	4334.9	0.661857	4814.92							37	2	R	40064822	TGCTTTCGTAGCTTCTTTGTGTTGGTTTTCAACCTCGTCTTGGATCTCCTTGAGCTTCCT[CG]TAATCCATACTTTGAATTCTTTATATATCATTTCTGAGTTTCCATTTTGGTTAACGGCCA
cg00813334	-0.182602	-16.5603	0.379388	7001.61	0.56199	6649.58	NCOA6;NCOA6	23054;23054	NM_001242539;NM_014071	5'UTR;5'UTR			37	20	R	33379348	AGGATCTGGGAGTGAAGGACTGGTCGTACCTCAATGCACTGCTCACCCTGGCAGAAATGA[CG]GCCTTCTGCTCCTGGCACAAAGCTCTTAAGTCTCAGAATGAAAGAAAAAAAAACTTTCTA
cg00843917	-0.172216	-21.5755	0.625715	6597.26	0.797932	6724.25	RNF19B;RNF19B;RNF19B	127544;127544;127544	NM_001300826;NM_153341;NM_001127361	Body;Body;Body			37	1	F	33415247	CCATAACTGAGACCTGAAGTGTGTTTGGTCCGAACTCGTAAAGTCTGGGCCCTCTGTTGA[CG]GGCCATATCGCATGTCTGATTTGGATGCCATATCTGCTTGCAGTGGTAGCAGAACTCAGT
cg00881448	-0.206379	-20.8247	0.492212	11126.7	0.698591	10916.3							37	10	F	30248683	TCTGGGTTCTTGGGTTCTTGCAGCTGAGCGCTCAGCTATCTGGGAGAAGAGGCCCCGTCC[CG]TCTCGGCTGCAGCAGATGAAGACTGGACCATATGCCGATCGCTTGGCTGGACCCGTGAAT
cg00884805	-0.171168	-21.7146	0.431555	4530.28	0.602723	4223.12	GNG12	55970	NM_018841	5'UTR	chr1:68298371-68299315	N_Shore	37	1	R	68296607	TCCAGTAGCCTGCTGCTTGAACAAGCTAGATAAATATCTAATAATTTTGACCATGTACTG[CG]TGTTAAGTCCAGTTTAAGTGTTTTCCAAAGACAAAGTTTTCATATACTTTCTGTAAAGCC
cg00894035	-0.175533	-19.387	0.521367	7808.68	0.6969	8217.31							37	5	R	58259349	TTTAATAACGAGTATGGATGAAAATTCCCAGACAGTGAAGTGTCTGTCTCTTACCCTTCC[CG]TACCCTTTGTTTCTAGGGAGAATGCCTGATTCCTTCAACTTGTATTCCTGTTCCATATTC
cg00907668	0.194588	20.7648	0.432901	1250.35	0.238313	834.641							37	X	F	44607423	ATTCTCCCGGGGATGAGTTATAATTGCCTCCAGGGAGGGAGAAAAAAGAGACATGAAATC[CG]GCTCTGATAGTGTAAGAGATTGCTAATCACCAAGACAACAGTAATCACAGGACTAAACTA
cg00924924	-0.223519	-17.3247	0.534134	16896	0.757653	11632.3	NAV2	89797	NM_001111018	Body			37	11	R	19650101	TGAGTGACACAGATATATATTCGAAAGCCTCTCAGAAATGTACTCATGCATCCACGCTCA[CG]TGGCCATGCACTCATCTACATTCAGGTGTACACATGTAACTCACAGATCCTGAAGTCCGG
cg00935895	0.180861	36.0505	0.895324	5760.87	0.714462	5958.55	RBM43	375287	NM_198557	Body	chr2:152117883-152118479	N_Shore	37	2	R	152117022	CTCAGGAAATCTTACTTCAGCTCTATGCCCTCATTAGTACTAATACCATATTTCTTTATT[CG]AATGTCTACTGGTAATTTATCTTTAAAATCAAAGAAACTTCTCCCTGAACCAGTATTTTT
cg00940140	-0.185695	-17.4586	0.466458	3894.6	0.652154	4384.74	GNAS;GNAS;GNAS;GNAS;GNAS;GNAS;GNAS;GNAS	2778;2778;2778;2778;2778;2778;2778;2778	NM_001077488;NM_000516;NM_001077490;NM_080426;NR_003259;NM_016592;NM_080425;NM_001077489	Body;Body;3'UTR;Body;Body;3'UTR;Body;Body			37	20	F	57480494	TCAGGAATTCTATGAGCATGCCAAGGCTCTGTGGGAGGATGAAGGAGTGCGTGCCTGCTA[CG]AACGCTCCAACGAGTACCAGCTGATTGACTGTGCCCAGTAGTAAGTAACCGCCACCCAAC
cg01019875	0.178617	18.9903	0.581	12627.5	0.402382	13434	SLC16A11	162515	NM_153357	Body	chr17:6945389-6947521	Island	37	17	F	6945620	ACGGCCAGCAGCCGCGGGAGGGGCACCCAGCCTTGGTCTGCCAGCCACCCGCAGACCAGC[CG]GGCGCCCGCATCCCCCATCGCAGCCACGGCCACCACCAGCGCTGCTCCGTATCCCCCCAG
cg01055868	-0.171407	-17.3693	0.523133	3156.07	0.69454	2901.34	FOXP1;FOXP1	27086;27086	NM_032682;NM_001012505	5'UTR;5'UTR			37	3	F	71307284	TCTGGGCACACAAAAATAAATTAAATAGGTTCTTACCTTCAGGCAAGAATTTGTGGCTTT[CG]AATCTGAAAAGAACCCACTAAAATACAGAGCAGACTTGAACAAAGGTTATAATGAAATAC
cg01064365	-0.17476	-28.1721	0.387441	3050.53	0.562201	2727.28	LDB3;LDB3;LDB3	11155;11155;11155	NM_007078;NM_001080114;NM_001171610	3'UTR;3'UTR;3'UTR			37	10	R	88494206	CCTTTTTAGGAAGCCCTGTTAATATGCTCATTGAAAACATGGCATTGAAGCAGGCACTTG[CG]TGGATGTTTCTCACTTGAGCACGATATTTAGGCTCTCTTCCAACTCACTCTATTCTGTCC
cg01085454	0.189117	25.6431	0.455898	12698.5	0.266781	12714.3	ADM	133	NM_001124	TSS1500	chr11:10327013-10329831	N_Shore	37	11	F	10325420	CCAGTTTGGCCCCCAGGAGAGAAGTAAGAAAGAGAAGAAGCTGTGATGAAAGAGCACAAA[CG]GGTGACAAACGTGTCTAGCGTGATTCATCATGAACAGGCACAAATTCTTTGGGCGGGGGC
cg01094309	-0.1754	-17.8304	0.172139	2835.4	0.347539	2456.6	RPS6KA2;RPS6KA2	6196;6196	NM_021135;NM_001006932	Body;Body			37	6	F	166901854	CACCCTGCTCCTGCTGCTGTCTGACTCTGAGACAACACGGCCGCGCCAACTCGCTAAGAC[CG]GCCCAGCCCACGGAGTAATCCTCAATACGCTGTCACATACACGAAAAGAAAATCAATCAG
cg01097733	-0.184577	-17.3446	0.160746	4654.55	0.345323	4720.73	LOC100507065;LOC100507065;LOC100507065	100507065;100507065;100507065	NR_120431;NR_120432;NR_120433	Body;Body;Body			37	12	F	65930654	AAAAAAATGAAAATAAAAACTTAATGTCTTTTCTATAGCCTGTCCCAGAGAAGAAAAGAA[CG]CAGGGAGGAAGGAGTCTTGACATCACTTAATAAAGCTTTATGAGTAACTCCTTTACTACC
cg01099150	-0.191211	-17.3477	0.42113	5826.35	0.612341	5924.06							37	2	F	8746519	CTCTCTGCCCTTCTTTGTACCAAAGATCACTGTGTCCAAGAAAAGCATTCTCAGGAGGCC[CG]AAACTGTGCTGTGGGCAGAAAATCAGCTTTCTGAAACCCTGAAGCTACTACATGTTTGCT
cg01105362	-0.177449	-14.7268	0.56043	17423.6	0.737879	17291.2	C7orf50;C7orf50;C7orf50	84310;84310;84310	NM_001134395;NM_032350;NM_001134396	Body;Body;Body	chr7:1059528-1059877	Island	37	7	R	1059627	GCGTTTCCCGAGGGAGGCCACGGGGCACCTGGACGAGGGCAGCTTAGGACGCTCGGCTCT[CG]TCTCAGGAATCCCAGGGCAGAAGTCCAGCGAGGCGGCAGGTGGCCGGCCCGTCCCCAGCC
cg01117269	-0.197622	-14.1142	0.4793	6023.22	0.676923	6504.77	DIP2C	22982	NM_014974	Body	chr10:413851-414165	S_Shelf	37	10	F	416315	CCCACCTCCTCTGCCGGACACCCCAGCTTGCTCCCGCCTTGGGGCTTCTGTGCTGGTTCT[CG]CTGCTACCCAGGACGTTCCTCCGGCAGACGTCCACACGGCCCTCTCCCTGTCTCCAGGGG
cg01156747	0.270225	18.7882	0.761298	12204.3	0.491074	14884.9					chr7:120519-120758	Island	37	7	R	120659	CAAGTTCAGGAGCTTGTTCCTAGGTGACTCCGGCACATAGGCTGGAAACACTACACTCAC[CG]GGGGCTCAGCCCCGCACACCTGTGTGGGGAGGGAGCGGGGAGCGTCGGGGAAGAAGGAGG
cg01168962	0.204094	28.1848	0.879257	8736.47	0.675163	14163.5	CBFA2T3;CBFA2T3	863;863	NM_175931;NM_005187	Body;Body	chr16:88949975-88950247	Island	37	16	R	88950197	GAGACGTGAGTGATGCCCGGCAGTGGCCAACTCTTCTGCGGTGGCTGTGCCCACGGGAGA[CG]TGAGTGACGCCCGGCAGTGGCTTACTCTTTCGTGGTAGCTGCGCCCACGACTTCTGGAGA
cg01204709	-0.198077	-14.1833	0.176389	1285.62	0.374466	1624.69	TPGS2;TPGS2;TPGS2;TPGS2;TPGS2;TPGS2;TPGS2;TPGS2;TPGS2;KIAA1328	25941;25941;25941;25941;25941;25941;25941;25941;25941;57536	NM_015476;NM_001271949;NM_001271956;NM_001271955;NM_001271954;NM_001271953;NM_001271952;NM_001271951;NM_001271950;NM_020776	TSS1500;TSS1500;TSS1500;TSS1500;TSS1500;TSS1500;TSS1500;TSS1500;TSS1500;Body	chr18:34408558-34409289	S_Shore	37	18	R	34409967	TCTTTCCTTGGAGTAGGTAGACTCTTCTCGCTTGAGCTTTGGTCCTGATAATTTACTTCA[CG]TTCCTTAGAGGGGTTACTTGAAAGAGGGACGGCAATCTGTGTTACTGAGTGCTTGCAGAG
cg01257309	-0.213143	-20.323	0.572211	6937.8	0.785354	6770.51	DLEU7	220107	NM_198989	TSS1500	chr13:51417371-51418149	S_Shore	37	13	F	51418614	ACAAATAGTTGCTGTTTTTAATTAAACCCAACATGGCTACTTCCTTAACTTAGAAAAAAG[CG]ACTAGCAATGTTATGCTTTGATAGATTGGAAACCATGGGTGTGTGATCACACTTAAGAAA
cg01269212	-0.231489	-22.6458	0.620302	16588	0.85179	13413.3	C7orf27		NM_152743	Body	chr7:2583206-2583542	N_Shore	37	7	F	2582200	CAGGGATGGGGTGCCCCCAGGTGTGTACAGCGTCCACTCTGTGGGAGGGACCTGCCCTCA[CG]TCTGGGCCTAGGTGGAGGCAGTGTCCCCACAATGCATTCCTGCAGGGCCGGGCCTGTTCC
cg01278701	0.188901	17.4111	0.387344	4567.93	0.198443	4105.93							37	11	F	102631387	TTGCATCATTGTATAATCATCATTGTTATCATCGCCATCATCATATCTGTGAGCCAAATA[CG]ATTTTAAGAACAATTGTGGAGGTGGCAAATTTCCAAGCTAGATAACTTACGCTCTAAATT
cg01285877	-0.194097	-20.046	0.479166	6620.46	0.673263	6773.83	NFIA;NFIA;NFIA;NFIA	4774;4774;4774;4774	NM_001145511;NM_001145512;NM_001134673;NM_005595	Body;Body;Body;Body			37	1	F	61759147	GACCCAGCATGTAAAGCTGCAGCTTGGCTAAGACATAGTGTTTCTGAACAGTTTCAAATA[CG]CCAGTCATATCATGTTGAATTCTTGGATGGCCAGTCACCCAGCGTGTTTCCCTTGGAATG
cg01300218	-0.170407	-17.7125	0.446844	6663.65	0.617252	6242.59	BACE2;PLAC4;BACE2;BACE2	25825;191585;25825;25825	NM_012105;NM_182832;NM_138991;NM_138992	Body;TSS1500;Body;Body			37	21	F	42557529	ATTGGCTATTAGGAAAATAATACTCCTAACTTCAGGGTGGAAAAAGACAAGACCAATATT[CG]CCTAGCGAAAGGGGTATAACCCACAATCCTAGAGGAAATGTCAGTGCTAAAAACCCCAGA
cg01300495	-0.187387	-19.3244	0.593125	7244.92	0.780512	6602.85	LHFP	10186	NM_005780	Body			37	13	F	40036885	AACAAAGCCAGGCAAGTCCAAAGCAGTAGATGGCAGAGGCAAGAATCAAATTCAAGTCTG[CG]TGATTCCAAGTTCCAGTGATGTGCTTTCCTATGTTATTGTGACCCTCAAAAAGCCTCACG
cg01307206	0.222659	16.2977	0.395282	5251.02	0.172623	3478.48							37	X	F	12883546	ATTATTTCTCTTCATTTACTTATATCTTTGTGTCTGGGCAGGGTCCTGCCAGGAAACAGA[CG]GCATGTTAAAGTGAGAAACTGATGAGTTCAGCAAAGTGACTATTTATATATTTGGACAGG
cg01313176	-0.173685	-25.4591	0.568279	13188.2	0.741964	12017.9	PARD3	56288	NM_019619	Body			37	10	R	35058287	CTTATCTGCCCACCCCTATAGCCACATTCTCACTTAAAATACTGCCTCCAAATGGCTTAA[CG]GAATGCCTCTGAAAACTGAACACCAAATCGACACTGCCAAAAAACACAGTCAGCCCTGAA
cg01343543	-0.175251	-19.8221	0.493322	5735.66	0.668573	5955.51	SH3BP4	23677	NM_014521	5'UTR			37	2	R	235887633	TGGCGAGGAGAGACAGCAGGATTTCTGGGTGCCGGACATGCTTCTCGGTCAGAGCTGGTG[CG]TTTCTTTGCAGGGCAAGGTGGAGGCGGGGATGCCAGGGAGGCATCTGCTGCATTTCTTGA
cg01359658	0.462161	54.6633	0.514413	12925.8	0.0522521	894.047							37	7	R	2426868	CCGAGAACCAGTGGCTGGCCCTGGTCTCCTGGGATCTCAGTTTACAAATTTGTGAGCCAG[CG]TGGGGTGGGGTGGGCTGTCCGATGGTGGGGTGCTTGGTCCCACCCATTGGTGCCTCCCTA
cg01373831	-0.171192	-14.6156	0.169066	6411.31	0.340258	5514.85	PDE4B;PDE4B;PDE4B	5142;5142;5142	NM_002600;NM_001037341;NM_001297440	TSS1500;TSS1500;TSS1500	chr1:66258440-66258918	N_Shore	37	1	R	66257838	GCACCTCTTGGGAGGTGATCTGACCTGTTGGTTCAGGAGCACTGCGCGTATTCACTCTGG[CG]CTCCTTTGTGCAACAGGAGACCAGAGGACTCCCACGGTCCCACTGGCTCCTTCCACGTAA
cg01419593	-0.187943	-26.0911	0.653586	5006.93	0.841529	4923.04	FLI1;FLI1;FLI1;FLI1	2313;2313;2313;2313	NM_001167681;NM_001271012;NM_001271010;NM_002017	Body;Body;Body;Body	chr11:128680332-128680543	N_Shore	37	11	R	128679143	TCGCCTAGCCAACCCTGGTGAGTTTACCTTGGCCTGCAAGCCTTTTTTGCCAGAATGTTT[CG]TAGCTTTGTGAAATCACAGAGACTTCTGTCCTAAGTCCAGACACCTGAGTGGGGAGTAAC
cg01426041	-0.172634	-23.4698	0.654405	12893.9	0.827039	14022.8							37	16	F	85007593	TCGAGTCTCCTTCTCATTTCCGCGTGTCTGGAATGCCACCAGGAGCCCCAAGGCACAGCA[CG]TGCGAGGCAGGGCTGCGGCACACACTGACCATCTGGCCTCTGAAAGGTAAGCGAGGCAGG
cg01485157	-0.201899	-20.0634	0.438876	16735.7	0.640774	17593.2	VASN;CORO7	114990;79585	NM_138440;NM_024535	Body;Body			37	16	R	4431584	CGCAACCTCCACGACCTGGATGTGTCCGACAACCAGCTGGAGCGAGTGCCACCTGTGATC[CG]AGGCCTCCGGGGCCTGACGCGCCTGCGGCTGGCCGGCAACACCCGCATTGCCCAGCTGCG
cg01501399	0.20057	17.3245	0.610859	2832.34	0.410289	1285.31							37	13	F	27557211	AGAAAGAAAGAAAGAAAGAAAGAAAGAAAGAAAGAAAGAAAACACACAACACATGCAATA[CG]TCCCGGGCGCCACTCAGTCTGAAGCTGGCCCAAGTTTATCTCTGACTGTCCACTGGCAGT
cg01509409	0.574089	15.2018	0.865926	3272.85	0.291837	1167	ATF6	22926	NM_007348	Body			37	1	F	161923036	AAATTTAAAACAGTGAGCTTCTAGACTAATTTAGTAATAATCAAGTTTCTTTTTAACCTA[CG]TGAATTATATGAGATATAAGACAGTTGTCATATGGGACTGTCCTGTGTGTCACAGAACGG
cg01535834	-0.177646	-27.1156	0.480628	12808.1	0.658274	13105.8	PLEKHG3	26030	NM_001308147	Body			37	14	R	65204625	TTGTGCTCTGAACAGCATGCAGGCAGTGCTGGAACCCTCCTGGACTTTGGGCAGCCCTCC[CG]TACTCGGGGCCTGCAGCCAGAGGCTGAAGGGGCTACCCAGGAGGAGGAAGAGGAAGAGGA
cg01550301	-0.174497	-19.121	0.613672	7956.69	0.78817	7290.06	PANX1	24145	NM_015368	Body			37	11	R	93886698	TATCTGTTTTGCTTCTTAGGTACACAGATAAGCTGTTTCTCTCCAAGTTCTTTCTCCTGG[CG]TCAGGCTGCCTTTGTGGATTCATATTGCTGGGCGGCTGTTCAGCAGAAGAACTCACTGCA
cg01589054	-0.178467	-21.8984	0.576616	4148.51	0.755083	4099.87	VGLL4	9686	NM_014667	5'UTR	chr3:11746577-11746824	N_Shore	37	3	F	11744933	ACGGCTGCTCTATGAACACAGCATCACTACCAGTGAGGTGGTGCAGCTTAACACACGCCA[CG]TACTCATGGAAAGCTGTGTGAGAAACCCACTGGTAGGTTAATTGATATTTTAAGTCCAAT
cg01592521	-0.189803	-19.7936	0.43177	3155.62	0.621573	2803.44	RAD51B;RAD51B;RAD51B	5890;5890;5890	NM_133510;NM_002877;NM_133509	Body;Body;Body			37	14	F	68602384	TTTGATTGAATATCCTTACTTCCCATCTTCTGTCACAGAATCTTCCTCATTCATCCAAAA[CG]CAACATGTCCAAATCTTAGTGAATGCTTTCAGTGCTTTGGGAGTGGTTACATTCCATTAA
cg01594260	0.374133	15.8	0.402003	6802.03	0.0278706	5957.84	LOC339788		NR_015405	TSS1500			37	2	R	8118122	CTGGTCTGTGCTGGGAGAGGCATCTTCCAATCCCCCCAAAACTGAGTTCAGCCAAGTTGG[CG]TATGCAAAAGCTTCACCATTTTATCTTTCAAAGAAGAAACACGTCAGGGTAAAAACAAGA
cg01612003	-0.174441	-20.6426	0.438003	11754.8	0.612445	12016	C1QTNF7	114905	NM_001135170	Body			37	4	F	15355722	TTCTCCCCCAAGGCTGCTGTGTGGAAGGCTGGCTATGCGCACTTTGTCCTCACCCAAACC[CG]TTCTCCAACTAGGGTACATGAGGCTCAGAGGTCTCACACTTCATGGGACAGAAGGATGAA
cg01683605	-0.177849	-16.9876	0.499592	9132.8	0.677441	8829.82							37	16	F	86631574	AATTCTCAGTGGGCTGTGATATGGGCGAGACCTGCTCTGTTTTGAAGACCTGTCAGGGCA[CG]CCCCCAAATCAGGACCACAGCCTTTGGGGCAAGGAGCCATCTCACTGGCTGGGTGAACAG
cg01698579	0.22781	19.8178	0.473926	8887.16	0.246116	5439.53					chr13:112823496-112823728	Island	37	13	F	112823520	TGTGGCCTCTATCACGTTCTGCATGTGGCCTCTATCACGTGCTGCGTGCGGCCTCTATCA[CG]TTCTGCGTGTGGCCTCGATCACACTCTGCATGTGGCCTCTATCACATGCTGCGTGTGGCC
cg01706515	0.174785	24.8106	0.58911	5914.49	0.414325	5636.88	CRISP2;CRISP2;CRISP2;CRISP2;CRISP2	7180;7180;7180;7180;7180	NM_001142435;NM_003296;NM_001142407;NM_001142417;NM_001142408	TSS1500;TSS1500;TSS1500;TSS1500;TSS1500			37	6	R	49681774	AACACTTCATGTTCTTGTCCCTCTTCCCCGTTGGCAACAGTTTTATGGTGAGAAAATTCA[CG]AAGAGTAACAGGAACAACTCTTATGAAAATACGCAGAACTCCTGACCCAAGGCTACTGGC
cg01719433	-0.1712	-18.2585	0.59068	13326.6	0.76188	14293.8	UCKL1AS;UCKL1	54963	NR_027287;NM_017859	TSS1500;Body	chr20:62586919-62588218	N_Shelf	37	20	R	62583564	GGGCAGGAGACAGCCCAGGGTCGGGGAGGCGGAGGCTGTCCTGAGCAGGGGCGCAGAGTC[CG]GGCTCCTGGGGGCCATGCCACTGGCTGGGCTGTCTGAACAGCAGAGTGGACGCAGACTGG
cg01770232	0.192526	15.1518	0.508315	11410.9	0.315789	11819.9	IL6	3569	NM_000600	TSS1500			37	7	F	22766155	GGCAGCAGCCAACCTCCTCTAAGTGGGCTGAAGCAGGTGAAGAAAGTGGCAGAAGCCACG[CG]GTGGCAAAAAGGAGTCACACACTCCACCTGGAGACGCCTTGAAGTAACTGCACGAAATTT
cg01773168	-0.172081	-19.4258	0.522121	6305.26	0.694203	5855.08	AHI1;AHI1;AHI1;AHI1	54806;54806;54806;54806	NM_001134830;NM_017651;NM_001134832;NM_001134831	5'UTR;5'UTR;5'UTR;5'UTR	chr6:135818501-135819160	N_Shelf	37	6	R	135814578	AAAGAAAGGAATGATTATGTAAACATACCTAACTATGTCAGTTAACTTAGGCAACAACTA[CG]TGGCACCCAGTCAAAACAGACATCACTAAATCCATGGAGTAAAAATTCCTATACTTTAGT
cg01814095	-0.565716	-15.9672	0.116198	453.744	0.681914	5476.67	CADM1;CADM1;CADM1;CADM1;CADM1	23705;23705;23705;23705;23705	NM_001098517;NM_014333;NM_001301043;NM_001301044;NM_001301045	Body;Body;Body;Body;Body			37	11	F	115092996	GGAAGCATTGACTGAAGAGTCTTTGTCAATCATGGAGGATTATTGGAGTTTGGAGTAGAA[CG]ACAATGCAAAGATTAACCTGAGATTTGGTGAGTGTTAGAAGCTGTTTGAGCTCAAAGCAA
cg01816254	0.192583	13.8353	0.641285	18807.5	0.448702	4242.02	TMEM171;TMEM171	134285;134285	NM_173490;NM_001161342	Body;Body	chr5:72415611-72416766	S_Shelf	37	5	F	72419456	TGTGCCGTGGTTGGACTTGGGGCTGTGATCCTGGCCCGCTCCCGGGCGCAACTTCAGCTC[CG]TGCAGGGCTGCAGAGAGGTCAGCAGATGGACCCCGACCGAGCCTTCATCTGTGGAGAGAG
cg01818076	0.241132	17.1011	0.388828	13766.3	0.147696	14844.1					chr16:86530747-86532994	Island	37	16	F	86532758	CCACGCCAAAAGAAACGCGCTCTGCTTCTCCCGGGCGTCAGATGCACCGCCTCGGCCGGA[CG]CCAGCCCTGGACAAATTTTTCCGGGAAGGCGACGTAAAGAATGTCAGACTTGCAAAACCA
cg01821994	0.587718	26.1426	0.838899	11227.7	0.251181	12961	COL18A1;COL18A1;COL18A1	80781;80781;80781	NM_130445;NM_030582;NM_130444	Body;Body;Body	chr21:46898565-46898993	S_Shore	37	21	R	46899946	TCCGTGGCTGGGTGGGGCCCCTTCCTGTGTTGGCCCTTGGCTCAAGGTGGGGGCTGTGTG[CG]TGCCCAGGGTATGATAGGCTTGTCTTGTGTTCCCAGGGAGACCCTGGGGTTGGAGAGAGA
cg01830886	-0.17491	-15.6039	0.55379	8397.52	0.7287	8058.71	MACF1	23499	NM_012090	Body			37	1	F	39636619	AATGTTTTTAAGAGGGATTAGAGGACTGGGCTGAGGAAGGCCTGAGACCTCTTTCCCTCA[CG]CCATAGCACACACACCTGCTGTTCTGGCGCCTGGTAGCTATGTAACTTGTCCCCCACTTG
cg01844274	-0.197475	-15.0448	0.428246	2620.43	0.625722	2594.56	SYNE1;SYNE1	23345;23345	NM_182961;NM_033071	Body;Body			37	6	R	152792267	CATAGATAAAATGTTACTCTTCCAGGGTGCACACAAGAGGCAATGAAGCCCAGGGAATTA[CG]GTAAAAAAAGACACAGTGGACACAATCTAAAAAAAATAGATAGTTCCCATTTGGACACTT
cg01846535	0.171206	15.425	0.374759	2527.43	0.203553	1945.02							37	9	R	21160377	CACTGCACTCAGACCAGCCCAGTGTAAGCCTTTGTGGTTATCTTGCTGGTGGTTAGGCTG[CG]TTTCCTGTTTCCTGTAGCTTTATGTGTCAGAAGCTAAAATTTGCTCTTGTGTCCTTGCAT
cg01851968	-0.207471	-20.5917	0.422212	15054	0.629683	17016.2	VASN;CORO7	114990;79585	NM_138440;NM_024535	Body;Body			37	16	R	4431502	CCTGGACACTGCCAACGTGGAGGCGCTGCGGCTGGCTGGTCTGGGGCTGCAGCAGCTGGA[CG]AGGGGCTCTTCAGCCGCTTGCGCAACCTCCACGACCTGGATGTGTCCGACAACCAGCTGG
cg01860805	-0.254841	-18.4915	0.337729	5822.06	0.59257	5499.27	TRIM41;TRIM41	90933;90933	NM_201627;NM_033549	Body;Body	chr5:180661182-180661555	N_Shore	37	5	R	180659749	GCCTCGGAGTTTGGGCGACTGACACGGTTTCTGGCTGAAGAGCAGGCAGGGCTGGAACGG[CG]TCTCAGAGAGATGCATGAAGCCCAGCTGGGGCGTGCGGGAGCCGCGGCTAGTCGCCTTGC
cg01863674	-0.19032	-22.9991	0.619901	5619.39	0.81022	5104.63	MEIS1	4211	NM_002398	Body			37	2	F	66765310	TAAACCCAAGAACAACATAGAGTGAATTTGGGAGAAACTTTGGGGGAAATTATAAATTGA[CG]CTAAGAAAGAAAAGCAGAATAACACAGTAATTAAAAGCATAGGCTGTGCAATTGACTACT
cg01892452	0.176036	38.9853	0.491655	5209.83	0.315618	4795.21	COL24A1	255631	NM_152890	Body			37	1	R	86527360	AGAACAGCAGTAAACAAAATAAACAAGTAAGACTTCAGCATAATCTTTATATGGCATAAA[CG]TATTCTGAGCCAACCACACCCTAGAATCACTGAGACAACCACAGAAACTCAAAAGAAACT
cg01899366	-0.173487	-18.9517	0.423038	10000.8	0.596526	9855.91	MN1	4330	NM_002430	Body			37	22	R	28187967	CTCAAGTTGGCCCTTCCACAGTGGGAAGAATTTTCCTCCTCTAATTTCACCTGGTCCTGC[CG]GACTATTTATTAAAAATGTATATTTTATATCAGCACAGGGTATCAAGTAACTTCTTGGCA
cg01914101	-0.181198	-15.4527	0.543811	6454.23	0.72501	6219.4	TBC1D16	125058	NM_019020	5'UTR	chr17:77997723-77997951	S_Shelf	37	17	R	78001860	GATGTCCTTGTTGGTTTGTGTTTTCAATAATAAGCTCCCGAGTGCATGACACCTCCGAGA[CG]CTCCTTTTATAATGTGCCTCCCAGAATGCCATCTTCGTTAAGGTTCCAAATGCCTTGTTT
cg01935331	-0.182785	-15.9673	0.69986	9542.18	0.882644	8589.65	MTCL1	23255	NM_015210	Body			37	18	F	8802876	GCCAGATTTTTGAGTTGAAACTGACCTACACTCACCAGATGTACAAGCTAAAAGGTTGCA[CG]GCTAGACCCCGGCACAAGAGGTTCAGAAAGCCTGTTGTCCAAGAAGACTTGCATCATAAA
cg01974091	0.187206	34.3058	0.754176	5878.14	0.56697	6113.28	DEGS2	123099	NM_206918	Body	chr14:100625319-100626461	N_Shore	37	14	R	100625027	TTCCCCAATCTGACTGAAGATTACAAAGTGTGGCAACGCGCGGTGCTGACTTAGGCAGGG[CG]GGAGGGGCGGGCCTGTCTCAGCCTGTGGCGATTTGGTGGCATCTGGCAAAAGCCACTCTC
cg01974370	0.181889	20.0954	0.481463	9934.71	0.299574	10296.7	NBPF20;NBPF10;NBPF10	100288142;100132406;100132406	NM_001278267;NM_001039703;NM_001302371	Body;Body;Body			37	1	R	145454817	TGTTCTGTTTCTATTCCTGTTTCCTTCACTGCTTCTACTCTTTTCTTCTTTTCTTAGAGG[CG]GGTTCTTGCTTTGTTGCCCAGGCTGGTGGTGCAATCATATAGCTCACCGCAGCCTCAAAC
cg02022289	-0.250418	-20.9258	0.444095	5999.23	0.694513	5668.01	LUZP1;LUZP1	7798;7798	NM_033631;NM_001142546	5'UTR;5'UTR			37	1	F	23451449	TTCAAACTCTAAATGACCTAACCTTGACAGGAGCCATGACAGTAAAAAAAAGGCAAGGTA[CG]AAAGTGTTGAGCTTGCCCAGGTTTGGAGGTTTGCCCCATCATTTAAGCCAAATAAATCAA
cg02025944	0.191565	13.3251	0.783081	3462.59	0.591516	2560.7							37	4	F	80998921	TATGTGTAAAAAATTATATAATCTATATTATTTGCAAGTAGACATCTTTTGTGGCATACA[CG]ACTACAGACGTGACTCTCCCGGAAGTTGAGTACCATACTGAAAATGATTCATATTCATGT
cg02027833	-0.206255	-16.1844	0.438617	1895.73	0.644872	1816.1							37	16	F	87068105	AAGAGGTTGTCTGGAATTTAGGGCATTTTTGGAGTAGTCAACACCAGACATAACCAGATG[CG]GTTGTATTTTGGACCAAGTCAGCACAAATTTAGCACCTTGAAAGACTATATCCACATCTG
cg02042623	-0.193423	-20.1946	0.528973	5295.65	0.722396	5007.21	NT5DC3	51559	NM_001031701	Body			37	12	F	104227548	AATTCTAATGAAAAAAAAAAAAAATCCGTGCGACTAACAAAATATAAGGTTGGAGCAACC[CG]TCTTGGAGGAGTAGGAAGGCTTCCATTCTGTACCTAACAGGACAGGCCAAGTATCTGATG
cg02059952	-0.189788	-20.1165	0.66025	12092.5	0.850038	10460.8	MYH10	4628	NM_005964	Body			37	17	F	8384595	AGGAGCAAACCACCCGCTGATGCCAGGTGTGTGGACACCTCCAGCCTTCTCAGCAGTGCG[CG]TGCCTGAGGGCGAAGAACCCACCCCCGGCCGTGGGAGACTCACTTGCCAGAGGCGCTGTT
cg02097309	0.171407	23.6732	0.346502	5669.16	0.175095	4706.19					chr19:13266389-13267030	Island	37	19	R	13266390	CCCCGAAACGAGAAAGCCCTTTCAATATACCCCACGTAGGTTTAAGAGTGGGGTTGTGGG[CG]TTGCCCCAGGGCGAAGGGAGGGGGCCTGTCGGGAAGACAAAGGAGTCGCAGGTGCGGGGA
cg02112289	-0.198237	-21.8299	0.439522	11571.8	0.63776	10796.6	SH3RF3	344558	NM_001099289	Body			37	2	R	109818512	ACGGGACACAGGCACAGAACCTAGGCCACATTGTATTTGCCTTGGAGCCTGGCTGGGTCT[CG]TGACAGCACAGCTGGCAGGAGGCACACAGCCTCCCCTCGAGGCGATCTCGGCCACTTTCT
cg02145337	-0.18221	-19.652	0.572526	1270.48	0.754736	977.764	SLC25A14;SLC25A14;SLC25A14;SLC25A14;SLC25A14	9016;9016;9016;9016;9016	NR_104107;NM_001282196;NM_001282195;NM_001282197;NM_001282198	Body;Body;Body;Body;Body			37	X	R	129479766	TGTCGTTTTTTTCATCTTCCAGATGTTCTCTTTTCTAAACTATTCATGAGTGACTACTGA[CG]TTCTTGGCATATCCTGTGGTGTTGTGATATTTGGGTCATCAGTGACCAGAGCTACCTAAT
cg02164574	0.236047	16.0773	0.661553	5578.65	0.425506	5069.73					chr2:176986424-176988291	N_Shore	37	2	F	176985592	CCCATGAAGTCTAATGTTCCATTCGCTGCCATGGTCCAGGGGACTCCCACCAGCTTCCAC[CG]GCTTCAACAGGATCTCCACTAGAGAGCCCAGACTTATCTAGTCCTGTCGGGGAAAAGGGA
cg02171206	-0.326454	-14.0596	0.250064	4393.02	0.576518	7467.53	WWOX;WWOX	51741;51741	NM_016373;NM_001291997	Body;Body			37	16	R	78512543	CCCAAGGAAAGCCTTCCCACCTTTGGAAGCTGCATTAATTATTCCAGGCCACAAGGGTGC[CG]TTGAGTTACTGGTTCACTGCACTGGCTGGCAGGAAAGAGTTTTAATGCAGGCTCCAAAGG
cg02173328	-0.174697	-16.7943	0.430478	10222.9	0.605174	9947.72	SYNDIG1L	646658	NM_001105579	5'UTR			37	14	R	74877620	AAGTTCCTGCAGGATCTAAGGTGGGGCCTCCTGGGTTCTGAGGTCTGGACCTGCACATCC[CG]TTTGGAAGTATGGAGACACTCAGGGCTTCCCTTCCTCCTTCAGCTGCTTTGAGCACCTAC
cg02180919	0.190486	20.3758	0.700969	8685.24	0.510483	10592.7							37	10	R	75716381	GGGTTATGTCAGGTCCTTAGGTGGAACTCTGAGTCCCACATCACTAAATGCTGACATGCC[CG]CAGAATCCAGGAGGCTCCAGTGACTAGAAAGAAGTTTCATCAAATTTGAACAGGAAGCAG
cg02184540	-0.247324	-14.5949	0.634876	3719.1	0.8822	3755.38	NCRNA00171		NR_026751	Body			37	6	R	30022807	AGATGATGGATGCAGGTTTGGACAAACTGAGTTCCTGAAACATAGACTTTTATTCTTAGC[CG]TATTAGGTGTGAAATTGCCCTGAGAGCACCAGTTGCTTTTATGCTAGATTTGGAGGGGAA
cg02184918	-0.171377	-23.8088	0.498995	14061.1	0.670372	14155.6	BCAR1;BCAR1;BCAR1;BCAR1;BCAR1;BCAR1;BCAR1;BCAR1;BCAR1	9564;9564;9564;9564;9564;9564;9564;9564;9564	NM_001170718;NM_001170719;NM_001170721;NM_001170715;NM_001170720;NM_014567;NM_001170714;NM_001170716;NM_001170717	Body;Body;Body;Body;Body;Body;Body;Body;Body	chr16:75269028-75269879	Island	37	16	R	75269222	CAGCTGCCGGCTAAGCTTGGCATGCAGGGCACGGTCAGATGTGTGGGCAGCATTGCCCAC[CG]CGCTGCGGGCAAACTCCAACAGCTCGTGGACGGCACTCTGGACAGCGGCCACAGCAGCCT
cg02207200	0.191754	17.4002	0.550319	6625.37	0.358564	6468.73	SLC7A2	6542	NM_001008539	TSS1500	chr8:17354321-17355250	N_Shore	37	8	R	17353980	AATTAACAGGCTTTCACATTGTGACTTAATCTTATCAGAGACTCCTAAAGTAAACAATAG[CG]CAGTAGGAGAAACCCTGATTGTGTAACTTCTGCTCTTGCTCCCCTGGAAATAATGTCATT
cg02208820	-0.224715	-13.9296	0.606616	6936.61	0.83133	6929.92	DIP2C	22982	NM_014974	Body	chr10:575898-576131	S_Shore	37	10	F	577713	CAAGCAGATATCATACGCTCTGCCGCGGGACCATGAAGTCTGTGGAACCTCAGAGGAACA[CG]GACAAACAGCTGCCTCGACGGGTGCCCGTGTCAAGAACACAGACACGCTGGGAGGAGCAG
cg02225720	0.191847	18.4994	0.538848	6955.48	0.347001	6125.52	ITGAE	3682	NM_002208	Body	chr17:3626924-3627839	N_Shelf	37	17	R	3623472	TAGGCCTCTTAATTGCCTTATTTCATAAGAAGCTGACTCACTCAAAGGTCACAAAGGCAG[CG]ATGGCAGAGCCAAGATCAGAAGTGTTAAGGCTGAAAACAGGAAGAGGGCAACAGAATGTC
cg02228403	-0.19945	-20.8524	0.526605	7208.55	0.726054	7181.01	ATG7;ATG7;ATG7	10533;10533;10533	NM_001136031;NM_001144912;NM_006395	Body;Body;Body			37	3	F	11522965	AAAATGTAAGTGTATGTGACTTACCACAAAGACCTAGAATTTCACATTTCTTATATTTTA[CG]TGCAGGTGCTGAGGTCATTATTTCTCAGATTTGTCCTGTTATGAGAATATTACCTAAGAT
cg02259047	-0.211258	-19.5214	0.664932	10924.3	0.876189	11341.2	XRCC3;XRCC3;XRCC3	7517;7517;7517	NM_001100119;NM_005432;NM_001100118	Body;Body;Body			37	14	R	104175555	CAAACGCCAGCTGCGCAGGGCAGTCAGGGCAGGGGGCAGAGCATGTGCGAATCAGAACGG[CG]GTGGCAGCAGTTACAGGGGTGCAGATCCCCAGGACCTGCCATCTGGGGAGGAGGGCAAGG
cg02313132	0.246957	24.9364	0.53422	2888.15	0.287263	2166.45	WDR59	79726	NM_030581	Body			37	16	F	74971138	ATGTCACAGAGAGGAAAGACAAACAAACAACACTGTACCTTGTGATAAACCAGAAATAAT[CG]GGTTACTGAAACACATAAAATCTTGAGCATTTCCTGTAAGTTAGAGAATCACTAATAAAA
cg02326842	-0.191545	-19.4134	0.606636	5849.42	0.79818	5702.77	NFIA;NFIA;NFIA;NFIA	4774;4774;4774;4774	NM_001145511;NM_001145512;NM_001134673;NM_005595	Body;Body;Body;Body			37	1	R	61839007	ATTTAGCAAGAAAATGCTGACAACACGAAGCCTTAGATTCTAGCTGACAGAACCTTTTCT[CG]TGTTCATTACTTGATTTCACAGTTCAAGCAATTTGAAGAGGGCTAAAATTTTCTTTCTTT
cg02333792	0.19409	29.4159	0.933993	8316.54	0.739903	12796.9	RASGRF1;RASGRF1;RASGRF1	5923;5923;5923	NM_153815;NM_001145648;NM_002891	Body;Body;Body			37	15	F	79269735	GCCCTTGAGGCTGGGCTGTGTGGGCTGAATCCCCTGGGGCCAGGGTCCAAGGTTCTGGCA[CG]AGGTACAGGGTGATCAGGTAAGTAGTCTTTGAAAAACAAAACTGCGATGGGGTGGGGGTG
cg02341880	0.231896	17.4437	0.769818	9805.67	0.537922	3277.55	LINC01502;LINC01502;LINC01502	100130954;100130954;100130954	NR_034017;NR_034016;NR_109814	Body;Body;Body			37	9	R	138476943	CTTTCTCTCTAGATTCCTGCGTGGTCGGCTGTAACTGAGGTGAGTGCCACAAGGCCTCTG[CG]TGTGTTCAGAGTGTCCACACCAGACTCCGGCCGGACTCATGGGCCCTGGGACTCCGCAGC
cg02352281	0.18359	13.1152	0.588999	6516.39	0.405409	6273.68							37	3	R	46139305	CTGTGATTGCCTTGCTCCGGACCCCTATGTCTCCAGCACCAAGAGTGTCAGGGTAGACGA[CG]GTGTGGAGCTCAGTGGAGGCGGATAAGGGGGCTGTAGTCATTTTGAAACCTTACGGTATT
cg02354125	0.206755	19.9098	0.45229	1706.05	0.245536	1424.55	LEKR1	389170	NM_001004316	5'UTR	chr3:156543891-156544405	S_Shore	37	3	R	156544586	GCGGTTGGTTTCTGTGTGGAAGAGCCTGCCGCTTCAGGAAAGTCTTAGGATGTGAACTCC[CG]CCTTCACCTGCCCCTGACCTGCTCGTTGTGGGTGATTCACGCCATGGGAATGGTTCTTTA
cg02383175	-0.181325	-26.2461	0.460108	12644.7	0.641434	11985.2							37	15	R	70432922	CACATTACCTCCAGCCTCTCTGAATACAGGCCTTGAGAGACCTGAGCATGTATGGGCTTC[CG]AATGCAAACAAGGAGTGAAGTATTTCAAAACCTGGTATTTCACCAGAAACGGCCCTTCAG
cg02390933	0.211359	19.237	0.415183	1516.85	0.203823	1518.77	HLX;HLX-AS1	3142;100873924	NM_021958;NR_046901	TSS1500;Body	chr1:221050448-221050864	S_Shore	37	1	R	221051569	CCCTGTTAGGAGATGCTTATTAGGGCAATCGAAAACAAAAGTTTTCGTGGTTTCATTATT[CG]TATTATTTTATTTTCTTCCTGAAAATGTGCAAGAACAGCTCATCTGGGTGGCCTGTGGTT
cg02392725	-0.174255	-15.3418	0.502668	1813.53	0.676923	1556.78	RAB11FIP2	22841	NM_014904	Body			37	10	R	119800574	GAATCTCATGACATTTTAATACAATAATAAATACCTGGCCCCATCCCAAAATATTACTTA[CG]TAAAAGTAGCAAAAGAATTTTGTTAACATTGGAGATCATTGCATATAGCTTGCTAATCAT
cg02399249	-0.171301	-19.8263	0.0991963	4442.25	0.270497	3712.96	KRT27	342574	NM_181537	Body	chr17:38935799-38936093	Island	37	17	R	38935921	GCTGCTGCAGCGAGGCGCTCTGGAACGGCAGGGGCCGCGTTAGGGCGCTGGGGCTGAGTC[CG]CGCCCGGGCGCACCCAAGCGTGGTTTTACCTTTTCGTTGAACCAGGCCTCCGCGTCCCTG
cg02464026	0.170841	15.7358	0.601535	4422.22	0.430694	3601.69	ZBED3-AS1	728723	NR_024398	Body			37	5	R	76434879	GGCAAAGAAATGTCAAGCCATTAATTAAAATGACTCCCACGGCCCCTCCTGGAATCAAGT[CG]TTCCCAGTTAGTCAACATCTGTCACAATCTGTGTAAAAGGGCAGAACACGCTATACCCCA
cg02466788	0.273083	20.7924	0.613193	5787.48	0.34011	5086.5							37	4	F	44740834	TCAATGTTATTTCTATTTACAATGAAAGCTGCTGCTGTGCTACACTTTTACACAAGAGGG[CG]TGATTGAAACTGATATAAGACAGGCTATGCTGATAGTACTACTGCATTTTCATATAAACT
cg02479626	-0.179568	-23.4933	0.609327	17911.6	0.788895	16817.4	ZMIZ1;ZMIZ1	57178;57178	NM_020338;NM_020338	ExonBnd;5'UTR			37	10	R	80961336	GGGAGGCTGCTCAAGGTTGGCAGGCCTGGCGTGATCCAGTGACAACCTCTCCTTTCTCTT[CG]CAGGCTGGACAACGTTCATGGCTCTCGGGTAGAACCTAGTGAAACGGCCAGAATGAATTC
cg02494582	-0.176843	-20.318	0.449299	6797.11	0.626142	6619	ADAM12;ADAM12	8038;8038	NM_003474;NM_021641	Body;Body			37	10	R	128061835	ATACACTCCTGGAAGGCTCACATGACTGGAATTCTGTTGACACCTCTGCTGGCAGAGGAG[CG]GCTTCTGGGAGTGGATGTTGGCCTTGCTTCCCAGCTGTTCTCATTTTGCCTCCGCCAGAG
cg02509300	-0.17459	-24.9972	0.522982	11498	0.697572	11310.9	RSPRY1;RSPRY1;RSPRY1	89970;89970;89970	NM_133368;NM_001305163;NM_001305164	Body;Body;Body			37	16	F	57247522	TTACCCATTTTAAGAAAGTTAACAGCAAAGTACAGGGGCATAGCTCAGCTACTTACATCA[CG]TAATGTGGAAGAAACAATGGATTAGAAATCAGAACATGTGGCTACTGGTTTGGACTCTCC
cg02521229	-0.172852	-15.9264	0.453187	8279.89	0.62604	8550.89							37	11	F	60019236	CACAAAAAGTGGTTGGAGCCTCAGATTTGCCTAGCGTTCCCCCTAAACACTCACATGGGA[CG]GTACTTTGTGTGTGCATGTTATTGTATAAATGCATGTGCCCTCAACTATCAGAAAGCATA
cg02522485	-0.225703	-19.991	0.501733	6559.49	0.727435	6210.69	DAG1;DAG1	1605;1605	NM_001165928;NM_004393	5'UTR;5'UTR			37	3	F	49531973	AATTCATCATTGCTAGATTAGCATATTAATTTTGAGCTATGGCACTTATTTTTAATCTTT[CG]TAGTGTAATGGAAAAAATACCAGAAAGCTCAGCATTGAACTTCAAAGTGTGAAATCAAGT
cg02537941	-0.227878	-14.7026	0.189385	3432.8	0.417263	3305.97	SPATA13;SPATA13	221178;221178	NM_001166271;NM_153023	5'UTR;5'UTR			37	13	R	24793488	TCTTAGCAGCACACAACAATCACGTTGTTCAGCTCAGGAACAAAATACTAAGTCACTGGT[CG]TTTAAAAAGCATATTGTCCCAATTAGAAACCCCAATTTTTTGCATGTGTTTTATGAAATC
cg02546690	-0.175336	-20.2379	0.491499	11418	0.666835	11463.6	SERGEF	26297	NM_012139	Body			37	11	R	17834480	TGGTTTATGGGAGTCCACTCAGACTATCATTTCCCTCCAAAGCCTCGGGTGCTTGGAGAG[CG]TGAAGGCAATGTCACCTCCTCTCCGACATCAGATCTGCTCACTACTTTTCTGCCAACAGG
cg02559817	-0.181219	-15.5854	0.604652	8807.45	0.785871	8545.25	WWOX	51741	NM_016373	Body			37	16	F	78466533	AACAGGTCCAAGCTCTGCAACATCCTCTTCTCCAACGAGCTGCACCGTCGCCTCTCCCCA[CG]CGGGGTCACGTCGAACGCAGTGCATCCTGGAAATATGATGTACTCCAACATTCATCGCAG
cg02561771	0.176978	23.5182	0.562876	11668.7	0.385898	12007.4	RFX8	731220	NM_001145664	TSS200	chr2:102090370-102091130	S_Shore	37	2	F	102091318	TGGGCGAGGGCCGCCTGGGCCAACCGGCTTTTTCAGGGTCCCGGGTGATGCTAATGTGCC[CG]CCGTTGCTGAAAACCACTGTCTCTAGGAGTTTTGAAAAATCTCGGAGCTCTCTGGCAGGC
cg02568084	-0.174557	-25.0565	0.558189	8434.41	0.732746	8589.7	SCMH1;SCMH1;SCMH1;SCMH1;SCMH1;SCMH1;SCMH1	22955;22955;22955;22955;22955;22955;22955	NM_001172218;NM_001172221;NM_001172220;NM_001031694;NM_001172222;NM_012236;NM_001172219	Body;Body;Body;Body;Body;Body;Body			37	1	R	41512396	GAGTCCAGCCCACTGCTTGTCTCAGGCTTACCTGGTTACACAAAGGGAATCAGTGCCCCA[CG]TTTCCTCCCTCCCTCCCTTTAACTCCCTCCCTCGAGGGCTTTGATTTTTGCCTCCAACTG
cg02569219	-0.244617	-15.1807	0.565274	15454.7	0.809891	14337.8	SGSM2;SGSM2	9905;9905	NM_014853;NM_001098509	Body;Body	chr17:2265492-2265876	S_Shore	37	17	R	2266849	TCGGAGGACAGGCTGGCTGCCTGTGCCCGCGAGTGTGTGGAGTCCCTGCACCAGAACTCA[CG]GACGCGGCTGCTCTATGGCAAGAACCACGTGCTGGTGCAGCCGGTAGGAAAGCTTCATCC
cg02570696	-0.206396	-15.8824	0.458451	10185.4	0.664848	9637.77							37	9	F	90626133	GTTTTATGAAAAGGCAGTACTGAGAGTTGGCAGGTGGATCTGCTTGCCCAAGGCTGGGAG[CG]AGAATCAGTGTAGAGCCAGTTGGGCTTCAAGGCCTTTGCCCAAGACTTTCTAAAAGCTGC
cg02577797	0.260648	16.0552	0.316915	1114.08	0.0562665	2948.23	ZFY;ZFY;ZFY	7544;7544;7544	NM_003411;NM_001145276;NM_001145275	TSS1500;TSS200;TSS1500	chrY:2802964-2804283	Island	37	Y	R	2802968	GAGGGCGGGGGTCTAAGGGCCTGCAACAATGAGATCTGTCGCCTTGGCTAGGACTGGCGC[CG]AGAGGCGATAGGTCTCGGGAGAGCCTGGCGCAGGGTGTGGGAGATTAGGAATCCCAGGTC
cg02584161	-0.170658	-15.0211	0.392125	2070.81	0.562782	1842.68							37	6	R	156086665	TTAGATGCTATTTTCCTAAGAAATCTCTTAGCTGCCCTAATAGTCAGAACGTCCCCTATC[CG]AGCCCTTACACATCATGTTGTCATGGATGTTTATTTGCCTCTGTGTTCTTTCTTATCACT
cg02585415	-0.234931	-25.1117	0.512314	9233.65	0.747245	8735.3	SH3RF3	344558	NM_001099289	Body			37	2	R	110089305	AGCCAGCCAGACGCCCGTTGGAAATCCAACACACAGCAAAGTTATCCTAATGGACAGGGT[CG]TGACACACTCAGACATATCCCAGGGCAGACAGCCCTGCTCCAGCCTCTTATTTCTGTCTG
cg02627872	0.263334	19.1234	0.730004	7208.36	0.46667	7256.23							37	1	R	229260510	CGGCAGGGGCTTGCAGTCTGGTTTCCTAACCATATTCTCAATGGGACAGAGTCCAAGTTT[CG]GAGCGCAGAATCCTGACTCTGCCAGTTAGGACAGCCTGGAAAGCCCTGAGAGAAGCCTCA
cg02631626	0.340792	13.3774	0.68331	4670.44	0.342518	1086.92							37	13	R	27546802	CTCCATAAACTGTTTCTGATTGACAGAATCGAGACAGACGCCTCAGACTGTGCAGCAGGG[CG]CCCTTCTCCAGGAGAAAGACTGCACACACACATACACACACACACACGACATACACCACA
cg02632508	-0.175358	-27.4399	0.502858	12356.5	0.678216	11930.8	NCOA3;NCOA3;NCOA3;NCOA3	8202;8202;8202;8202	NM_006534;NM_181659;NM_001174088;NM_001174087	Body;Body;Body;Body			37	20	F	46277625	TAGCCAAAGACTTTTCAACATTGACCTTTTTGCAGTGTGAAAGTACTGGTTCAGTTTAGA[CG]TGACTTAGCCAGGTTATTGTGTTTGGAGATATTACCTCATTGGCTGGTGCTGAGGGTCTG
cg02658985	-0.310991	-15.3957	0.0204259	4848.58	0.331417	5004.58	APBB2;APBB2;APBB2	323;323;323	NM_173075;NM_001166050;NM_004307	Body;Body;Body			37	4	R	41015822	TGGCTACTTGGCCGTCTTCAGGGCTGGACTGGGGTCTGTTTGGTTTCTGCAGCAGCAAAT[CG]CCATTCCCAATGATGGTGGAGGCCTGGCCCTGGACTGGCTGGGATTTCTCTTCCGCAGTC
cg02711479	-0.219749	-23.4992	0.490316	8338.61	0.710065	7723.84	STK40	83931	NM_032017	5'UTR	chr1:36851089-36851873	N_Shelf	37	1	F	36849024	CAGCTGCTCAAGCAACCTACAATCCCAGGAAGAGAGGGGCACATGTGCCAGGCACTTCTG[CG]CCAGGCAGAGAAGCCCAGGCCAATGCAGGAGCTTGCCATCTGGCACTGGTTGCACATGGT
cg02721786	-0.191583	-15.1223	0.447081	3881.51	0.638664	3215.08	SOS1	6654	NM_005633	Body			37	2	F	39263445	AGAGGAATAGGACATCTAGTGGAGGAGCATAGTAGAAAAAGGCAGAAGGGAATGAAACAA[CG]AAAGGTTGTTATGAATTAAATCACCCTTAATGTTATTTTTCAGATTGCTTTTTTTTTGAA
cg02729523	-0.194759	-24.9164	0.509349	9127.26	0.704107	8939.63	ATOX1	475	NM_004045	3'UTR			37	5	R	151122762	CCCAGTGTCCAGCCCTGCACACTGCTCCCATGAAGTCTGTTATACTTAGGTTGGCTGGAA[CG]CATTAACCTTGCTAAGCCAATCACTGCCAAAGCCCTCTTCTGGGGAATTTCCAGGGCTGC
cg02737268	-0.192461	-14.1336	0.497415	7213.78	0.689876	6560.87	CDC25B;CDC25B;CDC25B	994;994;994	NM_021873;NM_004358;NM_021872	Body;Body;Body	chr20:3776198-3776419	S_Shelf	37	20	F	3780182	TCTCAGAAGCTGTGTGTGTGTGTGTGTGTGTGTGTGTGTGTGTGTGTGTGTGCGCGCGCG[CG]CGTAGATGCACAAAAGCTCCGCGTGGCAGGTGGTCTCCTGTAACACGGCTGAGGGGGCGG
cg02743437	0.334091	15.416	0.614629	8240.11	0.280538	2690.78	MDGA1	266727	NM_153487	Body			37	6	F	37606804	CCTACCCTTCCCCTCTAGGCAAGGGAGCTGTCCCAGGGCAGTGGGACCTCTGTCTGGGCA[CG]CAGCAGGGTTTCCAAAGAAAACAGTGTGTCCCTGTTGGCAGTACATGACTTGTGGAGGGA
cg02745719	-0.231513	-15.9984	0.435587	4037.85	0.667099	3927.37	REEP5	7905	NM_005669	Body			37	5	R	112251076	AAATCATTCATCTTATTTGCTTTTTAAAACTTTATTTTCTTTATGACACAGGCAAGCGGG[CG]AACCTTAACTGAAACGCTGGCTGTCATTATTTTACAAAATAGTCACAAGTTGTTATAAGG
cg02775404	0.216526	13.9308	0.684334	14024.8	0.467808	8647.35					chr22:49717505-49717921	N_Shore	37	22	R	49717382	TGTTCTCTGGGAAATCCTTTTCAAGATAATTGAACTCTGCCTTTGAAACTCATCCTCTAA[CG]TAGATAGCGGGGCAGGGCTGATTACAGAGGACGGAAGCCCAGGAGCCCCAGGGCCTGGCA
cg02779075	0.195395	16.8987	0.433622	7258.6	0.238227	6146.75							37	4	F	165798316	AGAAGAGGAGTGGAGGAGGGGTTTGAGGCTGAGGGAGGCTCTGACCACAGCACAGAGCAC[CG]GCAACTTTGTCTAATGTGATCATTAACCTTCCTGCAAAACACAGCTGGCAGTTCTCTGAG
cg02787452	0.17957	20.1488	0.389494	3516.24	0.209924	3234.14	TMEM252	169693	NM_153237	TSS1500			37	9	R	71156478	TTTGGGCCTGTAATTCCTGCAATCTTTCCCCCTTTCATAAAGTACATATGAAATAGAATT[CG]TTTTAGAGGATGCTGCTAAAAATGTTCCCTGTCCTCTCCTCCACACCTCTGCTCTATGTA
cg02819655	-0.353367	-13.0682	0.239849	5098.94	0.593217	5089.06	PDE11A;PDE11A	50940;50940	NM_001077197;NM_016953	Body;Body			37	2	R	178853377	ATTCTTAATTTTTGAACAAGGGTCCCAGCCTTTTCATTTTACACTGGGCTCTATAAATTA[CG]TAGCCAGTCCTGCCAGAGTGTCTGAATTGTCTAACTCTATTCTCATGTGGCAGTCATCTT
cg02819828	-0.171194	-18.6257	0.684131	12153.8	0.855326	11917.9	SMAD9;SMAD9	4093;4093	NM_001127217;NM_005905	5'UTR;5'UTR			37	13	R	37453855	AAGAGGGAGCTGATGGGGGTGGTGGAGTGCATAAGAGGCCACAGCAGGCTCCGGCGCGCA[CG]GGAACCGCACAGCCCTTCACGGCAAAGTGGGCGGCGAGTAGCTCTCCAGGGGTGGCATAG
cg02822958	-0.208655	-18.4116	0.355648	3024.45	0.564302	2094.92	ATP6V1E2	90423	NM_080653	TSS1500			37	2	F	46747628	GCACCCACTCCGCCTGTGCTGGGGACAGCAGAAGGGGCCCTCCAAGCCAGACTCGGCTCT[CG]TGAACCCTTCACGACTGGGGCCTCCCCGCTAAAACAGCCTCATTCCCACTTAACAGCTTT
cg02859421	-0.196937	-20.9973	0.553965	13283	0.750902	12756.3					chr19:3464764-3464992	S_Shore	37	19	R	3465071	AACTTTGCATGGTGCTTAGTCAAGGACTCCTGCGACCTGGCTCCCGAGGTCAGCTGGCGG[CG]CTGACACACATGCATGGCAGACTATCCCTGGCTCTATCTCCCTGTTCCTCGCCCCCTCCA
cg02866897	0.494198	13.8287	0.583558	2909.7	0.0893607	1320.04	PPP1R16B;PPP1R16B	26051;26051	NM_015568;NM_001172735	Body;Body			37	20	R	37470452	TCATATATCAGGGCTTCATTCCTTTTCATTGCCCTGTAGTATTCCATTGTATAGATATTC[CG]CATTTTGTTTATCCATTCACCAGTAGGTGAACGTTTGGATTATTTCTATTTTGGGGTAGG
cg02868743	-0.203914	-19.8094	0.418111	4732.89	0.622025	4281.23	MIR548F3	100302159	NR_031644	Body			37	1	R	218667927	AGGCACTAAGAATGCTTTTGCTATACTACTTGAACATGCCCAGTTGCAACTTCTGAGTTT[CG]TTAGTGGCTTACCAACAACTTTCTGGCACAAAACAAAAGAATGCCTTCCTGAATGGTAAG
cg02878195	0.186817	21.6821	0.412848	12916	0.226031	13407.6							37	2	R	20624728	CCAGCTTGGGCTTGCCAGAGGCCAGTCAGCTCCTCTTCTGAATCTGGATTAGAATCTTCT[CG]ACCCTGGCAGGAAGAGCAGGAGGCCTGCGGTTGGAGGGCATTTCCTGTTTACTGCTGGTG
cg02906915	-0.170429	-14.0558	0.517357	4692.28	0.687786	4720.1	FZD8;FZD8	8325;8325	NM_031866;NM_031866	3'UTR;1stExon	chr10:35928501-35931893	N_Shore	37	10	R	35927478	TCTCCATGCCTAAGGTCAGTGTACAGAATGACAAGCCAGAAAATGTCCATTTTCCCCATG[CG]TCCTTAGCAAGCACTTTAAAGGTGACAGCTCAGAAGAGGCGGGGGAGAGGGCAATGGTTA
cg02913194	-0.18961	-26.8802	0.509537	5994.36	0.699148	5551.49	PHACTR2;PHACTR2	9749;9749	NM_001100166;NM_014721	TSS1500;TSS1500			37	6	F	143928514	CAGCCACGAGGCCTGGCACCTGATTTCTCCAGCACTGTGTTCACCCTTGTGTCCTGACAG[CG]TAAGCAGTTTTTGGTGTCTTTGAGAGTCATCTTTACACAGCCAAATTAAACGAAAGAAGT
cg02920403	-0.201487	-18.7667	0.519513	7557.79	0.721	6838.34	VPS37C	55048	NM_017966	5'UTR			37	11	F	60909009	ACACCCCAAATCCAAACCCAAATGAGCTGGCCACAAGCAGAAGCAACATTGTGAAGATAC[CG]AAACACATCAGGGGCACAGGCTCCAGCCAGCCAGAGACAGTTCAAGTCCAGGCCCTGCCC
cg02933354	-0.185765	-14.0163	0.433689	5902.65	0.619454	5532.99	VEPH1;VEPH1;VEPH1;VEPH1;VEPH1;VEPH1	79674;79674;79674;79674;79674;79674	NM_001167911;NM_024621;NM_001167917;NM_001167915;NM_001167916;NM_001167912	5'UTR;5'UTR;TSS1500;5'UTR;5'UTR;5'UTR			37	3	R	157213541	CAAAAATTACTAGGTTTCTCCAGAATTTAATTTGAACTTTAAAAGTCAACATGAGCCCTA[CG]CTTTTCTCCTTTCTACATCCTTCTCTTCTCTCCATGTCACAAGGAAAAACAACAATCATG
cg02933362	0.183138	26.7574	0.346211	11163.1	0.163074	11542.1	RFX8	731220	NM_001145664	TSS1500	chr2:102090370-102091130	S_Shore	37	2	F	102091607	TGGCCATCTCCAAGTTCACTTCCTTTGTGGGGAACTGTGTGGGTTGTTGTGAGTATTAAG[CG]ACATTCACTTGCAAGGCTGTGTTGTAGTCAGAGCTCAGTCATGCAGCCGTTACTGTGGCT
cg02937343	-0.174013	-19.2826	0.564791	8099.05	0.738804	8006.81	ZNF532	55205	NM_018181	5'UTR			37	18	R	56562449	ATTTTCTGCCAGGGTGCCAGTCACAGATGGTATTGGTGGCCCTCCACTGAGCAGTAGCTG[CG]TCGTCTTCTAGATGCTTGCAGCCTCTGTCTCACGTTTGGCTGCAAAGGAACAGACGCATG
cg02953397	-0.195521	-18.1402	0.578505	9568.67	0.774026	9625.8	ACAP3	116983	NM_030649	Body	chr1:1242400-1245185	N_Shelf	37	1	F	1238678	TAGGCCTTACCGGCTTCCACCATGCCACTGCACAGCTTCACCAGCTGTGGGCCAGCGGGG[CG]TGGTGAGCACAGTGGGCACTGGCGCCTGCACTCGCCACCACACACGGCCACTCAGAGGCA
cg02976898	-0.181408	-26.7253	0.618896	5055.18	0.800304	4675.25	MYST4		NM_012330	Body			37	10	R	76742856	GGAAACTCCAGTTGTGTCTTATGATTTTTTTAAAGCTTTCTCTTTTTCTATCAGCTCTTT[CG]GTAAGCTTGGAGGAAGAAGGGTATTGTTGCTGGGAAGATTAGGTGATATATTAGTTCTTA
cg02994246	-0.183108	-14.5219	0.482646	9159.36	0.665754	7692.72	ECE1;ECE1;ECE1;ECE1	1889;1889;1889;1889	NM_001113347;NM_001397;NM_001113349;NM_001113348	Body;Body;Body;Body			37	1	R	21587174	GAATCGACCACGTTTCTCTCCCTCTGCCAGTTGGGTTCACAGACGTGTCCCCGGGTTGAC[CG]CACGTGCCCACCAGCAGGACAGTGTTCTTCCCCTGTGGATAACGTGTGGTACGAACACCC
cg03009123	-0.194919	-22.9431	0.657268	5161.3	0.852187	5257.39							37	11	R	118712805	TGCCAAATCCCTTTTTGTCTGGGTTAGCCATTTCATGTAGAGACTGCTTCTCTACCTATA[CG]CTTATTCAAATGCAGTAGTGAAACAAAATCAATGCACAGCCATACAATTACTACATAGCC
cg03030858	0.201449	24.1406	0.482966	5132.36	0.281517	4158.88							37	12	R	77625418	GCCTTGAATGGAAATGAAATGCAAATGCTTTCATTGCACTATTCCCTTGTTAATTTATCA[CG]TTTAAACACAGCAACATATTGGAAAACCTTGTTATTTCGTAATCTTCAGATTCTTTGCAC
cg03035849	-0.193604	-24.0018	0.513275	11268	0.706879	11054.1	BACH2;BACH2	60468;60468	NM_021813;NM_001170794	5'UTR;5'UTR	chr6:91004795-91006944	N_Shore	37	6	R	91003200	TTAAACTGCTCTCAACAATACAGATTGGCTTGAGCCCTTTTGTTGGCATCACAGGAGCCT[CG]ATTAGGAATTCTGAGAAACAGCTCACAAGCGCTAATGAATAACTAAGTCCTGTCGGCTGT
cg03050508	-0.177533	-20.1229	0.427936	5809.28	0.605469	5414.78	PRKCH	5583	NM_006255	Body			37	14	F	62011349	ACCCCAGATTTACCCTAGAATTCATCTGCATGTGGGTGCCCACACACCTCCAATGCAAAG[CG]GAGCCCATCAGCCTCCCAGATTTGGCAGACTGTAGGATCTCAGTAAGTGTGAGCTATTTT
cg03073714	-0.200389	-17.9454	0.515695	4081.79	0.716085	3941.82	CRY1	1407	NM_004075	Body	chr12:107486612-107487811	N_Shelf	37	12	F	107484356	TCAGCCCTTGCACCATTTGCATCTCTTGTCTATCTCATTTTATTAATGCTGTCAGTCTCA[CG]GCTCCACTAGAATGTAGCTCCAACAGGGTGAGAATTGGGGGCTGTTTTGTTTATACTGGA
cg03114334	-0.184364	-18.5697	0.487808	7518.99	0.672172	7238.8	DAAM1	23002	NM_001270520	5'UTR			37	14	R	59682647	TTTGCCTGCTGAAATGACACTATAGCATGAGAGGTCAGCCTCTTAGGACAGCCTTTCTCA[CG]TTCCTCTCATTTTTATTCTTGCTGAGCGGGACCATATGAATGACAGGCTTGTTTGCGAGG
cg03122926	0.488289	20.5762	0.498994	10485.2	0.0107048	12202.1							37	7	F	2425741	CAGGGGGAGTGGACTGCAGAGGGGGCAGGTGAATCAGTGCTGAGTTCACGGAAAAGCAAA[CG]AAAAAACCAGACAGGCGTTTAATTCGAGGGGAGACAGGCTCTGCAGGAAAGGACATGGCA
cg03124510	-0.18937	-15.3073	0.476252	9175.65	0.665622	9720.08	PFKFB3	5209	NM_001145443	Body			37	10	R	6216434	CCTGCCTGGCCACGTCACACTGGCAGATGGGACGCGGGCATCAGCTCAAGTTCTGTGGAG[CG]AGAGATTCCGTGGCCCGGGCTGACCTGGGCTTGGAGGCCTGGAGCTGCCTGCGGCCCCCG
cg03136659	0.171857	17.1579	0.586272	9791.07	0.414415	9197.18	CYGB;PRCD	114757;768206	NM_134268;NR_033357	3'UTR;Body			37	17	R	74523759	GGTGGGGTGGGGAAAGCCCTCGGCCCTCGGAGCTGAGGGTGAGACCCAGGCATGTGGTCC[CG]CCGACCTGCTGCCCAGCAGCCCGGATCCCCCGGGGCTGCCCTGGTGGCCAAGGCAGGTGG
cg03177832	-0.187655	-32.4148	0.632402	12100.3	0.820056	11169.4							37	10	F	50208968	CCACACCAGCCAGGAGCACCCAGCGTGGCTAAGATGCAGCTTTTGGAACAGAACAGACTG[CG]GCTCATGTCCCAGCTTTGCATATCTCTAGCTGAGGAACTCGTGGAACCCTGTGTGACCTC
cg03197063	0.432042	17.7465	0.597689	4106.12	0.165647	3628.38	MIR3170;FARP1;FARP1;FARP1	100422881;10160;10160;10160	NR_036129;NM_001286839;NM_005766;NM_001001715	TSS1500;5'UTR;5'UTR;5'UTR			37	13	R	98859334	CTGGGCTTACCAGTTTTGCTATCAAGCATCAACTGTGGTTACCCATTTATGACTTGCCAG[CG]TTCCTGAGATGTTCCCTTAGCGTTCTTAGGATGCTCAACTCAAAACTCTTGGCTGGATTT
cg03210465	-0.448202	-17.9399	0.128692	978.497	0.576894	3539.53							37	8	R	74043350	GGCCTGCAAACCTACCAGGTGACTTCCATGATTTGTGGAGAGCCACAGGCAATCCAGCCC[CG]TGGAAAGTTTTCCAGTTTTTTTTTTTTTGTTTGTTTGTTTTTTTTTTGTTTGTTTGTTTT
cg03215416	-0.170533	-15.0933	0.491872	6976.46	0.662406	6912.41	PSD3	23362	NM_015310	Body			37	8	F	18823341	TTTTCACACCCATGAGATGGATCTGAAGCTTAATACAGAATTGTAATGCGAAAAGCAACA[CG]TGAACAAAATAAATGGACACATAACAGCAGCGTAAATGCCAGGCCTGAGTTAAGCTCCTG
cg03227167	-0.172204	-20.8559	0.4254	6092.92	0.597604	5939.66	PRPSAP2;PRPSAP2;PRPSAP2;PRPSAP2;PRPSAP2	5636;5636;5636;5636;5636	NM_002767;NM_001243940;NM_001243936;NM_001243941;NM_001243942	Body;Body;Body;Body;Body			37	17	R	18793243	GCGAAGAGGTAGGTGGGAATCTCACAACCTCTTTCTGGATCTACTTCTAAGGATTGTATC[CG]TGATGAGTTCCAGGCATTCTAATTTGAACTTCAGTGGTTCCCAGCGATATCTCTTATTTT
cg03278514	0.221882	18.9016	0.53756	10607.4	0.315679	10225.6							37	15	F	70779346	ACCACAGCAACCTGGCCAGGGGTGGGAGGGCAATCCATGGGGACCTACCCTGAGACAGGC[CG]CGATCAAGAACCCTCAGCGTCCCCAGAGCAACCCAGCCACACCATGACTGAGGCCAGAGA
cg03281929	-0.255606	-15.2204	0.647202	4545.68	0.902808	4821.75							37	6	R	22920242	ACATCTAGGCACAAGGACTATCAAAAAATAATCTGTCAGAAAATCTCCATTGAGGTCAGG[CG]CAGTGGCTCACTCCTGTAATCCTAGCACTTTGGGAGGCCGAAGCAGGTGGATCACCTGAG
cg03346378	-0.192079	-18.7447	0.438009	5460.13	0.630088	5342.59	TBC1D5;TBC1D5	9779;9779	NM_001134381;NM_014744	Body;Body			37	3	R	17221105	GTGAAAGAGAAGCCAAGGACTAGATTCAGGTCTGGACTCTCGTTGCCAGCTAGCTGGAAG[CG]TCACTCACCCTTCCTGGGCCTTGGCTTCCTCATCTGCAAATAAAGAACAGCTAGGTTGAC
cg03383006	-0.210757	-23.1648	0.585122	10338.7	0.795878	11041.9	GFAP;GFAP	2670;2670	NM_001131019;NM_002055	TSS200;TSS200	chr17:42988741-42989148	S_Shelf	37	17	R	42992924	GCTCTGCTCGCTCCTGGGATGCGAGGGCTTTATGAAGGAGTGGGCTAGACTGGCGATGCC[CG]GGTGCCCCTGGCAACACCCCCTGGCATAGCCTGAGGGGGTGGGGTTGGGCCGCAGCCCAG
cg03387871	0.177992	18.3318	0.439892	11048	0.2619	9675.9							37	11	F	69079670	CGTGTGGTTTGAGCTCGACTGTAAACACTCAGGAAGGAGAGAACGCGGCTGTTTCCCCCC[CG]GCTGGTTTCCTGCCAACTCTGCTGAGTCCCAGAACCGGGTGGGCTCCAGGCTGAGGCACT
cg03395275	-0.176324	-21.6065	0.5509	9811.15	0.727224	9967.8	RAB11FIP5	26056	NM_015470	Body			37	2	F	73313324	ATCTGTCCAGGCCAGGCCATCTTACCCAAAGCACAGCCCCTCCCACCCCATCTGCATGCA[CG]GCCACAGAGCCTGGCCCTGCAGCCGCCACCTGCAAATAGGCCCCATCTTGGGAGGGATGC
cg03410711	-0.179013	-31.3299	0.66401	6885.68	0.843023	6534.25	PPP1R3C	5507	NM_005398	TSS1500	chr10:93392667-93393147	S_Shore	37	10	F	93394258	GCTAGTTCCCAAGTTTCTACTTGATCTCTCAGCTAGAGTTTTTACTCTATCACCTCAAGG[CG]CCTGGTGCCTGAGCTAAAATATTGAGAATAGCTGCTGCTTGTTGAGCCTTTACTCTGTGC
cg03422583	0.424363	18.5667	0.541791	8600.32	0.117428	8391.02	TRABD	80305	NM_025204	5'UTR	chr22:50632707-50633041	N_Shore	37	22	R	50630972	AAAGTGGGAGAGAAGGTCTTAGGTCCAAACACGTTGATTTGTGTGCTTTGTGGATTCCTC[CG]TCTGTACTGACTCTGTGCCGGTGTTGTTGCCCAGGCTGTAGTTACTGAAAGGGGAAGTGG
cg03432589	-0.458474	-22.0399	0.370336	6015.72	0.82881	6400.94	ATP2B2;MIR885;ATP2B2	491;100126334;491	NM_001683;NR_030614;NM_001001331	Body;TSS1500;Body			37	3	F	10436869	GATGAGGAGTCTGGGCATCTGTTCCTTATAAGAGGGGTCACTGCTTTAGTGGAACTCTCA[CG]GAAGTTCATGACCTAGGAGGGTTTAAAAAACACTGGCTTTCCATGAAGACAATGAAAAGA
cg03441242	0.188621	15.7145	0.385596	5712.41	0.196975	4256.63							37	X	R	68158555	AGGTGACCCAGGATGTGGGCCTTTGTGGTTCTGCCTCCAGCTTTGCATCTGCCAAGAGGC[CG]CCCTTCAGGGACATGGCTTTCCTGCCCCAGCCAGGCTGTGGTAAGAGGGAGGGGGAGAGG
cg03448827	-0.173182	-17.1522	0.503088	4547.97	0.676269	4365.26	ZHX1;ZHX1;ZHX1;ZHX1;ZHX1-C8orf76	11244;11244;11244;11244;100533106	NR_037874;NR_037873;NM_007222;NM_001017926;NM_001204180	Body;Body;5'UTR;5'UTR;Body			37	8	R	124275012	ACCCTAAAATTGCAAATAGACTAAAATATTTCTATGGCCAGTTTATGACCAATCTTTCTA[CG]GTCAAGCTGGAAACAAGGTTTCTTTTCTATTATTAAGGCAAAAAACATGGCTACATAAAG
cg03475293	0.192408	31.3976	0.563573	5987.39	0.371165	6300.27					chr6:7051496-7052932	N_Shore	37	6	R	7051303	CTCTGGGGAGGAAGGTTGGAGGCTAAGTTTGCTTGCAGGGAATGGGTGCGGTTGAGCGCC[CG]GGCCTGGCCAGAGCCTCCCAGTTTACATCCTGCTTCCCTGTTGCCAATCCGACTCCCGGG
cg03505103	-0.231408	-25.1952	0.430564	3604.41	0.661972	3122.36	ERG;ERG;ERG;ERG;ERG;ERG;ERG;ERG;ERG	2078;2078;2078;2078;2078;2078;2078;2078;2078	NM_001243432;NM_182918;NM_004449;NM_001136154;NM_001243428;NM_001291391;NM_001136155;NM_001243429;NR_111949	Body;Body;Body;Body;Body;Body;5'UTR;5'UTR;Body			37	21	R	39863771	GGATGAGGAAATTTAAATCAGCAGCTGATCTGGAATCTGGAAGCACTGCCCCTTGGATCT[CG]CCAAATATGGAAAGAATTCTTGTCACTGAGCAAATATAGAATTCAGTGCTAGAGTTTTAC
cg03615852	-0.241457	-16.1207	0.262195	3136.76	0.503652	2772.27	SMC5-AS1	100507299	NR_039990	Body			37	9	F	72843172	AATAATCACAGCTAACATTTGTTGAATACTATTTTCAGACATTGTTCAAAGAGTCTGTTT[CG]CTGACACAGCTGTGTTTTTATCCTTACAAGGTCACCTCCTGAACGTGCCAGCTCTCCTAC
cg03619586	0.223984	23.175	0.620907	4097.73	0.396923	3663.46	CLIC1	1192	NM_001288	TSS1500	chr6:31707489-31708336	N_Shelf	37	6	R	31705409	GTCAGCTTTGTGCTTCCACTTATGTTTCCTATTGGGGCCCCTTCCTGTGCCCTTTGTCCT[CG]TCTCACTGACAGGTTGCCTTGGAGATGGGGCAGAGGGGTGGGATTATCATGGCCCGATCC
cg03631457	-0.178987	-15.0143	0.477415	4881.43	0.656402	4914.86	PLXDC2	84898	NM_032812	Body			37	10	F	20230737	GTTTTCTTTTCCTTCTTTCTCTTTTCTCCCCCTTCACTTCATACCTTTTGACTCTGCTAA[CG]TGTTGAGTTCTCATTATGTACTGTGGATTGTTTCACATAGCTCTTCTCATTTTATCTCAG
cg03641940	-0.183621	-26.5008	0.569854	14130.4	0.753474	12929.5	GRAMD3	65983	NM_001146319	Body			37	5	R	125712782	GTGTCATTGCAAGGAGCGAAAGGACCTCTGGTCTCTTTCCCAGACTTCACCAGATACTTC[CG]CACATTCAATATTTTCTCAATGCACATGCTCTATCTAGTTGCCAGGCTGTTGAACATGCT
cg03656290	-0.20816	-13.5647	0.513633	8091.68	0.721793	8008.73							37	4	R	42348007	CCTTTCCATCTGGCTTTTAAACGTAGCATTCCAAGTGATGGCAGCGGCAGCCGTCAGGAG[CG]GCCACTGTGAAGACGCTGGCAGCAGCAGGGGAGGCACGGCCAAGGCTGTAACTCCATGGA
cg03667292	0.237319	17.8796	0.561451	4126.62	0.324132	3704.12	VLDLR-AS1	401491	NR_015375	Body			37	9	R	2570814	CCTTTTTAAGAGGGACAGATTTTATGAGTCACCTTGGGTGGCATAGCAATTTTGCAGCTG[CG]TAATGTTTGTAAGAAACTGACAGTCCCTCATGAACCACAGTGACCCAACTTGGCAGGGCC
cg03673787	-0.544438	-23.6372	0.143329	1483.13	0.687767	7163.95	GAA;GAA;GAA	2548;2548;2548	NM_001079804;NM_000152;NM_001079803	Body;Body;Body	chr17:78079568-78079833	N_Shore	37	17	R	78079481	ATGTGCTGCCCATGGTCCCACATCCATGTGTGGCTGCACCAGGACCTGACCTGTCCTTGG[CG]TGCGGGTTGTTCTCTGGAGAGTAAGGTGGCTGTGGGGAACATCAATAAACCCCCATCTCT
cg03679504	-0.18477	-22.8563	0.530187	6214.76	0.714957	5969.56	LRRC2;LRRC2;TDGF1	79442;79442;6997	NM_024750;NM_024750;NM_003212	5'UTR;1stExon;Body	chr3:46618307-46618669	S_Shelf	37	3	R	46621556	AAATGCTGGCACGGTCAGCTCCGCTGCTTTCCTCAGGCATTTCTACCCGGCTGTGGTAAG[CG]GAGGTTCTCCTCTTTCTTTTGCCCTTTGAAGTTACGTAGTTGCCTTGGGGGGTGCTTAGT
cg03684571	-0.240338	-20.6729	0.592841	4275.01	0.833179	3743.98	ZCCHC14	23174	NM_015144	Body			37	16	F	87468092	TACGGGAGCATTCTCCCTCCTTCCTCCACCAGCCTTCGCTGGGTCTGGAGGCCACCTGGC[CG]CGTGCGACGGGGATGTCTGCTAATTTGTAGAATCTAACTTTGTCCAACGTGAAATACTCA
cg03706056	-0.353649	-15.1153	0.370106	4486.41	0.723754	4124.18	SETD4	54093	NM_017438	TSS1500			37	21	R	37437565	CGGTCCCTTTGAGATGTATCTCCCACCCAGGAGTGTTTCTTGGCCAGGTGTGGTGGCTCA[CG]CCTGTAATCCCAGCACTTTGGGAGGTGAAGGCAGGCGGATCACCTGAGGTCAGGAGTTCG
cg03718885	-0.177292	-17.9222	0.536568	5669.21	0.71386	5280.24	MET;MET	4233;4233	NM_000245;NM_001127500	Body;Body			37	7	R	116411866	AGTCCATAAAACCCATGAGTTCTGGGCACTGGGTCAAAGTCTCCTGGGGCCCATGATAGC[CG]TCTTTAACAAGCTCTTTCTTTCTCTCTGTTTTAAGATCTGGGCAGTGAATTAGTTCGCTA
cg03719428	0.206001	21.8679	0.550978	1709.77	0.344976	1203.49					chr12:54378696-54380102	N_Shelf	37	12	F	54376094	TGAACGCCAGGCCCGGACAATAGGACCGAAACAGCCTTTGCTCGTGGCCTCGGGAAAGAC[CG]AGCCCAAGGGGGCAGGGCTGGGACCCAGGCCCGCACAAATGCTCCCTTCGCCAGGATAAA
cg03736413	-0.17976	-18.5214	0.550327	7556.79	0.730087	7290.95	PRKRIR;PRKRIR	5612;5612	NR_130898;NM_004705	Body;Body			37	11	R	76071883	TAAATACTAAAACTCATCATCTCACATCTAGGCTATTTAACAACCATAACATTTATTTCC[CG]TTACATTACCTCTGAAATAGAGAGTAATTTGGATTAATTTTAACATAAATGCATCTGTAT
cg03746860	-0.172339	-18.9901	0.605739	5108.48	0.778078	4969.77	NR3C1;NR3C1;NR3C1;NR3C1;NR3C1;NR3C1;NR3C1;NR3C1;NR3C1;NR3C1;NR3C1;NR3C1;NR3C1;NR3C1;NR3C1	2908;2908;2908;2908;2908;2908;2908;2908;2908;2908;2908;2908;2908;2908;2908	NM_001020825;NM_001204264;NM_001204263;NM_001204262;NM_001204261;NM_001204260;NM_001204259;NM_001204258;NM_000176;NM_001018077;NM_001018076;NM_001018075;NM_001018074;NM_001024094;NM_001204265	Body;Body;Body;Body;Body;Body;Body;Body;Body;Body;Body;Body;Body;Body;Body			37	5	F	142759375	TAAGGGCAGCCTACTTTCACCATTCATTGCTACAGCCAACCAGCCAACTGACAGCAGATA[CG]CTGAATGTGCCCAGCTGAGATAAGTTCAGCTTGGCCAGATCAGCAGAACTGCCCACCTCA
cg03788509	-0.189174	-21.9045	0.585203	4820.87	0.774377	4057.71	IQGAP2;IQGAP2;IQGAP2;IQGAP2	10788;10788;10788;10788	NM_001285461;NM_001285462;NM_006633;NM_001285460	Body;Body;Body;Body			37	5	F	75986694	GCACATCTCAGTTTGTACTAGCCATGTCTCAAGTGCTCAAGTGCCACCTGTGGCCAGTGG[CG]GCCATCATGGGCAGCACAGCTTTAACGACCATGTGAGTGCTTACCATGTGCCAGACCTCA
cg03815200	-0.221683	-23.4915	0.600579	5431.41	0.822262	5559.06	LRIG1	26018	NM_015541	Body			37	3	F	66526018	GTAAATAAAAGCTGTTCCAATCCCAGGTCTAGTCCGCATGGCTACACAAACATGACTCTG[CG]AAACTGTGCTGACAACTGCGTTTACTTGTGGCAAAGTGAACCAGGATCAATAAGCCAAAG
cg03816081	0.216593	16.7924	0.247113	9637.03	0.0305204	8574.08	LYZL1	84569	NM_032517	TSS1500			37	10	F	29577743	TCTAAAGAGGATACATGCTTAACTTTCTTTATTAATGGAATTTGTGATAAAGTTTGCAGA[CG]CCTCAGAGAAGAGCTCTCACTTGGACAGGAGGCCCTGGCCAAGTTGTGTAATGAGGAGGG
cg03832855	-0.1811	-30.2512	0.408517	6511.67	0.589617	6465.75	PLCB4	5332	NM_001172646	5'UTR			37	20	R	9146980	AACACCCAACCTCTGATCAGGTGGCTCTTCTTGTTATGTTTGGGGCCTCTTACTCATTCC[CG]GGCAGTGTTCCTCGGCAATATGCCTGTGACAAGCGTTTGCTGTATTTGTTGTTCGACTTA
cg03833597	-0.188801	-17.5762	0.30265	4091.92	0.491452	4943.03	COLEC12	81035	NM_130386	Body			37	18	F	470921	GAGATCTTACATGTCAGCAATAATTTTACTTTTATATTTTCCCGTTTCACAGAATGAGAA[CG]ACATGTTAGAAAGGTTATTTCAAATATTAGAGATTACAGGGCATCTTCAGGCCTTGGGAA
cg03870534	-0.172616	-23.7315	0.661268	6216.42	0.833884	6144.08							37	4	R	187867465	TGGATTAAGACGTTTCAAGGCCATGCTGGACTCTGGCACAAGGCGTGCCAGGCTCTAAGG[CG]CAACAGCCCAGGCTGGCCAGAGGCACTGGGTTTGGGAGCCACTGAGCAGAGGTCACCTGC
cg03873153	-0.185998	-19.5983	0.368367	10998	0.554365	12399.8					chr7:64029902-64030972	S_Shelf	37	7	R	64034943	GGAGGAAGCCCTGCCTGAAAAAGCTGCAACTCTATTTTCATTCAGCCCTGCACCTGAGCA[CG]TCTTCTGTCACTCAGGGCCTAAAGGGGTATGGTGTTAAACGTTATCCAATCAGGGACTCT
cg03878961	-0.17844	-13.0687	0.395165	1922.18	0.573605	2826.67	SYBU;SYBU;SYBU;SYBU;SYBU;SYBU;SYBU;SYBU;SYBU;SYBU;SYBU;SYBU;SYBU;SYBU;SYBU	55638;55638;55638;55638;55638;55638;55638;55638;55638;55638;55638;55638;55638;55638;55638	NM_001099749;NM_001099755;NM_001099746;NM_001099756;NM_001099753;NM_001099754;NM_017786;NM_001099743;NM_001099752;NM_001099751;NM_001099750;NM_001099748;NM_001099747;NM_001099745;NM_001099744	Body;Body;Body;Body;Body;Body;Body;Body;Body;Body;Body;Body;Body;Body;Body			37	8	F	110594147	CCTTTTGAAATCATTCAAATGAACGCCGCTCTTCTCTTCGTGAGAAGAGGACACTTTATA[CG]GAACAGATGGGCTGATGGCTTTGTGACAAAACCAACTTCAGCAGCCCATGGTAGAAAGAA
cg03890628	-0.177494	-30.2055	0.681609	8837.83	0.859104	8818.02	TMEM201	199953	NM_001130924	Body	chr1:9670617-9670868	N_Shelf	37	1	R	9666902	TTGTACCATCTCGAGTTAAAGAGACACTGTCACCTTCCGTCTTTCGGGCAGCCTTGCGGT[CG]TGGATGGGTCTCTTCTAAGTTCGGTTTTGGCGTTGTCCTGTGAGAGCCTCTTCCAGGGGG
cg03899869	-0.175739	-16.152	0.484223	7172.05	0.659962	6952.96							37	1	R	55865162	ATGTAAGGGAAGAAAAAGCCAAGTCCCAGTTGCCAAGTCTGTTAACGACACACATAATGG[CG]TGTTAACACAAATGATTATCGAGCTGGACAGCACCCAGCTTTCTGCCAAAACAAACCTTC
cg03904534	-0.180677	-16.5492	0.574371	6514.98	0.755048	5576.1	WWOX	51741	NM_016373	Body			37	16	F	78466521	ATGCTGGCTTATAACAGGTCCAAGCTCTGCAACATCCTCTTCTCCAACGAGCTGCACCGT[CG]CCTCTCCCCACGCGGGGTCACGTCGAACGCAGTGCATCCTGGAAATATGATGTACTCCAA
cg03958058	-0.263581	-16.888	0.674636	4236.42	0.938217	4645.61	PPP2R2D;PPP2R2D;PPP2R2D	55844;55844;55844	NR_033191;NM_001003656;NM_018461	Body;Body;Body			37	10	R	133761284	CAAGCTCTGCTCTCTCTATGAGAACGACTGCATCTTTGACAAGTTTGAGTGTTGCTGGAA[CG]GTTCGGATAGGTAAGGCCTGCGTGGAGATGAGCTGTCGCCCCAAGCTTGCTGGTTTCCGA
cg03964091	-0.203653	-15.8275	0.204788	9511.72	0.408441	11573.5	FAM19A5;FAM19A5	25817;25817	NM_001082967;NM_015381	Body;Body	chr22:49063538-49063900	N_Shore	37	22	R	49062324	TCTTATTGGCAAGGTCCACTGGTTACAATTGATGAGCCAATACTGAGGCCCATGACCAGG[CG]TTACTGAGGCCCGTGACCAGGCAATACTGAGACCCGTGACCAGTCAGTACGGAGGCCCGT
cg04022888	-0.217128	-14.3441	0.425839	7924.77	0.642966	7146.86	ITPKB-IT1;ITPKB	100506443;3707	NR_103784;NM_002221	Body;Body			37	1	F	226855568	TCTTAAAAAGATGAGGAAAATGTGTGTGTGTGTGTGTGTGTGTGTGTGCGCGCGCGCGTG[CG]AAGTGGAGGTTGGTATTTCAGGATTGAGAAAAGCATAAGCAAAAGCCTAGAAGCAAAAAA
cg04060356	0.182266	25.245	0.593533	7997.44	0.411267	7648.24							37	20	R	52226170	CTCTGCCCTAATCCTCTCTTACCCAGTACTATGGGGTTTGTTTACAGGAAACCCTTGCCA[CG]AGAAGTTTTCTGCTAGTTTTCAACCGTATTTTGGCATCATCAACTCAGGCATATGGAAAC
cg04071104	-0.192363	-17.9273	0.63128	3418.74	0.823642	3698.63	CHDH	55349	NM_018397	5'UTR	chr3:53879638-53880831	N_Shore	37	3	F	53878642	CTCATGAACCCTGTCTCCAGGCCTAACCTCCGCACCCTGGTTGTCTCAAAGCCTGTGTGC[CG]AACAACACCAAGCTCACAGCAGGGCCTGCCCTGGCACACAACTGAAAAGCCAGCACAGCC
cg04099382	-0.191787	-21.7639	0.57511	15574.6	0.766896	15953	C1QTNF7;C1QTNF7;LOC101929095	114905;114905;101929095	NM_001135170;NM_001135171;NR_125911	Body;5'UTR;Body			37	4	R	15421750	TGAAGATAAAGTCTAAGTTCCCCAAGAAAGCTTTAGCCTCAATATCCACAGCCTCCGCAA[CG]GGCTCCACCCCCCATCCTTCTTCCTCCTCACTCTTCTCCAGCCTCCCCAGCTTTCTCACT
cg04111789	0.172121	19.6489	0.459918	8788.55	0.287797	8376.99	CCND3;CCND3;CCND3;CCND3	896;896;896;896	NM_001136017;NM_001136125;NM_001136126;NM_001760	Body;Body;5'UTR;Body	chr6:41908745-41909711	N_Shore	37	6	R	41908262	ATGCAGACCGCACCCAGGAGCTGCAACTGCGCCTTTCGGGTGGGGACGCAAGACAGGTAG[CG]ATCCAGGTAGTTCATGGCCAGGGGGAAGACTTCCTCCTCACAGCGCTGCTCCTCACATAC
cg04112471	-0.1728	-15.9653	0.38828	3276.76	0.56108	3110.76	SPSB4	92369	NM_080862	5'UTR	chr3:140784809-140785481	N_Shore	37	3	R	140783430	ATGGAATGGTGAAAAACCCACAGGATACTTGTCTGTGCTGTGTGGCAGCAGAGTTCTTTT[CG]TCCCTACCTGGACTTTGGCTAGGGGTGTACCACTGTCTGGGTGGGAGGTTGAGGCTGGGG
cg04145681	0.504438	88.534	0.554127	8401.41	0.0496893	6362.17	SFTA2	389376	NM_205854	3'UTR			37	6	R	30899162	TCAGGGACCCACAGAGTCAAGCAAGTTATTGAATTCAGCATACCGAATTTTATTTATTGC[CG]CTCAGGAGGGTGGGGGCCTGCTGAAAGACAGGGTCGGGGCCTGCCTCCTGCATCCCCGGC
cg04160515	-0.31936	-15.8922	0.135556	16172	0.454916	18404.5	LINC01107	151171	NR_037809	Body			37	2	R	239463147	CGGGTGGGCTGGAGGTGTGGTCAGTTACCTTTAGCTCCTATCTTGGTCCATTTGGGCTAC[CG]TAACAAAATACCGTACACGGCGTGGCTTAGGAGCATCAGGAATGTGTGGCTCACAGTTCT
cg04162999	-0.193402	-16.2947	0.580535	12590.6	0.773937	12460.9	CCDC88B	283234	NM_032251	Body			37	11	R	64120313	GCACAGGAGGTGGCCCTGCTGGCAGAGCGTGAACGCCTGATGCAAGATGGGCATCGGCAG[CG]GGGCCTGGAGGAGGAGCTGCGGAGGCTTCAGAGCGAGCACGACAGGTGCCGCCCCTGCCA
cg04193602	-0.29404	-13.0076	0.304125	11428	0.598165	11117.2	ARHGAP25;ARHGAP25;ARHGAP25;ARHGAP25	9938;9938;9938;9938	NM_001166277;NM_001007231;NM_014882;NM_001166276	Body;Body;Body;Body			37	2	F	69035029	GAGCTGTACAAACACTCAGTGTAGTGGAGAATGCACCAGATCTATATCCAAGGGCACCAG[CG]GCTTTCGTTAGCATTCCAGAAGTGGCTAGAACCAGGACTTCTTGTTAGTTTCCTGGATCA
cg04194339	-0.175934	-20.2213	0.482264	4495.57	0.658198	4258.43	LRRC28	123355	NM_144598	Body			37	15	F	99836575	CTACTATGTGATCAGTTCAGAAGGAGAACAAAGCAGCTCTCATTTTGAATCCTCAAAACA[CG]CAGTGTGTTATTGTGCCTCCTGTCCCCAGATATTCAAGGCTCTTCACCCCACGTTACCCT
cg04205744	-0.170337	-18.2656	0.455522	14357.8	0.625859	14380.9					chr16:86609388-86610465	N_Shelf	37	16	F	86606367	TGGGGCCTCACTTATGCTGCTGACCCTCCTGCCACCAAGACATGAAGATCAGAAACCAGA[CG]CAGAAGAAAACACAGGGTCCTGGGAACTTCTGCGCTTGGCTCATAAATCTTTCGGGGGTC
cg04255382	0.391868	15.7978	0.775312	2691	0.383444	299.035					chr12:132983167-132984354	Island	37	12	F	132983481	ACACTCAGAGACCCTGCTCTTTGTTAAATGGGAATGAGACATGACACAGACGCGGGGCAG[CG]GCCACTGCAGCACGGGTTGTCCACTGCCCAGCTCTGGGGCCAAACCCTCGGCGTCGCGCA
cg04260608	-0.19079	-21.9481	0.617968	6513.92	0.808757	5871.48	CCDC3;CCDC3	83643;83643	NM_001282658;NM_031455	Body;Body			37	10	F	12945629	GGCAGCCCCAAAGCAACAGACTCCTCATAGGCAGGCCCCGCTCAGGCCTGCAGCACTCAG[CG]CCTCCCAGGTGCTTGGGTACCTCTGGCATTTGCCTGCCCAGAGCTTTTCTCTGGAAGTTT
cg04265964	-0.174142	-18.1172	0.437109	5067.23	0.611251	4417.16							37	11	R	121806961	ATGCAGACTGGTCTCCTTTGAGTAGGAGATTTTCATCTGATTTATGACAGTCAACCTCCA[CG]TTAGATTTACTCTGAGCCTAAGTCACAGCCTAATGAGTTTTGAACAAATGGGCTGCCTTC
cg04297660	-0.258051	-15.0776	0.396777	3851.01	0.654829	4158.38							37	11	F	110627909	GACTGAAATTATTATTATTATTGTTAATAACCCATAACCTAATAAATTCCAAAGAATGAT[CG]CATACTTGGCCTGGAATAGTTATTGCAATTTAGCGAAGGAATATCCTGGATAAAACTTGA
cg04307318	-0.443203	-15.6025	0.435592	1009.82	0.878795	4122.78	RNU6-71P	100873774	NR_046940	Body			37	6	F	56244487	CTGTAATTTTAAAGGGGCAGGGGTAGGGAAAAGAGTACTCTGGTATCCCCAAGTACCAGA[CG]TGGTCATGGGAAAGAGCATAGGATTTCGTATTTAATATTGTATCATTTTATACACACATA
cg04309649	-0.18022	-16.5664	0.597418	5513.32	0.777638	5324.56	CAMTA1;CAMTA1;CAMTA1;CAMTA1	23261;23261;23261;23261	NM_001195563;NR_038934;NM_001242701;NM_015215	Body;Body;Body;Body			37	1	F	6885221	GGAACAGCAATAGTAGTCATGTAAAAATCTTTTTACCGAAAAAGCTGCTTGAATGTCTGC[CG]AAATGTTCAAGTTTACCAAAAGAGAGGCACCGCTGGAACACTAATGAGGTAGATAAGTTT
cg04363000	-0.18941	-15.0399	0.408919	5776.71	0.598329	5502.39	PPP1R12B;PPP1R12B;PPP1R12B	4660;4660;4660	NM_032104;NM_032103;NM_002481	Body;Body;Body			37	1	F	202474773	TTTCCTCTCTCTCTGGGGCTCGATTGCCTAATATGGTAAGGTATTTCCCAGACAAGATTG[CG]CTGTGGAGTTAGAACAACAGTTTGTCTAAGTTTAAAGACATGGTAGGTGAGCTATCTAAT
cg04390470	-0.194483	-20.1823	0.551507	4882.23	0.745989	4387.28	IFT80;IFT80;IFT80	57560;57560;57560	NM_001190242;NM_001190241;NM_020800	TSS1500;5'UTR;5'UTR			37	3	F	160102613	CATCAAGTACATGGAAAGAGAAAAAAAACTAGTGGGTGTGCCAATCCTAACAAGGGATGA[CG]GAGAGCTTTGGGCTGAACCCCAGGAGTCCTCTAAACCTGCCTGAGACAGATCTACGCAGA
cg04418405	-0.173511	-17.568	0.610751	3849.13	0.784263	4082.21	DAPK2	23604	NM_014326	Body			37	15	R	64208976	AACATTCCTTTCCTTGCTTGGCCTGGTCTCACATTTCTGAGTTAGGTCTTGACATGGATA[CG]CTCTGTTTTTTATTCTTCTATGGGACCATCAGTTTTCTGAGCAATTTTTTGTCCCCAGGA
cg04438345	-0.1812	-15.5234	0.463143	3974.09	0.644344	4092.16	NALCN	259232	NM_052867	Body			37	13	R	101960596	TAAGCCTGTAGTAGATATTGCTGCTTGCGACTCTAGACTCATTCTTCTCTTCTTCCTGGG[CG]CATGGCTGCTCAGTGAGGGAATATGTTTCCTAGAATTTCCTGCAAGGAGTTGTGGCCTTG
cg04446373	-0.173164	-18.2997	0.414134	5891.59	0.587298	5360.6	EVA1C;EVA1C;EVA1C	59271;59271;59271	NR_104472;NM_058187;NM_001286556	Body;Body;Body			37	21	R	33847214	TAAGTGAAATGTTCCAACTTCTAAAACATTGTGTGAGCCAAACAAAACATGCCTCCAGGG[CG]CACCTGGGCCACAGGCTGCCAGTGCATGTGTGATCTCTGCTCTGTGCTCCCATTTACTAC
cg04456492	-0.39602	-13.0525	0.272906	5712.95	0.668926	5606.54							37	7	R	20010777	TCAATTTGGTAATGTGCTCATTACTGCTCCTAATTCATTCATATTTTAGCAAACACTTAG[CG]TGGTGAGGCTTCTGATCCTCAGCACTGGTAAAAATCTAACATTTATTGTATCTGTTCTAA
cg04481062	-0.170204	-32.7588	0.594072	10818.9	0.764275	10448.8	SRGAP1	57522	NM_020762	Body			37	12	F	64385978	TGGGAGTGGGTGATGGGATGTGAAGCTAGAAAGGATGGTCATGTAAGAAGGGACTTTGTA[CG]TCTTGCTAAAATGTGAGGATGTGTATTTTGTAAGTCAGAGTCAAGGGCTTGATAAAGTTG
cg04526449	-0.18186	-27.5985	0.460217	9281.52	0.642076	9078.83	MAST2	23139	NM_015112	Body			37	1	F	46471562	AGCCAAAAGGAAACATTGCTGAGCTGCCCCCAGGGTGGCTCTCTCAAGATTGTGGAAGGG[CG]AACTTAAGAGGATGTTATTTGCAGCTGGGTACACCTAAAACATGTCCCAAGTGAGGAAGC
cg04537756	-0.172668	-22.2689	0.528623	7648.2	0.70129	7218.27	LTBP1;LTBP1;LTBP1;LTBP1;LTBP1	4052;4052;4052;4052;4052	NM_206943;NM_001166266;NM_001166264;NM_001166265;NM_000627	Body;Body;Body;Body;Body			37	2	F	33523417	TGTGTCATTACTTGTCATGAATTACTCCTGACATTCTTAGCAACATAAATGAGTCAGTTA[CG]TAAGATGTCTGGCATAGCCTGATAGTCCTTGGAATGGAGGGTCTATCTCTGTTGCAGACA
cg04557026	0.254481	17.739	0.707093	13831.7	0.452612	17435.7	HHATL;HHATL	57467;57467	NR_027753;NM_020707	Body;Body			37	3	F	42740284	CTTGAAGGAGGCCAGGCTGGCCAAGCCAAGGCCAAGACAGAGCCAGGGCTGGCCCAAAAG[CG]AGGCCACATAGAGGCCCACACAGTGACCAAGCAGCAGCAGCAGGTACCAAGGGCCCATTG
cg04564681	0.178461	23.1079	0.527486	9405.66	0.349025	10424.4							37	1	F	212809557	ACAATGAAAGCCTCAAGGCTTCTGTGTGCCTGGGGCAGGGGGAGAAATAGTCTCCATGGA[CG]ACTCTGTTGATAAGAAGGGACTGAGATAATTATTTTAATTGGTATAGCCTGCAACCTCCT
cg04566181	-0.173825	-22.0388	0.443035	11847.5	0.61686	11789.8	WRN	7486	NM_000553	Body			37	8	R	30964072	CACACCACCCTCCTTGTTTTTCTTCGGACATTCCAGGCATGCTTCAGTGCCTGGGCTTTG[CG]CCTGCTGCTTCCTCTCCCTGAATACGTTTCCCCCACATTGTCTATAGGATGTTCTCCCAT
cg04573589	-0.190547	-18.846	0.318136	2739.29	0.508683	2541							37	15	R	71084926	GAAGAGATGACTTCCTCATTTGATGTGGAATAAGTCTCAATAGGCTGTCATTTCCATAAC[CG]TTTCATAAAAGTTGTTTCTTTGCAAGAAGTAAAGCTTCACTTTCTCCCTTTTTTGACCTG
cg04579291	-0.19	-18.6484	0.26037	5698.17	0.45037	12079.9	SLC25A37	51312	NM_016612	Body			37	8	F	23397998	GGGAGTAACTCCAGGAAATCATGGCACCCAGAAAGTGTGGCACAGAATGCAGGGCTCTAA[CG]TATAGTTAGGAGTTCTTTGGGCAAGTACTCCAGCAAGCAAGGAAGAAGGATGATGACATA
cg04589649	-0.173342	-22.7537	0.565183	10024.9	0.738525	10186.1							37	2	R	31526419	GAGTATCGTTTACTTGATGAGTATTTGTTGGGTGATCCCACGTGGCCGGGACTGTGGTGG[CG]TCTCTGTCTCTCAGATCCTTCCTTCTGTAGCCCCGGGCTTAGCAGTTTCCCAGGTTGAGG
cg04599041	-0.197421	-22.8712	0.430365	3104.76	0.627787	2661.12	EPB41L2;EPB41L2;EPB41L2	2037;2037;2037	NM_001135554;NM_001431;NM_001135555	Body;Body;Body			37	6	F	131228375	TCTCTCTGTTTGGGTCACTTGGCAGGTCTGGTTTCAGAGAAAGTGTAAGAACTAAGCATC[CG]TAACCTTTTTGAATGCATGCACTTTGCAAAGTAACAACTGCAGAAGGGACAAAGGAAAAA
cg04613573	-0.171974	-22.6177	0.609444	4187.19	0.781418	4009.23	PHACTR2;PHACTR2	9749;9749	NM_001100166;NM_014721	Body;Body			37	6	R	143951068	ATTCATTGCTGGGAACAACCTGTAAAATGTGCCATCTGCAACATGTGGCATCATAGCCTT[CG]TGAGTGAGCAGATGATGTGATCCAAGCTGCCCTCTGAAAAGCAATCAACAGTATTACAGC
cg04616566	-0.177144	-17.9929	0.490718	8279.7	0.667862	8153.61	THSD4	79875	NM_024817	Body			37	15	R	72020560	TCAGCTCGTGGGCTGCCAGCGTGCAACCTCTCACCTAGATAATGGTATATAATATAAATA[CG]TTTCCCTTCCCCCCTTTTTTCTCTTCCTCCTCTTTCTCCTTTCCCTCCCATTTTCCACAT
cg04636193	-0.270298	-16.2627	0.618168	8664.95	0.888466	8202.15	LRRC16A;LRRC16A	55604;55604	NM_017640;NM_001173977	Body;Body			37	6	F	25506398	ACCTTGAGGCAAGCATCATTGTAGTGCCCCTTACCTATCACTTCCCTGTCAGGCCAGGTA[CG]GAATGCAGAATTGCAAATGTTCCACGTGACAGGATGCATGTATGAAAGCAATGAATATCT
cg04636328	-0.180144	-22.6312	0.544687	10765.5	0.724831	10784	TGFBR3;TGFBR3;TGFBR3;TGFBR3	7049;7049;7049;7049	NR_036634;NM_003243;NM_001195684;NM_001195683	Body;Body;Body;Body			37	1	R	92243355	TTCTACGTCTCCGTACTTTCTGTTACAGGTGTTGCTCTTTGTCCCTGGATGCACGGTGAC[CG]TGAGCTCCGAGGGCTGCCTGTCTCCTCACTCCTGCAATGCTTTGCACCGGTGCCCAGTTC
cg04637592	-0.391044	-16.3924	0.17433	5375.56	0.565374	6041.99							37	11	F	70038218	TAAACATGTATGGAACATTCAAGAAACATTTATTGAACTCCTACTGTAGGCCAAGTGCAG[CG]GCTCATGCTGGTAATCCCACATGAGGGATTACTGCATTGAGAGGCCCAGACAGAAGGATT
cg04640975	-0.205309	-18.0134	0.498135	6529.94	0.703443	6849.72					chr19:3464764-3464992	Island	37	19	F	3464991	GGTGGGGGTCGTGGAGTGGGGGAGGGAGGCCAGCCGGGCTCCAGAGGGGTCAGGGCGCGA[CG]AGAACCAACTCTTTACCTAACTTTGCATGGTGCTTAGTCAAGGACTCCTGCGACCTGGCT
cg04678570	-0.171844	-15.571	0.510471	6666.01	0.682316	6574.27							37	10	R	3280494	CCTGCTGCAACCTGCTCACCCTGTCTGGGTTCACTGGTGTCCTGGCAACAGCGTGGGTGC[CG]GGGCAGGCATCTGGAGATGGAGTCGGCAGAGAGCATGGCTCTGGGCTCCGCAGACCCGGC
cg04714939	-0.182823	-14.905	0.361516	2020.65	0.544339	1951.92	ZMIZ1	57178	NM_020338	5'UTR			37	10	F	80917620	CTGGCCCGCCAGGGGAGGACAGGGGCCTGTCCCTGGGGTCATGTAAGGGGATGTGTGTGG[CG]GTGGGGTTCTCCAAGTTGGGGAATCCCCTGTCACCCCAAGAGTCTGCCTGTTGCCTGACC
cg04733751	-0.171366	-13.7744	0.470328	8573.58	0.641694	8733.64							37	3	F	119880644	AGGTACTGGATTCCAAGATAATTATAACAAGTTCTAAGCTCAAAGAGCTCACAGTCTTAA[CG]GGAAAAGTGGAGAAATGAACAGTCACACATGCCCTAAAGAAAGGACTCTGCAAGGATATC
cg04741728	0.278649	15.7173	0.500036	2781.1	0.221387	1060.19					chr12:133000027-133000246	S_Shelf	37	12	R	133003907	CAGGCGGTGGCCAGGGGGTGACGAACGGGGCGGGGCCTGGGGCGGGTGGCCGGGGGGTGA[CG]AACGGAGCAGGGCCTGGGGCGGGTGGCCGGTGGGGGGGTGATGAACGGGGCGGGGCCTGG
cg04757901	-0.174099	-19.2095	0.623496	3782.1	0.797595	3961.13	TNXB	7148	NM_019105	Body	chr6:32063533-32065044	N_Shelf	37	6	F	32060794	TGGCACCACCATCCTGGCTCTGAGTGAGGGAGAAAGTCTAGGGCTTCAACTGGAAAGCGG[CG]CCCTTGACAACACCAAGGATCGGTTTGTATTTATTTACTCAGAGCAGGAGACAACTGCTG
cg04766958	-0.190007	-19.4986	0.542704	5972.62	0.732712	5661.04	SIAH2	6478	NM_005067	Body			37	3	F	150474306	ACTATATTCATGTATACAGTACTTTTTAATGGGGCTTCAAAAAACAGCTCTACCACAGAA[CG]GGAGAGTCTATCCCAATCTTGGGCTGGTATTTTATAGGCCAGACCTGCTGTAACTTTTGG
cg04767522	-0.193992	-18.8618	0.470774	1796.8	0.664766	1798.78	KIF13A;KIF13A;KIF13A;KIF13A	63971;63971;63971;63971	NM_022113;NM_001105567;NM_001105568;NM_001105566	Body;Body;Body;Body			37	6	F	17980388	GATTTAACAAAAATAGGGAAAAAACTTCTAACAGATTCCAGAGGGGAATAAACTAGGTCA[CG]TCCAAAGGATTAGAAACCCAAATAACTTCTCAACAGAAGCACTGAAAGATAAAAGACAGT
cg04776469	0.183231	19.8185	0.526341	2108.86	0.34311	1845.8	MIR155;MIR155HG	406947;114614	NR_030784;NR_001458	TSS1500;Body			37	21	F	26945612	TGTAGTCAAAACCAAAGCCACTGGGTAGTGCTTTCCCCAAAGGAATCTCTAAATAGTAGA[CG]GGGACATTTTCAGATAGATTCGTTTGTAGGCAAACCTCCATTGCTTGTATCACATTTCCT
cg04787784	-0.303815	-13.486	0.125621	15310.4	0.429436	17096.2	LMF1	64788	NM_022773	Body	chr16:928142-928380	S_Shore	37	16	R	930179	AGAGCCGGGGTCCACAGGCGGCCCCTCAGGCTCAGGATGCCCTTTCCCTGGGGATGGACA[CG]TGGGTGGGGACGTGCCGGTTGGGGACCAGCAGGAATGGGGCCCGGGTCCCGAGCCCAGCT
cg04792808	0.275529	14.5766	0.802768	5050.65	0.527239	4015.41							37	6	R	140667858	TGTTCCTTCCTTCCTCCTTTTGGTATGAGCACAGCACAGGCCGTTAATATCTGTGATAGC[CG]TGAAGTGGCATCCACCTCCCCCAGCTCTTCCCCTTCGTGATGCCAGTCATACTTCGTCAG
cg04793172	-0.185381	-26.5555	0.57149	2947.39	0.756871	2562.49	PARP9;PARP9;PARP9;PARP9;PARP9;PARP9	83666;83666;83666;83666;83666;83666	NM_001146105;NM_001146104;NM_001146103;NM_001146102;NM_031458;NM_001146106	Body;Body;Body;Body;Body;Body			37	3	R	122274887	ACTGGAGAGACCAGGGTAGAGATACAGCCAAACTTATTCTGGAGGACTTCACACAGCTGA[CG]CTCATTATTTTTTAAAATTTTGAAGTCATTGTGGTTAATGGGAATTTGCCAACTATAGTT
cg04824555	0.252456	15.2849	0.586608	4155.74	0.334153	2509.76	FAM157B	100132403	NM_001145249	TSS1500			37	9	F	141105974	TTCCCAGATGAATCCACTGCCCATTCCCTGTAGCCACATCTCCAAATCCACAGCCGTTCT[CG]GCAGCTGCCTGCACACTCACATCCCAGAGGTCAAGTTGCCACAGCTGGTGTGTGTTTCCA
cg04861073	-0.449916	-21.7016	0.360401	11297.8	0.810317	10824.6					chr12:132938326-132939235	S_Shore	37	12	F	132939425	GATGTGAACCCCACTCCTTTGAGAGCTCAGACTGGGACCAGTCCCGTGTGCTGTCCAATG[CG]GGCTCTGCTCCCTGGGGAGAATTCACACCAGGACCAGTCACACATGATGTCCAATGCCAG
cg04873960	-0.191414	-21.1126	0.506305	4916.44	0.697719	5189.45	SIL1;SIL1	64374;64374	NM_022464;NM_001037633	Body;Body			37	5	F	138404160	CTGAACTCTCAAAATTAACCAGTGCTCCCTACCAGGACAGGGCCCCACACTGAGAAAATA[CG]GCTAGAAGTGAAATCAAAACTGAGTAGACTTGGACGACAGAAATAAAGGAAACAGAGTCC
cg04917208	-0.22382	-27.1069	0.554005	9186.62	0.777826	8817.58	IL34	146433	NM_152456	TSS1500			37	16	F	70680104	CTCACGCAATCCTCCCACCTTGGCCTCCCAAAGTGCTGGGATTACAAGCATGAGCCATTG[CG]TCCGGCTTGTTTTCGGAGTGGGAGCTCGTCTGCTTTTTTAACCTGTCCTTTAGCCTGAGT
cg04927328	-0.193133	-17.4384	0.384135	12262.9	0.577268	11609.9	FAM102A	399665	NM_001035254	Body			37	9	F	130734529	GGCTCACAGCCAAGCATCTCCCTGTGGGGCAAGTTCAAGCCAACAAGGGACAAGAAAACA[CG]CAGACCCCACTGGGGACCCTGAGCTCAGACACCCGGTGTGCTCCTCACTCACCCCCACCC
cg04935141	-0.174399	-23.6633	0.576051	8820.35	0.75045	8461.94	UVRAG	7405	NM_003369	Body			37	11	F	75641766	GTTTTTAAAGTAAGGTTTTCTTTTGAATGTAAGCAGATTTTGATGGTAGAAAGAAGTTGT[CG]TGTGGAATTATTCTGTGGAGCCATTTGAATAGACTTGAAACATTGTTTATGCATAAATAA
cg04949193	-0.194815	-20.3938	0.534258	8555.76	0.729073	9132.44	ARID1B;ARID1B;ARID1B	57492;57492;57492	NM_017519;NM_175863;NM_020732	Body;Body;Body			37	6	F	157469080	GTCCCTCACCTCCGCCTCCGACCCTGCCCGCCCGCCCTCACCCTCGCCTTTGACCCTGCC[CG]CCAGCTCTCCTGCTGCCGTGTGCCGTGCTTGTGCTGGGACAGTTTTCCGAGATGTGGCAG
cg04968385	-0.200002	-28.2235	0.612584	8190.78	0.812587	8594.59	EXT1	2131	NM_000127	Body			37	8	R	118997187	AACCCGAAAAGCTTGGAACCAGGTGCAGACAGGCTACCAGACTTGTAACACAGTCAGGAA[CG]CTACGGACGGGCAGGCATCTCACAGCTCTGACTCTCCAAGTGTAATCCTGAGGTAAGGTC
cg04992521	0.17453	13.5386	0.72879	8323.54	0.55426	8211.15							37	8	F	135034322	TTAATTAGGACAATTTTCTCTTCTTAGTTTTTAGGATATTCATTTTGACTCAACTCATCA[CG]TATATAAGTAGGGTGGATGACTGAGTCTACAGTGTGGTTTCTGATAACTTGGTGGGGACA
cg05018300	-0.181211	-18.3433	0.526841	7199.38	0.708052	7366.45	MICAL3	57553	NM_015241	5'UTR	chr22:18483191-18484500	N_Shore	37	22	F	18481799	AACCTGCTACAAGACGGAGAAGGCAAATGGCTGCTCCTAGCAGATCCCAGTTCAGAGGCA[CG]GCCCAGCAAAGCTAGCACTCTGCCAATGGTCAGGCTTCGACCATCTGGGCCACTTCCCAG
cg05025239	-0.231503	-18.9931	0.549716	4155.2	0.781219	3831.46	RSPO2	340419	NM_178565	Body	chr8:109094485-109095849	N_Shelf	37	8	R	109091911	CAGACTAAACATAATGCCAAAGGAGTTCGGAGAATGCTCCACAGTGAAGGTTTGATTATT[CG]CAGATGGAATATGGAAAAAAAAAAAAAAGAATCAGGTCCCAGGGGTAAGCCTAACCAATC
cg05045129	-0.197448	-20.5554	0.569621	6122.23	0.76707	5776.46	SVIL;SVIL	6840;6840	NM_021738;NM_003174	Body;Body			37	10	F	29823916	GATTAGGGCTCAGCTTTAAAAAGCAAAGAGGGCTTTTGGAGTGGGAAAAGGGATTTCTTG[CG]GGGAGAGGAATTTAGACTGTTTACTTAAGCTTAATTGGCAAAAGTAATTATTTATGATGT
cg05046083	-0.177071	-17.0601	0.491153	3720.17	0.668224	3880.98	DOCK4	9732	NM_014705	Body			37	7	R	111425428	TTGAACTCAAATGAAAATCTGCCTGCCAAAAAGCAATGCGGAATGATGTAGAAATTTCCC[CG]TGACAGCCTACACCTCATACTTTAGAGGCTGAAAAACAAAGAACTCAAGTTAGGTAATAA
cg05057351	0.197951	13.9858	0.673707	5216.92	0.475756	3693.99	TMEM164;TMEM164	84187;84187	NM_017698;NM_032227	5'UTR;Body			37	X	F	109333384	ATTTGCCAACTTCCTGAATTTCACAGGGAAAAAAAAAATTCTGCAGTCTCTGTGGTTGTG[CG]GCCCCATTTGGTTCAGAACAAGGAAGTGGGAAACCACCAGCTGCAACCAGGGAATTATCT
cg05068848	0.198698	18.1822	0.653772	5891.39	0.455074	5708.39							37	4	R	23335733	TAAACCACATAGGATGACTCATCATATCAGTTATATCCACTTGTGCTGACGTTTGTCTTG[CG]TAACCATTGTGTTAAGTGCTTTCCATAAAAAGCCTTCATGCAAATCTTTTTTTTTTTTCC
cg05080940	-0.174416	-24.134	0.520175	6765.72	0.694591	6718.54	CLEC16A	23274	NM_015226	Body			37	16	F	11256561	ACCTTTTTTCATTGACTCCATCTTGAGCATTTCCCCCAACACTTAGTCTTCTCTTACCAG[CG]TGTTGGTTGGCAGCAGGGAATTTCATCATCTAGAGGGATTAGAATTCACTTAGCCTTTCC
cg05082781	0.193513	29.4064	0.547592	2833.85	0.354079	2441.73	NRG1	3084	NM_013962	Body			37	8	R	31691285	TGTGCCACTTCCTGATTAGTCATCTTGGTCTTCTGTTTCCTGAGCTGTGCTCCATGATCT[CG]TGTAAATATATACAATTTGTGATAAAATCATCTTGCTCATTCCATAGCAGGTATAAGTGG
cg05083149	-0.178732	-15.2762	0.597476	4687.1	0.776207	4179.65	NSUN6	221078	NM_182543	Body			37	10	F	18890269	TTTTAGAAGATATTTTGAAACATGCCAAGCAAAATAGAATTTTAGTTCAAAATGAAACTA[CG]TCACAGACTTCTCTGTGGGCCCAGATTTCAAATGGCAGAACTGCAGGAAAGTAGCAAACC
cg05098425	0.58187	15.5508	0.87743	2441.58	0.29556	463.64	PRDM16;PRDM16	63976;63976	NM_022114;NM_199454	Body;Body	chr1:3203765-3204453	Island	37	1	R	3203766	CTGGGAAGTGGGACCTGGACGCTTGATGTTGAAACCGTGGTGCCTCCAGGATGCCCTGAG[CG]CCGTAGGAGAGCTCCACTTCCCAGCCACGCGGGCATCCAGGATTGCATTTACCGGGGCTG
cg05099386	-0.187207	-21.6656	0.458286	11393.3	0.645493	11275.1							37	13	F	51203920	AATTGCCAAGCCGTGATGTAATTAAAGGGCTAATGGTAAATAACTTGGAGGTCATGTCTA[CG]GTATAGCACTATTTGGAAGAACAGTGGAGTGTTAAGCAGTTAGAATGCCTTTGATGACAT
cg05161923	-0.182776	-22.2825	0.65074	8536.96	0.833515	8061.86	ETV6	2120	NM_001987	Body			37	12	R	11909593	GGGCTGTTGCTGGGAGCAAAGGATACCTTTGCCCAGTTCTCACCAGGGGACTTGTAGTCT[CG]CAAGGGAGGGATGTTTTCTGATTTGTCTACCCAAAGGCCGCCCTTTTTCTAAACTCATGG
cg05169077	-0.183405	-16.95	0.348479	6952.4	0.531885	6421.2	MEF2C;MEF2C;MEF2C;MEF2C;MEF2C;MEF2C;MEF2C	4208;4208;4208;4208;4208;4208;4208	NM_001193349;NM_001193348;NM_001308002;NM_001193347;NM_001193350;NM_002397;NM_001131005	Body;Body;Body;Body;Body;Body;Body			37	5	F	88026480	GACAGCATCAGTTTTAAGGGACCTGGAATAAATCTGTTGATAGAGATGGCCTGCCATGCA[CG]GCCCACACTGCTTGGCTGTAGCCCTGTAGGAGGTTATATTTATTAGACCCAGTTTTTTTC
cg05199874	0.176001	17.3888	0.565895	4609.88	0.389894	4911.61							37	11	R	9623178	AGCCCCAAGAGTGTTGCTGGTGTGAGGTTGACTGGAGGACTTTCCCACAGGCTGGGTTTG[CG]GTTTAATGTGAAAGCTGAAACTAGAGGAGGAGATGCTAACCAAAGTGGCCAGAAGGTGAA
cg05206840	0.188877	22.6476	0.467103	5129.46	0.278226	4652.53							37	5	F	38695848	TCTTTCCCCATCTGCAGAATGAAGGGGTCAAGCAATGGCTTAACCTTTTGTGTTCATTAA[CG]TTTTGGCTCCCTGTTGCAAACTAAGAGCCAGAGATAAACGATAAATGAACTGGTAATTAG
cg05225082	-0.192021	-22.8396	0.542056	9293.79	0.734077	8898.17	ANKH	56172	NM_054027	Body			37	5	F	14760887	TGCAAGAGCACAGGGCTGGCTAGGAATAGCTCATGAGCTAAAATCCCCTGGTGAAGGTTA[CG]GTCACTATAAAACACCAGCTGAGGGGACTTGACTGCCATGGTTGAAGCTGGGGACTATGG
cg05230854	-0.199017	-20.1011	0.539872	4324.34	0.738889	4108.03							37	8	F	8162989	AGAGAAAGCATGACTTCTCACTCCAGGATTCTGGCTTGTCATGTTTCATTTACTTTTGAG[CG]CAGACAAATTTCCTGAGGAGGACTGTGGATATGAGAACAAGTCAAATAGTAAGACTTACA
cg05264342	-0.203472	-27.2801	0.51286	14608.5	0.716332	13341.9	LMCD1-AS1	100288428	NR_033378	Body			37	3	R	8526058	ACACACACACACACACACACACTTACACTCAGATTAAGTTTTTGATGACTTTTCAGAGCC[CG]CTTTTCCTAGTGGCAATTTATTAGCAAGTATTTTCAGTCTACCTCCAAAGAATATCTTGG
cg05268190	-0.173137	-22.9488	0.367529	4666.59	0.540666	4400.19	RTN3;RTN3;RTN3;RTN3;RTN3;RTN3;RTN3;RTN3;RTN3	10313;10313;10313;10313;10313;10313;10313;10313;10313	NR_049751;NR_049750;NM_001265590;NM_001265589;NM_201429;NM_201428;NM_006054;NM_201430;NM_001265591	Body;Body;Body;Body;Body;Body;Body;Body;Body			37	11	F	63487737	AGCCTGATATTCTTGGAAGGAGTCCAGCTAGTGAGGCAGCATGTTCAAAAGTACCCGATA[CG]AATGTCTCCTTAGAAGATGTGAGTGAAGTTGCTCCTGAAAAGCCTATTACTACTGAGAAC
cg05288346	-0.194525	-16.3918	0.377289	9085.26	0.571814	8982.16							37	6	F	3842375	CAATCATCAATCCCACCATTGTTCCCTTCCCAGGACCTGAACCACCTGCTTTCAGTTTGA[CG]AAGGAAGAAGAGCACAGAGGTGTTTAGATACCAATCATCTTTGCTAAGGGCAGTATTGAA
cg05320460	-0.32028	-21.7545	0.21309	3017.87	0.53337	3663.25							37	15	R	63179548	GCTGCCAGTGAGGTTTGTTTAATAAGCTCTTTTCTCCCCTCACACGTCTGCTGGCTTTCC[CG]TCCACAGGCCACCTGGGACCAGGTTTTCCAGTCCCTCTGCAGCCCCCTGCATGTGTCTGT
cg05335277	-0.191831	-19.2024	0.490272	4505.15	0.682103	4405.94	CDNF	441549	NM_001029954	3'UTR			37	10	R	14861832	TAGCTTTTGGTACACTGCAAATGTAAGTTATCAGTAGTATTAGTTTCACTCATAAACCCA[CG]TAACAAAATTCTGAGGAATAATACCAACACAAAAAGCATGAGACCAAATATGATGCATTC
cg05357131	-0.182958	-26.0046	0.594935	9661.38	0.777894	9732.85	DAB2IP;DAB2IP	153090;153090	NM_138709;NM_032552	Body;Body	chr9:124534979-124535612	Island	37	9	F	124535348	CTTCCAGAACCCTGTGTACCAGATGGCGGCTGGCCTGCCGCTGTCACCCCGTGGCCTTGG[CG]ACTCAGGCTCTGAGGGCCACAGCTCCCTGAGCTCACACAGCAACAGCGAGGAGTTGGCGG
cg05358503	-0.171994	-20.0196	0.574451	4014.17	0.746445	3658.79							37	14	F	61613345	CTACAGGGTGGTGGCTAAGAGTACAATCTTTGGAGTCAGATTGATATGGACTTGTGTGCT[CG]CTCCACCATATCAGGGGGCCTTTCTGAGCCTCGGGCACCTTTTCTATAAAATGGGATACA
cg05367221	-0.181991	-13.2901	0.567704	10436.1	0.749695	10731.7					chr12:132568607-132569715	N_Shelf	37	12	F	132565193	CGTGGCCATAGAAGGACCTGGAAGGAACAGAAATCACATTCACCAAGTCCACCAGGCAGC[CG]CTTCCCAAAGCCGCACGTGGAGGAAAGAGCTGGCACCGCCCTGCCCCATGTGGCCTGCCA
cg05377703	0.211502	22.8175	0.551068	7171.56	0.339566	7213.86	ABCA4	24	NM_000350	Body			37	1	R	94472813	GGATTCAAGAGCTCCTGCAGGATCATAAATGTGACCTGGGGCTCAGTAAACTCCCTGAAA[CG]TTTTGTAAAAATGTGTGGAGGGAGGTAATGGGAAGCAATGGTGCATTTTTATAGGAATAG
cg05390968	-0.205111	-14.1572	0.26388	6773.55	0.468992	5760.15					chr16:86599355-86602649	N_Shore	37	16	F	86598792	GAGACAAAGATAATGCATCTACATTTTCGTCTTCTGTTCTTTTATTGGAAATAAGTGGCA[CG]CCCCATTGCCTTCTAGTCGCCTCCCCGAAGCGAAGAGGCCGAAGCGAAGAGGCCTGGTGG
cg05425144	-0.209184	-21.8075	0.486475	5904.61	0.695659	5945.64							37	5	F	90653147	TGAAAAGCTGAAGAGATTCTCCCATCACATGAAAGGATTAATTAGTTCAGTTTTCAGAGG[CG]TCATCTGACCGTCAGACAGTCCAGGTACATTCACTGAGGCATTTCCAGTGGGCAAGGAGC
cg05442949	0.183099	17.9123	0.687393	4907.4	0.504294	3496.44	MSN	4478	NM_002444	Body			37	X	F	64894477	TTCTCTTTGCCCTGTTTAATTTTGAGCTCTGACCTTTTTGAATTCTGAATTCTGACTCAG[CG]CTCCAGCTTGATCTGTCCCTTGAGTTAGGAGAACAGTATGGCACTTTTTCAATTTAGTGA
cg05444038	0.170263	29.2514	0.455294	4959.04	0.285031	4541.94							37	4	R	87503795	TATAACTAGAGCAAGACTGAAATAATCATCTATGTCATCTAAAAAAACCACTTACACAAA[CG]ACACTGTGGGAAAAGAGAGAGGCAGTGGCCTGGCACTGATGACTGTCAAACAGGAATTGG
cg05460181	-0.176284	-14.5155	0.469532	1673.17	0.645816	1826.75	KRT27;KRT27	342574;342574	NM_181537;NM_181537	Body;ExonBnd	chr17:38935799-38936093	N_Shore	37	17	R	38935754	CTCTTCGATTATTTTTTTCTCAATTTCTAAAGCAAATCTGTTTTGTAACTTTTCGCTTAC[CG]TTGCTAAGAGGGACTGAAGTTCAATCTCAAGGGTTTGAAGAGTGCGTTTCATCTCGATAA
cg05478392	-0.171668	-18.6822	0.552533	3652.01	0.724201	3120.34							37	5	F	34510767	TATTACTTGCGCATTTTATGGATGAGAAAACAAAACCTTAGAGGTGTTAAGTAACACAGC[CG]TGATCTCCCAGTTAGCAAGTGGCAGAGCCAAGATTCCAACCCAAGCCATTCACTCCAAAG
cg05479262	-0.262515	-24.1856	0.564976	8088.23	0.827491	7852.89	FAM207A	85395	NM_058190	Body	chr21:46368051-46368340	S_Shelf	37	21	R	46370576	GACCAGGGGTCGGAGGTGTGGCCTATGCCAGTCCGGCTGGGAGCGTGGCCCTGTTGGTGG[CG]CTTCTCAGGCCCATGGTCACGCAGTCACATGGTGCCATGCTGAGGCATTTGACTTGGACC
cg05493487	0.199177	18.8562	0.5783	3663.31	0.379123	2872.67	LOC101928989	101928989	NR_120571	Body			37	11	R	81754732	CCCAGTAAGAAGTGAGCTTTCAGATCTGAGAGGACTCTGCATTGCTTGGACAGTGTCACA[CG]CAGCAGTTCCACAATCACAGGCAATACATTTCCTTTTTCCTTCCTAGCTTCTAAAGACTA
cg05501836	-0.209625	-23.1129	0.613672	5359.21	0.823298	5224.73	DAAM1;DAAM1	23002;23002	NM_001270520;NM_014992	Body;Body			37	14	R	59813888	TAGTTTCTAAACTTCTCAAAATCCATTCTTTACTTGATAGCAAACTTTAAACACTCCTGA[CG]TATAAACAGGTCAGAAACTTAATTCTGTCCTCCCGCCTGCAGTTCATGGATCCTAAATGT
cg05513157	-0.298894	-13.5732	0.515625	9464.62	0.814519	9217.4	CTNNA2;CTNNA2	1496;1496	NM_004389;NM_001164883	Body;Body			37	2	F	80101372	TGTCGCCGCTACGAGAGCCAACCGAGATTATGTGTTCAAACAAGTCCAGGAGGCCATCGC[CG]GCATCTCCAATGCTGCTCAAGCTACCTCGCCCACTGACGAAGCCAAGGGCCACACGGGCA
cg05527581	0.179611	22.9554	0.360458	8646.58	0.180847	7471.08							37	1	R	8230043	CAAAGATCACGTGACCACACAGTGCGAACAAACAGATGGTGTATCATTAACAAACTGCAA[CG]CTGCATTTCCTAGTCTCTCCAGGGTGTCAGTGACCCAGGCAATTTAATTAAAAACATTAA
cg05575213	-0.201943	-15.5379	0.697642	11484.1	0.899586	10803.4					chr6:1619093-1621094	S_Shore	37	6	F	1621807	ACCCGCTCCTCGCCAGCGCCCGCGGCCAAGCGGACCCGGCCTTCCGAAGGAGCCATCTTG[CG]CGCAGCAGCAGCAGCGGCTGAGCCTGAGCCCCTAAACAGCTGCAGAGGTGTGACAGGTTT
cg05583486	-0.171298	-19.9663	0.505741	4672.73	0.677038	4871.25	PDE4D;PDE4D;PDE4D;PDE4D;PDE4D;PDE4D;PDE4D;PDE4D;PDE4D	5144;5144;5144;5144;5144;5144;5144;5144;5144	NM_001197223;NM_001197222;NM_001197221;NM_001197220;NM_001197219;NM_006203;NM_001197218;NM_001104631;NM_001165899	TSS200;Body;Body;Body;Body;Body;Body;Body;Body			37	5	F	58295933	TGCTTTGGGATTGGTTGGCAAGGGCCAGCCTCTGGGGAGGCTTTCTCCTCACCCGACAAA[CG]CCATTGAATAATGGTATCCCTGCAGCTCTGAGGCCACCCTGAGAAAAGATGAACGGGGCT
cg05598886	-0.198769	-22.2501	0.674065	18031.8	0.872834	19539	PKD1;MIR1225;PKD1	5310;100188847;5310	NM_001009944;NR_030646;NM_000296	Body;TSS200;Body	chr16:2139803-2142170	Island	37	16	F	2140431	GGCCGGTACAGCTCTCCACGCAAGGCGTGGTAGCGCCAGCGGAGAATAACAGCCCCCAGC[CG]TAGGGCGCCCCACAGCCGCAGTGCCCAGAGCCCCACACACAGCAGGGGTGACAGGTGCCA
cg05608383	-0.335812	-16.6303	0.586425	13657.7	0.922237	11471.7	TMCO3	55002	NM_017905	Body	chr13:114165218-114165462	S_Shore	37	13	F	114166135	AGTGGCCCGCACACGGGACACCCACACCTGTGAAGAAATCTGTGGCTGGAAAAGAGCTGA[CG]GACTCAGCAGTCACAGCGTGAACTGCCCTTATGGACAGAGAAGCTTCACAAAGACTTCAA
cg05715564	-0.191023	-22.4192	0.516786	10876.7	0.707809	10965.2	FAM102A	399665	NM_001035254	Body			37	9	F	130736099	TTCTCTCCACAGGCCACTCTGCCTCCTTGTGCCCCCGACCTGCACCTGGAAGGCCTTCTA[CG]GCACCCAGGGGACCAGGCTGGCCTAAGGCAGCACACATCAGACATCCAAGGCATGCTGCG
cg05718311	0.181015	13.7471	0.460241	7988.14	0.279225	7663.62							37	10	F	3846725	TCTGATCTTTCGTGGTCTTGCAATAGTTTCCAGCAGTGGGAGACCCCGTTACAAAATAAA[CG]GTACCTCAGGCAGAGACTGATCTCACTAGGGAAGCCCATGATTGCAAGAAATGTCACACG
cg05736435	0.200794	15.638	0.637033	6177.72	0.436239	6259.7							37	5	F	66530497	GATCCTTTTGGGAAACATATCAGAAGCAGGCCCAGGAAATTCTCACTAAATACTGGTAGA[CG]CTAGTCTAAAGTACTTTGAGGCCATGACAGGAGACATTTAGTAAACAGGGGGGAAAAAAG
cg05746453	-0.194526	-18.8567	0.450958	5439.34	0.645484	5416.6							37	11	F	121895370	CTCCTCCACAGTGCTAAGCTCCTGCACTTCCATGCTTATTAAAAGTTATAATTCTGGAGA[CG]AAACAGGGATACACTCATCTGGCTGTAATTCAGGACTGAGAAGAAAGCCTCACCTTCACC
cg05767119	-0.23033	-16.6528	0.537959	11331.5	0.768289	10661.3					chr11:65553749-65555573	N_Shore	37	11	F	65552154	TTGCCTTGTAGAATCTCAGTGCCTGGCACAGCAGGTTCTCAGGAATTAAGGGAAGAATTA[CG]GGATGAATGAACACCATCTAGCTGGCACTGTGCTGCTAGATGAACAGAGATGTACTGCTA
cg05846741	-0.210793	-20.523	0.107595	172.455	0.318388	1627.68	SPRR2D	6703	NM_006945	TSS200			37	1	F	153013629	AGATCGGTGCTAGAGTACCAGGAGTTTAAGAGTTGTGCAGCAGGGAACCTCTTTATAGGA[CG]TTCTGCCCCACCCAGTGGGAAGTGGAACTGCCTAAAACTGGGCTGGTCCAGCAATGTCCA
cg05889095	-0.182121	-17.6863	0.467455	3113.37	0.649576	2995.09	LRCH1;LRCH1;LRCH1	23143;23143;23143	NM_015116;NM_001164211;NM_001164213	Body;Body;Body			37	13	F	47240606	CATGACTCTCCCAGTTCCATATCTGCTAATCTGGTTAGATCCCTGCACCAACTAGTGAGA[CG]GATAACTTAGAGTGTAACTCTGAGTTTCCAGGCAAAGAAATGTAGGAAAGATCTTAACTT
cg05890727	-0.17124	-15.3978	0.432039	3779.22	0.603279	3622.45	FBXO34;FBXO34	55030;55030	NM_017943;NM_152231	5'UTR;5'UTR	chr14:55765300-55765575	N_Shore	37	14	R	55764647	AATTGTACATCTTAGGATGTTAGGGAAGCTTTCTTTGTTCCATGCAAAACAAACACTGAC[CG]TCCACTTCTTGGACTTGAGAAATGTTGAAAGTTTCTTTACAAATGGATGTCTAGGGCAGG
cg05892376	0.17461	13.2157	0.588029	7922.7	0.413419	5609.86	ARHGEF6	9459	NM_004840	1stExon			37	X	R	135862961	TCTGTTGATCAGTTTGCACAGAACTACCCCATTTTTCAGCGAGGACTTTAAAAACTCCTC[CG]GATCACAGATGGTCTTTTTAGGGGACTCTAAAACTCCCAAAGATATAAGCCATGTCACGA
cg05921905	0.191328	14.2988	0.34628	9639.46	0.154952	8258.38	HOXA2	3199	NM_006735	TSS200	chr7:27143181-27143479	N_Shore	37	7	F	27142527	TACACTTTTTTCAGAGCAAAAATACATATATGTTGGTGTGGGTGGGGATGTCCCGGAGTA[CG]TGGGGGCGAGGGTGCCTGCGTGCCTCCTGATCTGCAAGGATCTATCTAGTGTGTGTGCCT
cg05949640	-0.182943	-14.9276	0.460123	7323.09	0.643066	7086.14	FAM193A	8603	NM_003704	TSS200			37	4	R	2627057	TTTTCTTCTTCACTCCTCGCTTGGTGGCTCCCAGCCAGAGGCCGGCAGTGGTGGGAGGCT[CG]CTCTGGGTGCACAGACGCTGCCTTCAGACACCGCATGCTCGTGCGAGGCCTGCAGTGAGC
cg05974305	-0.179344	-25.1215	0.494692	1507.33	0.674036	1488.96	KERA	11081	NM_007035	TSS1500			37	12	R	91453445	TTTAGTGTTAAGCATACTTGGCCTTTGACAATACTGACCCACCCCCTTTTATTAAATGTT[CG]TCTTAGTTGTTCTGACATTACTCTTTCCTAGTTTTTCCTCCCATTTTCTGGTGACTTCTC
cg05977333	-0.177653	-25.838	0.319672	9272.63	0.497325	9518.27							37	16	R	86029348	TCTGTGGTAGGGGCCAGACAGTTGGAGCCAGTTGGTACTAGACCCTAGCACTAGGCTGGG[CG]TTGGAGCATCGGTCTCTGGCACTGAGGTTTGGAGATGCTGAGTGAGTTCTGGGGGTCAGC
cg05989984	-0.183712	-17.811	0.556891	9703.89	0.740603	9878.6	PSMD9;WDR66	5715;144406	NM_002813;NM_144668	3'UTR;TSS1500	chr12:122356315-122356853	N_Shore	37	12	R	122355599	TATTGCTGTGTGCTTCCAGCCACAGGTTCTCACACTCAATTCCAAAGCCTTCCTATTGGG[CG]AATTCCCTCAAACTCTATTTGACCTGACAGCCATACGTATTCCCCTCTGGTAGCCACAGA
cg05992222	-0.190686	-16.7052	0.50023	2420.86	0.690916	2208.87	CRADD	8738	NM_003805	Body			37	12	R	94100770	AAAATATGTATAATTTGGCCAATAGCCTAATTCTGTGACCTCTACAATCCAAATGGATGC[CG]TGGCTTTTACTTTGGTTACATTTCAAATGACTTTAATTGGCCTGAAATTCTATTAGTATG
cg05993202	-0.183696	-17.2304	0.477837	2083.3	0.661533	1994.15	ANKH	56172	NM_054027	Body			37	5	F	14839030	CAAGTCCCTCCCAGCCCCTAAGGTGTGCGTATGTTGGCCAAGGAACCGACTCGCTATCCA[CG]TGAAGGCAAAGACCTGAAGACTTGATTATTTGTTAATGTTAAATGACATTACACTCCCTT
cg05995465	-0.457705	-13.0232	0.207927	555.024	0.665632	6104.77	HDAC4	9759	NM_006037	5'UTR			37	2	R	240313602	GTGCCTCAGCTCTGGCCTCCGCTTAACCAGAAGAATTCTGAAAACAGAACTTCGTCAGAA[CG]CAGCCCGCGTGTGCTGAAGCTGGCACGCTGACATGGAAAGACACTCTTCTTCAGGGAGGG
cg06014057	-0.199001	-17.1593	0.54201	4216.16	0.741011	4300.47	SNX29	92017	NM_001080530	Body			37	16	R	12226852	TTCTTCTTGCTTCTGGCCAGAGTAAAAGCAACTGTCAGTGTTGGCTGACAGTGGCTTGCT[CG]GGCAGTTGTTGCCTGGGGGTGGGGATGCCGTAGCTGCTGGGGCACAGGGCAGGGCAGTGG
cg06029700	0.186359	19.5621	0.699753	3654.08	0.513394	3327.61	SCNN1A;SCNN1A;SCNN1A	6337;6337;6337	NM_001159575;NM_001038;NM_001159576	Body;Body;Body	chr12:6472660-6473322	Island	37	12	F	6473311	CCCAGGTCATCCCGCCCTGATCCCCGCAGGCGAGTGTCGGTGGCCTTTCGGCTTGAGTGC[CG]CTTGGCACCGAAATCAAGAGTTCACAACTGAACTTTTAGAATCTCCAACTCTAAAAATAC
cg06032852	-0.172961	-17.3666	0.490166	9558.27	0.663127	9135.95	NFATC2;NFATC2;NFATC2;NFATC2;NFATC2;NFATC2;NFATC2;NFATC2	4773;4773;4773;4773;4773;4773;4773;4773	NM_001258295;NM_001258297;NM_173091;NM_001258292;NM_001258294;NM_001258296;NM_012340;NM_001136021	Body;Body;Body;Body;Body;Body;Body;Body			37	20	F	50061413	GACAGGGGTGGGGTGGGGGAGATTCAGGAATGGCCCCCCCAGCTTAGGATTTCAGCCGCC[CG]ACAGGGTAACACTGCTCAAATGGATTTACTGAGATCTAGAAAGGAAGTCCCTTGATTCCC
cg06103928	-0.175278	-18.1388	0.62646	3227.56	0.801737	3194.89	DLC1;DLC1;DLC1	10395;10395;10395	NM_006094;NM_182643;NM_001164271	Body;Body;TSS1500			37	8	F	12974556	TTTACACTGAATAAAAGTGTAGAATTGTCCAAAGTCAATTATTTGAGCTTACTTTTTTTT[CG]TATGTGTATATCCACATTTTGTCTCAGCAAGGAAATAAAGATGTTTTAAATAAAATTATA
cg06105699	-0.194226	-19.6107	0.280072	10076.6	0.474298	8442.67	ASPSCR1	79058	NM_024083	Body			37	17	F	79971436	GTCAGAGAGCTGGCGGGGCTGAGGGAAGGAAGCCTGCCTCCCTGGCAGGCAAGCAGGCGG[CG]GGCGCGGAAGCACCAGCTTTCACGTCTCTGGCAGAGCCCCACTCCGGCTGCCTGCTGCCT
cg06114987	-0.197328	-16.2823	0.54278	4052.16	0.740109	4031.45	FOXL1	2300	NM_005250	TSS1500	chr16:86612188-86613821	N_Shore	37	16	R	86611714	CTGGGAGAAGAAAAGACCTTTTGTGGGAGGCCCTGGCGTTATGGGGCTCCCCCAGGCCAG[CG]TAAAACTCATCCCTGCACACCCACCCCCATCTCCACCTCTCCTTCCTGGCTCAGCAGACC
cg06139749	-0.172855	-23.2385	0.466916	10882.2	0.639771	10660.5							37	7	R	135480516	GGTCCAAAAAACTCCTTAGAACATAGTTTTACTTGCCTTGGGTCTTCCTGTTCTTGGCTG[CG]TCAGGTAAAATTTGAGTTCAACTTGGCCCCAGAAGCTGTGGTCTCACCCTGGCCACATGG
cg06177967	-0.177163	-16.5579	0.504752	8797.52	0.681914	8039.64	FAM46B	115572	NM_052943	Body	chr1:27332593-27332982	Island	37	1	R	27332971	TGGCGATGACACGGTGCCGCAGGTGCTCCAGGGCCTCGGTGAAGTCCCCGTACAGGCTTT[CG]CCTGTGACCGTTGGGTGGAAGGCCTCAGACATGGGAGTGGACGAGCACTGGCCAAAGAGC
cg06272272	-0.18525	-13.0066	0.393714	4380.88	0.578965	4017.18	SHOC2	8036	NM_007373	5'UTR			37	10	R	112684117	CATGCTTTTAACAGCAGTATATACACTGGCAAACTCAGATGAGTTAAGACTCACACTGCA[CG]TATAACTGGCAATGCCTACTGGAGGACAGGACTGGAATGAACTCTTGAGGAATAAGTAGG
cg06289323	-0.173319	-22.4088	0.582742	3345.08	0.756061	3096.64	THADA;THADA;THADA	63892;63892;63892	NR_073394;NM_022065;NM_001083953	Body;Body;Body			37	2	F	43599492	CAAGTACTGTTTCTGTTCTGAACCTGATACATTCAGAGGACACATTAATAATAAACATCA[CG]GAGGAAGGTACATTTTTGTAGTACATGTGTCAGAATTACACAAATAAAACAAAACCCTAA
cg06325515	-0.206532	-22.3474	0.554578	5849.58	0.761111	5834.52	GABARAPL2	11345	NM_007285	Body			37	16	R	75610567	CTTACTCTGGAGCTGGTCCAACTCAGTTTCATGGCACAGAACTAGATTAGGTCTCCACTG[CG]CAGTCTGTTTTACTGCTTAGGGAAAGCCAGCTTTTCTACCCACACACGTTTAGTTTGAAG
cg06329094	-0.188244	-21.2978	0.461424	6828.28	0.649668	7117.82	NTN4	59277	NM_021229	Body			37	12	F	96156412	GGCTTTAAAAGTAAAAAGCAGATATTTTTCTCTCTACTGTGTCCTACATGTACTGAAGTA[CG]AGCAGTGCAACTGAAAGAGAGGTGAGTCTAATTCACATGATTCGTATAGAGACAGAAAAC
cg06342578	-0.277589	-17.2446	0.378124	6288.26	0.655713	10465.6							37	21	R	47470311	CAGCTTCCCTGCTGGGTCCCTGAAGTGAGGCCAGGTCACCCACAAGCCAGGAGCATTGGC[CG]CACCCTGGCAGCCCTTGGCATCCTCTCTCATTGGGGCGTCACGTTGTCCCAGGGAGCCAG
cg06386711	0.409355	19.6715	0.612208	1375.81	0.202853	105.812							37	3	R	110267911	TCTTACTTTTCCTGTACTTCAGTTTCCTTTTACCAATATTTCTCCAGATGCTTTTTATTC[CG]TAGAAATCCTATTCATAATTCATATTTAATTAATTAAAATCATGAAAGTTATCAGAATTT
cg06449191	-0.215479	-22.7469	0.576928	7398.8	0.792406	8852.94	PDLIM7;PDLIM7;PDLIM7	9260;9260;9260	NR_103804;NM_203352;NM_005451	Body;Body;Body			37	5	F	176912100	TGCCTTCCCTGCACCACGCACCCCAGCACTTGTCGCTCTGCTCTTTCCTGTTTTCCGTAA[CG]TGATCTAACATTACTTCCAGGCAACCTACTTATTGCGCTTATTGCTTACAGTCTGCCTCT
cg06479204	0.310432	14.0339	0.319086	2103.92	0.0086538	5881.59	UTY;UTY;UTY	7404;7404;7404	NM_182660;NM_182659;NM_007125	1stExon;1stExon;1stExon	chrY:15591259-15591720	Island	37	Y	R	15591533	CTTCCGCCATTTTCTTTGCCTCATCACCGAAGGCAACAGCGGCGGTAGTGAGCGACACTG[CG]CAGGATTTCATGGAAACAACAAATTTCCAAGTCCCACGACGATACCCAACCTTAATCGAG
cg06502011	0.183942	17.5961	0.541725	2231.38	0.357784	1876.74	LOC101929710	101929710	NR_130776	Body			37	5	F	95686547	AAAGGAACAGCACATTTCCTGACATCCATAACACTAGGGAAGAGGAATAGAACACAACTG[CG]TAATTATCATTGCACAATCACAACTGGAACTGATTGTTTCAGCTTGAAAATGGCTCTTGA
cg06519883	-0.17307	-13.4378	0.507301	2266.79	0.680372	2108.01	B9D1;B9D1;B9D1	27077;27077;27077	NM_001243475;NM_015681;NM_001243473	Body;Body;Body			37	17	F	19257565	CTGTGGTCAAAGAAAATACTCCACTCCTCCTGAAAAGCTAAAAGAATTCCAATGTACTGG[CG]CTGACTCACTACCGGATCACCACTGACAGCTGAGTCTACTTGCTTTACTGCCTCTCCCCA
cg06538588	0.174207	20.5914	0.69757	3425.82	0.523363	3019.84	ADGRA3	166647	NM_145290	Body			37	4	F	22485430	GGTTTCACTATGATGCAGCACTGAAATAAACAGTTGTGTAATAGAAGATTGCATATGCTA[CG]ACAGTCAGCATAATTAAAGGCAGAGAAATATCAAATCTCTCAGAATTTGAAGTTGAGGAG
cg06545341	-0.357384	-21.6507	0.160927	543.084	0.518311	9259.44	CDH4;CDH4;CDH4	1002;1002;1002	NM_001794;NM_001252338;NM_001252339	Body;Body;5'UTR			37	20	R	60205287	TCCCCAGCCAGCCCAGTCAGGCGTCTGCCAGCTGCCAGTTATGCCTTGGTGTGTGTGCAG[CG]CATGTTGCATCCTCCTAACACTTCTGTACTGTGACCTCATGGCTGTACCTGATACACCTG
cg06559925	-0.276738	-20.1354	0.367842	10636.4	0.64458	14169.8	SYNPO;SYNPO	11346;11346	NM_001166208;NM_001166209	Body;Body			37	5	R	150011669	GGAGCCAAAACCCCGGGATGGCAGGCAGGAGGCTTGCATCCTGAGCCCAGCTCTGCTGTA[CG]CTCTAGGGCACACCCCTTTTTCTCCCTGGGCATCAGTTTCCCCATCTCTATTATAGATAA
cg06559967	-0.188026	-23.1142	0.558046	9947.06	0.746072	9988.52	MICAL2;MICAL2;MICAL2	9645;9645;9645	NM_001282668;NM_014632;NM_001282663	5'UTR;5'UTR;5'UTR			37	11	R	12143908	CATTCCTGAATTGGCCCACAGGAGCCTTGGAGCACAGATGTGGGCAGGGTTCCTTGTTGC[CG]CAGGCCTCTCATTCGGTACTGGCCCCTAAGTGCCTTTTACCTTTAATAACTTTTAATTGT
cg06571993	-0.173134	-17.1631	0.728514	15055.4	0.901648	14072.3	TRRAP	8295	NM_003496	Body	chr7:98579439-98579640	Island	37	7	F	98579529	GGAGCAGCAGCTCAGCTTCATCGAGCGCCTGGTGGAGATGGCCAGCAGCCTGGCCATCCG[CG]AGTGGCGGCGGCTGCCCCACGTAGTGTCCCACGTGCACACGCCTCTCCTACAGGTGCGTG
cg06602484	-0.246983	-21.0954	0.564567	8984.65	0.81155	8333.88	KDM4C;KDM4C;KDM4C;KDM4C;KDM4C	23081;23081;23081;23081;23081	NM_001146696;NM_001146695;NM_001304339;NM_015061;NM_001304340	Body;Body;Body;Body;Body			37	9	F	7058328	TTTCCAACCCTTTTCAGACATCCTAAGGCATTGAATTTTAGACTAACGATGCAAGTGCAA[CG]GCTGGTAAAGCTACTGATGTGGCAGTAAATAAGAAGCAGCTCTCCTAGGAAAGGGGAAAA
cg06619938	0.183874	17.7297	0.339531	6493.83	0.155657	5503.73					chr12:54378696-54380102	N_Shelf	37	12	R	54376127	GCCTTTGCTCGTGGCCTCGGGAAAGACCGAGCCCAAGGGGGCAGGGCTGGGACCCAGGCC[CG]CACAAATGCTCCCTTCGCCAGGATAAAACACTCACTTTTTCCTTCCTTTTACCTCCACTG
cg06623668	-0.181222	-23.3794	0.533688	5901.41	0.71491	5908.65	NFIX	4784	NM_002501	Body	chr19:13135317-13136169	S_Shelf	37	19	R	13138816	TGGAATTGCTTTAGTTTGAGTGTGCCTTCCTGAAGTGAGTTGAGGCGAGTTGGCGCAGCC[CG]GGCCACCAGTGGGCTGCATCACTTGTTCCTCTTTGGAGTTGGGTTGGGTGGTCTTGAGAT
cg06632214	0.31207	28.5392	0.450505	3667.02	0.138434	2947.8	IFITM1;IFITM1	8519;8519	NM_003641;NM_003641	1stExon;5'UTR	chr11:315739-316539	N_Shore	37	11	F	314074	AGAGAAATACACACTTCTGAGAAACTGAAACGACAGGGGAAAGGAGGTCTCACTGAGCAC[CG]TCCCAGCATCCGGACACCACAGCGGCCCTTCGCTCCACGCAGAAAACCACACTTCTCAAA
cg06634717	-0.212329	-13.4123	0.294244	11053.8	0.506574	9352.83	RERE;RERE;RERE	473;473;473	NM_001042682;NM_012102;NM_001042681	5'UTR;Body;Body			37	1	R	8442507	CCACATGAATTAACGAAACTCAATTCGCAGCTTAGGCTTTGGCTCAGCCACGTGCGCATG[CG]TGCGTGTGCATGAGAGAGCGCGCATGCTGGGGAAGAATGGAGAAAAACAATGAACAAACA
cg06682371	0.186884	14.8827	0.547088	2697.44	0.360204	2341.98	CMTM8	152189	NM_178868	Body			37	3	R	32291082	CTTCACATCCTCATCAAGACTTATTTTCTTTGATTCTGACCATCCTAGTGAATGTGAGAT[CG]TATCTCATTGTGGTTTGGGTTTGCATTTTCATCATGACTAATGATATTGAGCAATCTTCA
cg06696891	-0.187259	-17.7453	0.533665	6090.25	0.720924	5633.48	PLXNA2	5362	NM_025179	Body			37	1	F	208259583	TTAGGCTGCATCTTACTCACCTCCATCTCCCCAGTCTTTCTGCCAGTGCTTGACATGTAA[CG]GACATGTCAAGCATGTCATTGCTTGTGGGAGGGTAAATAGAAAATAAAATAAAGCAACCT
cg06728147	-0.660957	-28.6861	0.0553508	10526.1	0.716308	12847.8	PITRM1;PITRM1;PITRM1	10531;10531;10531	NM_014889;NM_001242309;NM_001242307	Body;Body;Body			37	10	R	3200291	CTCAACTACTTCATCAATCGTTCTGTCTATGAGGCTTCTGACGGTCTCAATGTCTTTCTC[CG]CAATCCCTTGGAGGCCGACACTAAAGTAGGCCTCCCTCGTGTAGCCATTATATCTAGAAG
cg06746669	0.199725	13.657	0.596883	3056.49	0.397159	1766.71	IRGM;IRGM	345611;345611	NM_001145805;NM_001145805	1stExon;5'UTR			37	5	F	150226252	TAACACTCACCGTGAAGGTCTGCAGCATCACTCCTGAAACCTGTGAAACAACGAACCCCC[CG]GGGAGAAACGAACAACTCCAGACTCGCCGCCTGAAGAGCTGTAACTCTCACTTCGAAGGT
cg06751612	-0.220053	-23.447	0.544994	15965.4	0.765047	16229.5	FAM38A		NM_001142864	Body			37	16	R	88798854	GAGCAGATCCTGGTCCAGCTGCTGGCGGGTGCCGCTGGCAAACACGGCCTGGGCAGGCAG[CG]GGGCCAGCTGGTGCTGCCGGCGGTAGTGCTCCTGGCGCCGGTACACGATGGCCTCGAATA
cg06766016	-0.24061	-18.6498	0.501471	5658.45	0.742081	5653.57	BTBD19	149478	NM_001136537	Body	chr1:45278765-45279644	Island	37	1	R	45278971	CGCGGCCCGAAGCTGGGCGCGCGTGGGCGCGGTGAGTGGGGCTGGGGGAGCGCAAGGGCA[CG]GAAGGAGGTGCTGGCCACGAGACTGGTGAGCGGGCGGCAGGACAGGTGCCCGACTCAGGG
cg06780875	-0.181674	-16.5067	0.501119	7424.76	0.682793	7735.01	MET;MET	4233;4233	NM_000245;NM_001127500	5'UTR;5'UTR			37	7	R	116331685	AGCTTAAGACATGGCTGGATACAGATGCTCAGACAATCACATCAGGAGCCTGCCTCCCTC[CG]TGTCTGGGCTCTCTGGCCTCTTGGGTCAGTTTCATGCTCAGGCTGGCTTTCTCCACATAG
cg06793050	0.21413	19.7897	0.469723	8577.06	0.255593	8232.32							37	21	R	36423674	GTAGGACAGGTTAGAGTGTAAAGACACTCTAAGGCTGGGGCTCGTTGAAGCCTCACTATA[CG]CTGTCATCTTCGGGACTGAGGTTTCAACAGGGCACCAGGGGGCAGAATACAAAGGCCTGC
cg06795995	0.222608	26.6831	0.897952	5871.34	0.675344	5804.81	SETD9;SETD9	133383;133383	NM_001171990;NM_153706	TSS1500;TSS1500	chr5:56204962-56206344	N_Shore	37	5	F	56204613	AACAATATCTCTCACGAACACAGATGCAGAACTTCTAGACAAAACGTTTCCAAATTGAAG[CG]AAGACCATATTAAAAGGACAAAAGCACCTCAGTGGTTGCTTGGGGACTGGGGGAGGGGCT
cg06806825	-0.194813	-21.6862	0.633496	8493.15	0.828309	7878.02	ANKH	56172	NM_054027	3'UTR			37	5	F	14707679	CAACCAGGAGAGAGATCCAGAGGGCTGGGAGTGAGCACTCCTGAGCTGGCCCCGCTGCGA[CG]CATCCTGGCGTCTGGAGAACTCAGCCCAACTCTGTCACTACCCTGGGAGCTCCCAGGCCT
cg06807343	0.252849	15.1114	0.422461	16181.7	0.169612	16590.2					chr19:3162841-3163161	S_Shelf	37	19	R	3165973	TCATACGTTGCGGATGTCTTTTCACCATTGGTTGGTCGGAGTCAGGACCCAAACAAAGCC[CG]TGCGTGGCGCTTGGGTGCTGTGTCTCTTAAGTCTCTTTCCTCTTTTTTTTTTTTTGAGAC
cg06833610	-0.174507	-16.2671	0.371072	5711.77	0.545579	5057.37	MIR1273H;WDR19	102466247;57728	NR_106996;NM_025132	Body;Body			37	4	F	39258158	TGTTGTCATTTAGGAATCCAGGCCCTGTAGTGCCAGATCATACGATTTTTTCAAGAGAAA[CG]GAAGCTTGGGGCTGCCAGTTTTGAAATATGTGCCCCAATATTTATAGAATACCTCACTGG
cg06835777	-0.21994	-25.1751	0.341944	4005.04	0.561884	3362.3							37	15	F	67491859	TGTGATGTTAACAACAGGCATATGTAATGCCAAAGTATGAACTTTACAGGATCTCTAAGA[CG]TTTTCTGTAAGAGCTTACATGCCAAAGATGCCAGGATGGATCACTAAACCCTGAGTGGAA
cg06847608	-0.188031	-18.1866	0.491719	6428.99	0.679749	6240.97	DOCK4	9732	NM_014705	Body			37	7	R	111425406	CAGGCTTAAATTGCAAATTGTATTGAACTCAAATGAAAATCTGCCTGCCAAAAAGCAATG[CG]GAATGATGTAGAAATTTCCCCGTGACAGCCTACACCTCATACTTTAGAGGCTGAAAAACA
cg06868414	0.383807	13.2894	0.688537	4969.88	0.30473	3706.06							37	18	F	56746125	TATGGTTCTTCTGTAGAGTTTTATGAGGTTTAAGGCTACATCTTGCAGATATGGGGGCTA[CG]GCCACTAAAAAGAGATTGTTCCTGGGGCCAGACACTAGGAAAAAGGAAGTCCTTAGCCCA
cg06895218	-0.172547	-31.1037	0.598884	3967.7	0.771432	3821.19					chr6:151560766-151560993	N_Shelf	37	6	F	151558246	GCCAATCCAAGCAATTCCGAAGGCATCTTGGAAGCCCTAGAAAAGAAAACCTCAGTGACT[CG]ATTTAGAACCTTGGAAACTAGAGTGGTAACTTTGTGCTTGGCACATAATAGGTACTTGAT
cg06904507	0.190406	23.4328	0.387578	9599.7	0.197172	8696.88							37	4	F	107611823	GACTGAGCTAAATGAATAGATTGGTTGCCTTATTTCACCAGAAAATATGGGCCTCTTTGA[CG]AGGTTGTAGTTGCTAGGATGACCTCATTAGCCACTTCCTGCTGCACGTTATGATAAGATC
cg06905511	-0.211198	-16.1417	0.446154	1751.89	0.657352	1606.16	CXXC5	51523	NM_016463	3'UTR	chr5:139060555-139060934	S_Shore	37	5	F	139062493	TCCCGCCCCCGCCAGAAGGTGATGCTTCCGACGGGAGCCGCCTTCCGGTGGTTTCAGTGA[CG]GCGGCGGAACCCAAAGCTGCCCTCTCCGTGCAATGTCACTGCTCGTGTGGTCTCCAGCAA
cg06908040	0.248914	22.5923	0.398565	3961.89	0.149651	3523.13	RPH3AL;RPH3AL;RPH3AL;RPH3AL	9501;9501;9501;9501	NM_001190413;NM_001190412;NM_001190411;NM_006987	5'UTR;5'UTR;5'UTR;5'UTR			37	17	F	200717	CCTCCTGTCTGAACTCTGGCCCAGAGAGGAGCTTCCTTCAGCTGGCCGCACCCACTTCCC[CG]ACAACATTCCAGAACATTCCATGATAGGCCAGGAGACTCCAGGAAGAGGTCACTGAGTAG
cg06930722	0.211867	19.8326	0.480316	10362.7	0.268449	9655.96	CHST11	50515	NM_018413	Body			37	12	F	105114327	GGACGGCAGCTACACTCATGTCATGCGCTGGGAGGGTCTCCCGGGGTCTCCCCAGGACCA[CG]GCCACCTACCACCCCTGTCCCCTGAAGATAAATGATCGCAGCTGCAAATTTCAAACAGTG
cg06939451	-0.172433	-17.6685	0.432854	4067.11	0.605287	4463.7	SSBP2	23635	NM_012446	Body	chr5:81045904-81047849	N_Shelf	37	5	R	81043172	TAAAGTTAGAGAAATCTGTGTTAGAAACCCAGCTTTCCTGTTTTCTAGCATTGTATCCCT[CG]GTGAGTTCTTTAACCATTCAGGGTCTTAGTTTTCATATTTCTTTAATGGAGGAAAAAAAA
cg06941483	-0.241458	-20.6086	0.456698	7095.02	0.698156	6594.11							37	11	F	30874744	CAAAGATGGTAAATATTATTTCATAAAGCATGTAGCTATTAAAGCTATTTTTATTAAGTT[CG]AAAGATGGCAGGAGGTCTTCAAATGTACTCTTGGCCAAATTGCTAGTTATCTAAACAGAA
cg06997272	0.174938	13.4821	0.497667	7278.56	0.32273	6839.01							37	5	R	5573193	TCTGTGCAGATGGCGCCAAGGTTAACTCAAGGTAGGAACGTCAGAGCAGCATCACAGTGA[CG]TTGGCTGAGATGAAAGGGAGAAGGAAAGCTCATTTCCATACCTCGCAGCCCACACTGCGC
cg06997771	-0.17068	-20.2726	0.610243	5294.63	0.780923	5266.06	WDFY4	57705	NM_020945	Body			37	10	F	50154023	CCAGAGGCAGGTCAGACCAAATGACTGTAAATCAATAAAGAGAACCATAAAACTCAAGAG[CG]TGGCTCCTAGGGCACAAGCGGGTCTGGGGAGTTAACTCCAGCTGCACATCTGCCTTCTAG
cg07016145	0.191134	17.5654	0.67238	3691.17	0.481247	3617.97							37	5	F	154034166	AACCCAGACACATTACTTAATCTCTCTGAGCCTCAGTTTTCTCGTCTATAAAACCTCGCA[CG]GATATTGTCGAGAGTAAAGAAAATTACACATGCCGGGCACTTCATGGACCTACACCCAGC
cg07043325	-0.173043	-13.2172	0.453556	2960.82	0.626599	3034.47	ZNF292	23036	NM_015021	Body			37	6	R	87909742	CATACACAGTAGACTGTGGCAGCCTTTCTGGCTTATCCCCAGCAAGTTGAGATTGAGGCT[CG]TGCTATAATTATTTATGGCAGCTAGACTCTGCTTCTTTGAATCTAATTATGTACATCCTG
cg07059141	-0.174853	-14.2778	0.524802	1564.78	0.699654	1346.87	SAMD4A;SAMD4A	23034;23034	NM_001161576;NM_015589	Body;Body			37	14	F	55166935	AGACAAGCTGAAGGAATTACCTCCATCATCAAGTACTTGACCAGCCCTTTTGCTACTTTA[CG]TTATTTAATCCCACAGCACATGGAGGGGCAGATGCTATTTGGGGCTCAGAGAAGGTATTT
cg07067195	0.298292	15.8848	0.821423	10514.3	0.523131	12809							37	11	R	35842966	CCATTTGAGGCTCTTGTTTTGTTTGGGCCCTTCTTGCTATCCTTCTCTTGTTCTGTGCTT[CG]TTTTCTCTGGGCCCCATTCATTCCAGTTTCACGAGAGAAGAGGAGAAAGTACAGACCACA
cg07075026	-0.182909	-25.5086	0.287905	8175.54	0.470814	8717.47	IGF2BP1;IGF2BP1	10642;10642	NM_006546;NM_001160423	Body;Body	chr17:47091037-47091567	Island	37	17	F	47091521	GCCGTCTCAGTTCTCAATTGCCCGTTCACGAGGGCGCCCCTCCCCCGCCTCAGCTGCCGC[CG]CCCTTCCCAGGCACCGCACTATCCCCGTTAGTGGTTCTCCCCGCGGTCCCCGTCCCCCTC
cg07099839	0.170571	25.6011	0.563848	7146.62	0.393277	6933.96	FGD6	55785	NM_018351	Body			37	12	F	95563401	ACAGGATGTGTTGGAAACAGACATAACACTGCTGGGTTAAAGATTAATCCTTCCTTTATA[CG]ATGTATCAGTGAGATCCCTGATAGAATGTGGAAACCAATTTTGGTCAGTGCTCCAAGAAG
cg07109745	-0.185523	-16.9252	0.444289	5692.53	0.629811	5412.71	STIM1	6786	NM_003156	Body			37	11	R	3901552	TAAGGTGCCTGAAGGGCATTAGAAGCCTGCTAGCACCTGTGACCCTTGCAGGTTACTTCT[CG]TGTCTTGATTTCCAAGCATTAGTGATGACTACCTTGGAAGCTATTGGCTGATAGAGGATG
cg07114289	-0.19619	-22.4453	0.661914	5241.9	0.858104	5120.84	EMC2	9694	NM_014673	Body			37	8	F	109475736	TAAGGGGAAAAAATTATATCCATTGAGTGGGAGAGTGCCCAGCATTTGGTAGGCTTCCAG[CG]AATACTTGTTGAAGGAATGCCTTTCAGAAAGCAGAGTAATTATTGTCTTTTAGTTGATTT
cg07121340	-0.182245	-25.93	0.583086	7638.87	0.765331	7530.81	CACNA1C;CACNA1C;CACNA1C;CACNA1C;CACNA1C;CACNA1C;CACNA1C;CACNA1C;CACNA1C;CACNA1C;CACNA1C;CACNA1C;CACNA1C;CACNA1C;CACNA1C;CACNA1C;CACNA1C;CACNA1C;CACNA1C;CACNA1C;CACNA1C;CACNA1C;CACNA1C	775;775;775;775;775;775;775;775;775;775;775;775;775;775;775;775;775;775;775;775;775;775;775	NM_001129844;NM_001129827;NM_001129839;NM_001129834;NM_001129841;NM_000719;NM_001129830;NM_001167625;NM_001129843;NM_001167624;NM_001129835;NM_001129837;NM_001167623;NM_001129840;NM_199460;NM_001129833;NM_001129832;NM_001129829;NM_001129846;NM_001129836;NM_001129838;NM_001129831;NM_001129842	Body;Body;Body;Body;Body;Body;Body;Body;Body;Body;Body;Body;Body;Body;Body;Body;Body;Body;Body;Body;Body;Body;Body			37	12	F	2173987	TTCCAGTCTTGGGATAGGTATTTTCTTGGTGATCATTTTACCTAAGAGTGATAATATCAT[CG]GCTGCATTTCTGTCTTAGCATGTTGAACTCTGCTAATCTGAGGAAGAAACACACACATAC
cg07138269	0.326727	15.5044	0.795341	10399.6	0.468614	12706.6	MSC-AS1;MSC-AS1	100132891;100132891	NR_033652;NR_033651	Body;Body			37	8	F	72765107	TGATACATTTTGTCTGTTTTAGGGAAGTTTCAGGTAGAAAGTTAAGTCTTATCCCTGTTA[CG]CAATCTTAGCCCCAGGTGGAAGCCTTTGGAATGGCACCTTTATAGGAAACGTATTTTATT
cg07156249	0.181299	28.6261	0.656599	8198.85	0.4753	8266.25	PSMB9;PSMB9;TAP1	5698;5698;6890	NM_002800;NM_148954;NM_000593	Body;Body;TSS1500	chr6:32820849-32822370	S_Shore	37	6	F	32822911	ATAAGTCGGTCCGTCGGAAAGCATACTCAGAGGAGCGTCCTTTGGGGCCAGAGTAACTTA[CG]GCCTGGTAAGAAAGACACAGTGAAACCACTTATAATTTGGGAAATCTCCCCTCACTGCCA
cg07174823	-0.170942	-20.2765	0.641436	5586.69	0.812379	5849.39	DNHD1	144132	NM_144666	Body	chr11:6591960-6592795	N_Shelf	37	11	R	6588164	CCAACAAATGAGTGTATGCAGGAGCGGCTGCTGACGATGCTGCTGTTCCAGAATCCGAAG[CG]TCAGAAGCCAGCCAAGTTTCTGCGGAACATAGTGAGGGCCCAAGGAAAGCTATGCCAGCT
cg07181257	-0.181017	-22.5382	0.635678	11232.4	0.816696	10108.6	AHDC1	27245	NM_001029882	Body	chr1:27874417-27874638	S_Shore	37	1	R	27876033	AGGCCCCGCTGGGCAGGCAGGGCACTGGTGGGTGGCCCTGCATAGGTGCCCGATGCCTTC[CG]GGACTCTGGGCGAGAGGCTGAGAGGGCAAAGTCCAAGAGATCGGAGGAGTCATCCGAATC
cg07183926	-0.176322	-26.998	0.415129	16218	0.59145	15546.2	ELL	8178	NM_006532	Body			37	19	F	18616973	CAAGCCCTGGGTGCCCATGTGTGCCCAGGCTGCTGCCCCTGGCACTCAGGCCATGCCACA[CG]CAGCAGCTGGGTCTGAAGCCTGGCTTGGAACCAGCCCCCCACAGTCAACATGGAGACAGC
cg07196992	-0.181124	-29.2385	0.534175	6283.72	0.715298	5823.42							37	4	R	78098654	CTGAGTTCTGAGAACACACACAGGGCTGCTCAAGCAAGAATGAAATGAGCCTACAAGAGA[CG]CTTCTCCTTTGTCTGAGGCACACAGAGAGAACTGCATTTGCTCACCCAGGGCCAGCCCCA
cg07205203	0.218997	19.5988	0.606684	4543.79	0.387688	3883.8							37	2	R	28940400	ATGTGCCGGAACTGTTCTAGATGCCGAGAATACTACCATGAATGAAATAGACAGAAATCC[CG]GCTGTCATTGGGCTTTGTCTGAGGGCCATTGGGGAAGGCCTCTCAAAGGAAGTGATAGCT
cg07210229	-0.403257	-13.9536	0.0310329	8948.91	0.43429	10269.2							37	16	R	88609890	TCAGGATCGGTTCACCGTTAACAGCCTGCAATTGTATACAGTTCACTAAGTGTGCATCCT[CG]TTGGCATTCCTACATCCGAGAATTCTTACCTTTCAACATTTTTGAAAAATCCCCAGCCAT
cg07211212	0.178293	13.9069	0.444697	10673.4	0.266404	10014.9					chr20:55200279-55206789	N_Shore	37	20	R	55200146	TCCCCTCCCCCTCCCGTTAATTAAATAAACGCTGGAAGCGTGTGTTTACCGCACACGACT[CG]GCCCTCGGGGAACTCTTTTTCTACGTCTCTCCTACTCTTAAACTCCTCAACTCACAGAGG
cg07222631	-0.177829	-15.7269	0.505632	4125.3	0.683461	4199.35							37	22	F	28205074	CAAACCTATTTAGCATGCTCACAAGCCCCTCCCTCCCCACCTCTTCATTTTCCCTCCCTG[CG]GCCATCAGCAATGTGGGCTCATTACCACCGAGAACCTCGCTGGAAAGCCAGCCTCATAAA
cg07225509	0.468324	20.5991	0.64148	4132.74	0.173156	257.691	GALNT10	55568	NM_198321	Body			37	5	R	153622812	TGAAGGTGATTAGCAGTGTGCCTGGTACACTGTCATTGATGGTATCACTGTATCCTCCCT[CG]GGAACAGGGACTACTCTTTTGCTTTCTACTCCCACTCACTTCTGAGCATTTGCAGTTCCC
cg07240953	-0.189601	-22.2147	0.41416	12783.9	0.603761	13737.2	NFIX;NFIX;NFIX	4784;4784;4784	NM_001271044;NM_001271043;NM_002501	Body;Body;Body	chr19:13198699-13198999	N_Shelf	37	19	R	13194770	AGCGCCCAGCTGTGCTTGCACTACAGCCACTGTTAAGCAGTGCTTCTCAGACTTGGCATG[CG]CGAGAGTCAACTAGAGCCCTGGCTAACACACAGATGGCTGTGCCTCACCCCCAGAGCATC
cg07241170	-0.179379	-15.9213	0.397629	11375.8	0.577008	11793.2	C6orf145		NM_183373	Body			37	6	F	3737891	GACGAAGCCCGCAGGCTTACATGGAAAGGGAGTTGACGGTCAAATCCGGGCAACGTGCCC[CG]CTGTGCTGACGCCAACGTTCTTCTTGGTTTCCACGTGTCTGTTCTAAAATCCCCTCAGCA
cg07242843	0.333459	15.4267	0.620532	6620.22	0.287074	1597.46							37	21	F	35724133	AAAGCAAATTTCAAAGCCTTTCTCTGGGCTGTTGGCAGCCACTGCAGGCAGCGGAGGGAG[CG]CCACCTGCCCAGAGCACATGAGGCTGGTTTTCATTGTCACTGCAGAGGTGACACTTCTGG
cg07249054	0.172909	17.4714	0.357904	12559.4	0.184995	12411.8							37	16	R	87577728	GCCAAGACGCGGCTGTGTAGGAAGTTCCTTATAAGGATTTCCTACTCTTTGTGGGCCACC[CG]TTCATGCGGTGACCAACCTCATTTGCGTTCCCAAGTCTGTGCCGAGCTTCCTGTGGGCAG
cg07255737	-0.182961	-23.3847	0.583405	9465.37	0.766366	9422.58							37	10	F	89849130	CCTATTGGAAAACCAACTCCAGGAGTGCGCTTTCCAACACTGGGGACTCTTCATATGGGA[CG]CAATATTATAATGCTAGAGGAAGTTGTGTTAGTTGACCAGGGTTTCCAGCAGTTGGAACA
cg07258408	-0.431326	-14.5828	0.487751	1204.42	0.919077	5094.32	TSSC1	7260	NM_003310	Body	chr2:3321063-3321293	S_Shore	37	2	F	3322283	AGATGACACTGAATTTGGAGGTGCTACAGAAAGTCAATGAGGACAGAGAGATGATACAAA[CG]GGATCTGAAGAGTCAGTGAGGAACGCAAGAAACAACACAGGAGTCGGCCTCGAAAAAATG
cg07281125	-0.174821	-14.1265	0.618122	9743.72	0.792942	8979.37	RPS6KA2;RPS6KA2	6196;6196	NM_021135;NM_001006932	Body;Body			37	6	R	166984691	GGGAGACCGAAGCACTCCACACAGGAAACAGTAAGCGCGGGACCAACCCATAAGGGATAC[CG]GGGAAACTGCCATGAAATTCATCAGGTGAAAAATCGAGTCCTTCTCCAGTTGCCATCAGA
cg07319806	-0.181638	-13.585	0.423631	2012.81	0.605268	1757.19	PDZRN3;LOC101927296;PDZRN3;PDZRN3	23024;101927296;23024;23024	NM_001303140;NR_121660;NM_001303139;NM_015009	TSS200;Body;Body;Body			37	3	F	73610916	TCGCATGCGGATCCTCACATGCGGATGCTTGTGCACTTGTCTACCCCATTTTCTGAGGCA[CG]TGTTTGGGCCAGAACTCCTGAAATCCCACGTCTCAATTCCTGGACAAGCAAACTTAAAAA
cg07332240	-0.193145	-17.5961	0.514489	7198.58	0.707634	6988.88	SDK2	54549	NM_001144952	Body	chr17:71639028-71641670	N_Shore	37	17	F	71637158	CGAGACTCTAGTTAAAAGACTTCCAGGCTCACCCAGACCTTTCCAATCAGTGTCTGGGAG[CG]GAGCCCAAGAATCTGCATTGCTACAACTCCCTGGGAGCTAAGTGCTTGAGGGCCACTCTT
cg07445365	-0.466117	-14.471	0.227013	687.085	0.69313	7503.52	STK32C	282974	NM_173575	Body			37	10	R	134078458	TTTAGGAAAGACGTTAAACTATGTTAAATTCACAAAAGTTCAAGCCTCATCCATCATACC[CG]TATTTTATTTATACTCCGCCTGATGTCAGAGGATTCAGGACAGCCACACATCTTCCTGAC
cg07447116	-0.17243	-18.1615	0.593568	7655.34	0.765998	7393.67	CDC42EP3;CDC42EP3;CDC42EP3;CDC42EP3	10602;10602;10602;10602	NM_001270437;NM_001270438;NM_006449;NM_001270436	5'UTR;5'UTR;5'UTR;5'UTR			37	2	R	37892556	GAAGGGGAAGGATTTGTTTTCTGACTAGCTGGTCAGCCAAAGGCTTAGAGCCTCATCTCC[CG]CTGTGTTAAAATCAATGTTTTAAGTCTGAACTGACCCTTGGCAAAACAAAAGTTTAAAAA
cg07460010	0.201049	15.8024	0.685949	6541.39	0.4849	6925.15					chr2:176986424-176988291	N_Shore	37	2	R	176985174	TGGCTGGCGAGCAATCATCAGGGGCTAGGTTGAAGCTAGTCTTGCCCACCTGGAAGTTGC[CG]GCCTCCATTACAGGAGCAAGGACAAACAGCAGTGTAGCACTGCAGCGGATCCAATTCTGC
cg07475026	-0.201466	-19.0668	0.307229	5004.49	0.508696	3992.32	FOXP1;FOXP1	27086;27086	NM_032682;NM_001012505	5'UTR;5'UTR			37	3	R	71590806	ACAGATACAGCAAAATGTCACAGAAACAAATCTTTCAAGAGAATCCGAGATGCTGGAATG[CG]TATTTCACCAGAATTTACTCCGAGAGCATTAAAAAAAAAAAGTTAAGGCTCAGATACTGA
cg07482223	0.435589	13.8633	0.80251	8595.55	0.366921	8332.85	SFTA2	389376	NM_205854	3'UTR			37	6	F	30899233	GTGGGGGCCTGCTGAAAGACAGGGTCGGGGCCTGCCTCCTGCATCCCCGGCCCAAAAGCC[CG]GGCCAAGAAGGACACAGGCTTCAATGGCTGTCATGTGTTGCAGACAACATGGTGTTGAGA
cg07490124	-0.180205	-15.6396	0.477892	3218.5	0.658097	3306.41	ASAP1	50807	NM_018482	Body	chr8:131370087-131371317	N_Shore	37	8	F	131368922	CACTTCACAATTCAGTCCCATCACCCAATACTGACTCCAGAGAGAACTCTGGAAGTATGC[CG]GAATGACACATTCAGTCATAGCACCAAGCAGGCCAGATGGGACCCAGCACTAACAGAAGT
cg07493237	-0.299712	-17.1141	0.126837	3166.71	0.426549	4344.9	IL26	55801	NM_018402	TSS1500			37	12	R	68619796	AAACGCTGATCACACCATCAACTGACATTATTTAAAAGCTCAGCCTTACTGGTAAGATTG[CG]TTCTCATTTCCAAAAGAATTCAGAATTTCAGTTGCCTATCACAGCAGCTTGCATTATTTT
cg07497812	-0.194043	-21.0158	0.587278	6220.05	0.781321	6166.28	SETD2	29072	NM_014159	Body			37	3	F	47069774	TTACCTTGGCTTTTCTGCGTGGAGAAATTTACCAGACTCTGGGGCAGAGAGGAAAACCCA[CG]CACAGCATGGAGTTCTCAGTGAGCTAAGGAGACAAGGATTGGAATTTAGAGTATCTGAGA
cg07504977	0.202511	28.2079	0.436608	8614.96	0.234097	8267.51					chr10:102133021-102133557	N_Shelf	37	10	R	102131012	CACAGGGAGTAGGAGTCATATTTTGTGACCTGTAGTTAACTTTCCGTGCTGCAGGCAAAG[CG]CTGATTCTTGTACACTGACTTTGGAACAAATGCCACAGGCCCTAATTGCAGGCTCCAAGG
cg07507257	-0.173949	-27.3055	0.634769	8962.59	0.808718	9106.79	NPC1	4864	NM_000271	3'UTR			37	18	F	21112105	GCCAAACAACCGATGGTTGGCACCATCCGGTGTTCAACTTGGCCTTGCCGATGCAGCACC[CG]TCCAGTGGTAAACCGACCGACCCTTAGACACAGTTCAGTCAGGATGCCCTGCGAGAGGGC
cg07523537	-0.206845	-17.186	0.435596	3443.29	0.642441	3109.64	SH3RF1	57630	NM_020870	Body	chr4:170191357-170192844	N_Shore	37	4	F	170190260	AGAGTCCTGCACTCGGGACATCTGAGTTCATTTCGAGAACCTACGATCCCCAGCAAACAT[CG]CTTGCAAAACGTATGCTGGCAAGGCAAGACCTTCGCAGAAGCATCAAGGCGCTCTAGACA
cg07601720	-0.179483	-19.9812	0.581702	11725.2	0.761185	11181.2							37	9	F	36212467	CACGTAGACTCTAGTAAGACCTTGACTCCTTTGGATCCGGCCAGTAAGCCTGAGTCAGGA[CG]GCATTCATGTGTGGCTAGCCCCATTACTGTTGAGTCCTGTAGCACATGTTGGGTTCTGTG
cg07608848	-0.224766	-15.7673	0.301486	7871.26	0.526252	7430.25	PXDN	7837	NM_012293	Body			37	2	F	1647185	GCCCCTGGCACGCACCTTCACAGCAGTCCTGCCACACCCGGAGGTCTACCCTGGGGATCT[CG]TCACAGCTGCCGTAGCCGTGAGGGAACTCCGCCACCCTGAACACGTCGCTCTGCACCCGG
cg07615347	-0.19803	-20.7019	0.465848	2335.24	0.663879	2349.24	BICC1	80114	NM_001080512	Body			37	10	R	60278583	GGAGCTGCTTTCAGACTAACTTGGATTGAGGAGGTCCTCACTTTGCTTCTCGTAGAGTTC[CG]TGAGGATGCACTGAGAGGGGCAGTAAAACCTCACGCTCACGGGCATGGAGCAAGCACTCT
cg07621697	-0.338746	-13.9861	0.158871	11447.5	0.497618	13105.1							37	5	F	134490074	GAGTGTTCCATTTGCTCCCTTCCCAGCGGAAAGGCCCTCATCTGCTCCCGCTGGACTGGG[CG]CTGCTCTGGTTCCTAGCCTGTGGCTTAGTAAGTGCTCAGGAGAAGTCAGTTGAATGAGTG
cg07639702	-0.173217	-17.8133	0.377774	3127.93	0.55099	3209.41	STK17A	9263	NM_004760	Body			37	7	R	43631366	AGCAATGGCTGTTCTGTAACAGGGCTCCCACAGTTCACAGGTTAGCAATGTGTGTGAGTC[CG]TGTTTAATTTGCCCTGTTAAATTCTAACTTCTAGGTTTTGATCTTTCATTCTAGACTACT
cg07645228	0.178787	14.1919	0.631072	5185.52	0.452285	4719.87	GTF2IRD1;GTF2IRD1	9569;9569	NM_005685;NM_016328	TSS1500;TSS1500	chr7:73867787-73868061	N_Shore	37	7	R	73867009	TCTCTCGCCACATGACTCCTGAGCAGTCAGATTATAAAAACGATGCGTAGGTTTTAGCAG[CG]TCCAGGCCCCTCCCATAATCCTAATCTCACGGCCTTTCGTTAGTTTTACAAAGGTGGTTT
cg07675682	-0.188217	-20.3804	0.398259	6118.36	0.586476	5628.93	SLC26A11;SLC26A11;SLC26A11;SLC26A11;SGSH	284129;284129;284129;284129;6448	NM_173626;NM_001166349;NM_001166347;NM_001166348;NM_000199	Body;Body;Body;Body;TSS1500	chr17:78193980-78194954	S_Shore	37	17	R	78195515	GAGGCTGCCCATCCTGGCGTGGCTGCCCAGCTACTCCCTGCAGTGGCTGAAGATGGATTT[CG]TCGCCGGCCTCTCAGTTGGCCTCACTGCCATTCCCCAGGCGCTGGCCTATGCTGAAGTGG
cg07698834	0.241351	20.342	0.681438	3630.3	0.440087	2555.23	FRMD4A	55691	NM_018027	Body			37	10	F	14029616	CTGATCACTCCCTCCTTTGTCTCTGGATGGGAGACTAGAATATTCAGAGGTTACAACCTG[CG]GCCAACAGAGCATTTTGACTCGTTATAGAAATGAGTGACTCATCCATGGGTCATTTACTC
cg07711327	-0.201966	-18.0592	0.649061	4534.85	0.851027	4497.14							37	3	F	138515938	AATGAGAAGACGGAAGACCACACCACACTTGCATTAGTTGTGTATGTCAAAGCCAACAAG[CG]CCAGATGAAACAAGCTGTGAAGAAGCTCTAGGACACTGACATGGCCAAGGTCAACACCCG
cg07716601	-0.178811	-26.9728	0.591414	12500.1	0.770225	12168.4	POLS		NM_006999	Body	chr5:6755104-6755387	N_Shore	37	5	F	6753739	AAACAGGTCACGTTAAGTCTCTATATTCTTGAAGTACCTGAATGATTGGGAGAGCCATGG[CG]AGGATCTTCCAGGTCAGCCCCCGTCGTGTGTGATGTTCCTTGGGCTCTGCGGATGCTCGG
cg07748741	-0.246555	-25.4998	0.612449	9853.12	0.859003	8684.84	UBTD1	80019	NM_024954	Body	chr10:99329960-99330204	Island	37	10	F	99330056	GAGAGCCTGGAGCCCCCCGAGCCTCCACCCAGCGTGCGCCGTGAGTTCCCGCTGAAGGTG[CG]CCTGTCCACGGGCAAGGACGTGAGGCTCAGCGCCAGCCTGCCCGACACAGTGGGGCAGCT
cg07755896	0.190088	18.3668	0.518872	7591.96	0.328784	7157.57							37	2	F	460967	GTGAGGTCACTGAGGGGAGAACGTGTCCAGTTGTGACATTTGTCAGAATCAGACTGGAGA[CG]CTTATGTCAAAACCCTGAAAAACGGAGCCAGGGAAGGGAGGAGACTCACAGATGAATGCC
cg07773740	0.424014	15.8961	0.679326	3558.46	0.255312	1315.49							37	22	F	20631270	GGGGTTCCCAGTGGGGAGAGCAGTGGCAGTGGGAGGCATCTGGGGGCCAAAGGTCAGTGG[CG]GGGGGTATTTCAGTATTATACAACTGCTGTGACCAGACTTGTATACTGGCTGAATATCAG
cg07788493	-0.189141	-23.3015	0.600691	8276.43	0.789831	8204.53	AKAP13;AKAP13;AKAP13	11214;11214;11214	NM_007200;NM_006738;NM_001270546	Body;Body;Body			37	15	R	86236291	CTTGGGTATTGTGTCTGTTGGTAGAAGTAACCAATGAATAAGCCACTGCCAGAACTGTTC[CG]CCTGCCCAGTTTTCGTGTGAATTTTCTAATGTAGCTTGCGTGCCAACGCCTTAATTTAAA
cg07812093	-0.187923	-15.9404	0.46666	5983.8	0.654583	5627.77	ETV6;RNU6-19P	2120;100873754	NM_001987;NR_046487	Body;Body			37	12	F	11985064	AAAGGAGAGTTTCTGAGCTCTAGAATTTTAAAACGTAAGTGAGCTGAAAACCATGGAATA[CG]CTTAAGAAAACAATAAATGTGGGCAGCAGGATAAGAATAAGCATGATGTCAGCCTGCTGA
cg07821620	0.173427	15.1462	0.33229	3919.77	0.158863	3212.76					chr3:171527617-171528458	S_Shelf	37	3	F	171532098	CTGTATCCTCATTTCAGCTTCCTGTGGCCCATTTGTATGTTTCATCATTTTTTCCAGCAA[CG]GTCGACTTGTGAGCTGCCTAGCATGTGACTATAAAGGTCCCACACTGACGCCTACAGCTC
cg07836401	0.283073	13.5375	0.641383	4977.78	0.35831	1864.54							37	2	F	68942008	GTTGAAAATATTCCTTAGTAGAAAAAAAATGTGCACTAAAAAGTATTTTTTATTAAAATA[CG]GAAGGAAAGAAAAATACAATGGGTTCAGATGGGCATATGACAATAATAAAATGTCTCACT
cg07842928	-0.200542	-18.0771	0.564443	2366.14	0.764985	2367.71	IREB2	3658	NM_004136	Body			37	15	R	78757346	AGGGGAAGGTGCATCAAAAAAATACATGGCAAGAGTTTCACAGGCATTTTCCCTGAAGTT[CG]CTTATGCCTCAAAAATTATCTCTTATTATTTTTGGCATATTTGCCCAAGTACTTCAGTTC
cg07845239	-0.177397	-17.4032	0.598218	6110.83	0.775615	5716.99	AFTPH;AFTPH;AFTPH	54812;54812;54812	NM_017657;NM_001002243;NM_203437	Body;Body;Body			37	2	F	64810057	AAGAAGTACAGAAATGACCTGATAATCAGGCTCAGTGTACACAGCTGCGAGAAGAGCAAG[CG]GTTTCAGAAGCTTAGAGCTGTAATGGAAGTGAAATCAGCATGGTCAAATGCAGTTCTCAT
cg07882712	-0.186078	-21.4487	0.433713	4198.91	0.619791	4113.17	VPS13B;VPS13B	157680;157680	NM_152564;NM_017890	Body;Body			37	8	R	100822321	AAAATTCACTGCAGCCTAACTCTTGGCATATAAAACCTCAGCTCTCAGCACATATTTTTA[CG]TATTTTATAAAACTTGCTTTTTGGCTGTTTTTGAAGTTCTAAGACTGCAAAGGGAAAAAA
cg07895807	-0.170874	-19.4273	0.60604	8569.19	0.776914	8575.85	LTBP1;LTBP1;LTBP1;LTBP1;LTBP1	4052;4052;4052;4052;4052	NM_000627;NM_206943;NM_001166265;NM_001166266;NM_001166264	Body;Body;Body;Body;Body			37	2	F	33372733	CTTTTTCAAATCTCCTACCTCAGGTCCTGCTCCTGTGAGGGCTGAGGTTTCCTCATTCTG[CG]AGGCAGCGTCTCAGGCAGAGTCCTACCAGGATGGCTTAAGCCTGTGGAAAACTCATGCAT
cg07925717	0.191991	16.0772	0.548284	5775.41	0.356293	5830.77							37	22	F	27349203	TCCAACTGAGCAGAGATTTCCGATGAAAAAGGAAGGTTATTAACGTTTCTCTCTAGTGGG[CG]TCTGGGACCAATTGTTTTGAAGATTTGGGTTTTATAATTGCAAGTGATTAATGGGGGAGT
cg07925921	0.246742	14.5561	0.822778	6075.49	0.576036	5402.06	MYH14;MYH14;MYH14	79784;79784;79784	NM_001145809;NM_001077186;NM_024729	Body;Body;Body			37	19	R	50756299	AAGCACTCCGCCTTAATCAGAAACGTGGCAAAGATACCCACTAACACTACTGTTAAACAT[CG]TTTTTTTAGCAATACTAGCCTATGCAATCAGACCAGAAAAAGTATGAATATCGAACAGGA
cg07949738	-0.172263	-19.8727	0.599406	11399.6	0.771669	10332.2	ST5;ST5;ST5	6764;6764;6764	NM_139157;NM_005418;NM_213618	Body;Body;Body			37	11	R	8760996	TTAAACACAGACAACACTTACTCTGAGTGTCCTCACACACCAGCTGTGTGGCTAAGATGA[CG]CAAATCTCTAACAGTGTTTGAACACTATAAATCATTCCATAAAGGTAAAATAAATAATTT
cg07993468	-0.170965	-19.0302	0.664856	16705.4	0.835821	16602.3							37	7	F	73389632	AGACGTCCGTCCCAGCCAAGCCCGGAGCAGCCCCCGGTCTGCCGTCCCCTCAGCCGCCCC[CG]AGCCAAGCGGGCCCTGAGCTCTGTCCCGGCCGCACGCTCTTTATGAAGCCCCAGGGCCCG
cg08005093	-0.224337	-13.5273	0.475531	6339.1	0.699868	6641.56	AXIN2	8313	NM_004655	Body	chr17:63532955-63533933	N_Shore	37	17	F	63532898	GTCTGCTCAGTCCAACGTTTAATATTAAGATGGCAGGAGCAAATAGTCACATTTGTATTC[CG]CGGACTGCAAAAACAGCCATTCCCACAATACCTCCGTACTGAGTGCCCATGACCCTCGCG
cg08042841	-0.217983	-21.5496	0.533852	4444.39	0.751835	4523.14	FYCO1	79443	NM_024513	Body			37	3	F	46014624	CAATCCTTCAAAGTACCTGGCAAATGTTGGCCAGGCAGCATCCAAGTCAAAGCCCCTCGA[CG]CCAGGTCAAACTGAACCTCAGTCAGCTCATAGAGTTGGCCCACAATGTCCGAGCTCAGCT
cg08081346	-0.197337	-18.1879	0.232074	6443.66	0.429412	4292.43	C7orf50;C7orf50;C7orf50	84310;84310;84310	NM_001134395;NM_032350;NM_001134396	Body;Body;Body	chr7:1141229-1141545	Island	37	7	F	1141254	CTAGAGCTCTGCACCTTCAGCCTCCTGTCTGATTCTCGCCGGGATCAGCCTCCGCGCAGC[CG]CCCAGGTTCCTTGCAGGGTGGACCGTCCCGTGTCCCAGCACCGGGCCCTGCCCACGGCGT
cg08091328	0.210808	19.5572	0.509791	8064.46	0.298983	7335.66					chr12:54378696-54380102	N_Shelf	37	12	F	54376563	TCCCTTGGCTAAGGTGAGAGGTGGGCTTGGAAAGAGGTTGGGTGGTGGGACCCCTGAGGC[CG]ATGGGTCTGCTCCCTGTCTGCTGGTTCCCCAGGCTACGCCTTGGGGCTTGTCTGAAGTTT
cg08130572	0.17137	17.7375	0.567974	4941.67	0.396604	4693.86	FYN;FYN	2534;2534	NM_002037;NM_153048	5'UTR;TSS1500			37	6	F	112081102	ATTTACCTGACTGAAAGGAGAAGGAGAAAAGGAATAAAGCAGAAAGCTTCAGTTTTCATT[CG]ATTATTCTCTCCGCTGTGGTTTGACTAGAGATGGCGTAAAAAGATAAGGCAAAACTTTGA
cg08132858	0.18651	17.8396	0.627542	7116.14	0.441031	6419.49							37	7	R	101361395	ACCTCCCGGGGTAATTAGATGGTGGCACAGATAGCCTGTCTTCCTGCCTTCCCTCCTGCC[CG]GCAGAGGGAGGGAGAGAGGGGGACCAGCCGGTCCAGCCCCCTGCGCCAGCCCCGTGGGGG
cg08160592	0.172169	19.9703	0.425021	7620.37	0.252852	7598.05							37	1	R	30184991	TCTGAATCATTGTGTTCAGGCTTCATCACAATCAGTTTCTGCAAAAACAGTCATTTCTGC[CG]TGAAATCTATTCAGCGTGGCCAGCGGGGCAGGAACAGAAGAGAAAGGCCAAGTGGGGTCA
cg08198851	-0.275902	-13.3845	0.115277	2285.33	0.391179	2146.22	BMP6	654	NM_001718	Body			37	6	R	7847437	CAGTGAGTTTGGAAAATAAAATCCTGAATGGTCCCAACCTTTGATGACTCTCTATCAAAG[CG]GAGAGTTGTAGTTTCTTTGCCTTCTAGGATGGGAGCATTTGGCACCTGCATGTGTTTCGT
cg08212772	-0.216228	-18.1633	0.62227	14027.6	0.838497	14349.3	FLJ10357		NM_018071	Body			37	14	R	21549755	GCTCGGCTGGCAGGAGCTGGGCCGGGTCGGGAGGCTGTGCTGGCTGCACTGGCCCTGCGG[CG]GGCCCCAGAGCCCAGTGCCGGCACCTTCCAGGAGATGCGGGCCCTGGCCCTGGACCTGGG
cg08250787	-0.172314	-14.3663	0.568697	10553.6	0.741011	10414.3	SDK1;SDK1	221935;221935	NR_027816;NM_152744	Body;Body	chr7:4169481-4169753	Island	37	7	F	4169604	TGTTCCGGGCCAAAGACCTGGATCCCGAGCCCAGGAGCCACATCGTGCGAGGGAACCACA[CG]CAGTCGGCCCTGCTGGCAGGCCTGCGCAAGTTCGTGCTCTACGAGCTCCAGGTGCTGGCG
cg08262429	-0.191267	-17.4833	0.532359	7317.8	0.723626	7381.85	SDCCAG8	10806	NM_006642	Body			37	1	R	243433304	CATCTTTGGCACATCCCTCAGCAAGCTAGAAACAGAACTCTGCGTTTTTTCCATAAAGTA[CG]AGAAATAATGATTTCACCTTTAAAAACTGCCTTCCTGAGTAAGTGTCCGTTTGGTCAACC
cg08265181	-0.356296	-15.2416	0.312212	6174.19	0.668508	11640.4	HSPA12A	259217	NM_025015	Body			37	10	F	118476176	GGGCATGTCTCCTAGAATCAGGACGGCTTTGGAATAGGAGCAAAGCCAGAGTTGGCTCTT[CG]GCTGCTGCTCTTAGAGGAACAGAAGAAAAACAAAACAGCTCCTGAGGAGGATGAAGAGAG
cg08270601	-0.179692	-18.0667	0.548945	3809.56	0.728637	3653.84	AP1G1;AP1G1	164;164	NM_001128;NM_001030007	Body;Body			37	16	R	71815860	TGATCTCATTTTGCAAATATGCACCACTTAGAGCCAGTGGTATGAACTTTCACCAGGAGG[CG]TATAATTATTTCTGGTAGTCGTCTCTCTTTTGTGACATTAGCAGCAACTGACGATCATCA
cg08289777	-0.172777	-14.2137	0.476984	6648.52	0.64976	6696.61	C9orf92	100129385	NR_073471	TSS200			37	9	F	16276328	CAAGCAGGTTGTTTGCCCAGACACAGACCTCTCTCCCACAAAGCCCACTTTGGAGATTGG[CG]CCCGCCTTCTGCTGCTAGTTAGTTGTTTGAAAAGTGCTGACGCTTCTCTTCATCCACCGT
cg08292959	0.456768	16.0728	0.618753	2566.02	0.161985	2332.98	MGAT5B;MGAT5B	146664;146664	NM_144677;NM_198955	Body;Body	chr17:74878245-74878455	Island	37	17	F	74878420	CCTGCACTTTCCCGCAGACAGGTGAGGGGACGTGGGGAGGAGGCACACGGAGCAGGGGAG[CG]GTGGCACCTGCCACTCCATCCGGGGTGCTGTCCGTCATCTCCTTTTGTGAATCTGGAGAA
cg08298675	-0.186575	-18.2894	0.52973	8294.81	0.716306	7874.17							37	8	R	26094593	CTACTCAAACTGGATACTTCAAGTAGGCCCAACTTCACCAGCCCTAAAAAACAAATAATC[CG]TCTCACTCGGGCTTCTATAAACATGGTTCCCTGTGCCAGGACTACTCCTCCCTACCGTAA
cg08310519	-0.545681	-15.6709	0.39192	1051.61	0.937601	4826.75	ME3;ME3;ME3	10873;10873;10873	NM_006680;NM_001161586;NM_001014811	Body;Body;Body			37	11	R	86305199	GATATCCCTGCCTTCATGAAACTTACATTCTAGAGATATCAACAGTTTTAAGTATCTGTA[CG]CATACTGTCAAATCACTTTTAGAAAGGTCGAACTATTTTATAACTCCAGTACATAAGTAG
cg08335620	0.171665	17.7373	0.486022	13632.6	0.314357	13382.7					chr4:85402764-85403175	S_Shore	37	4	F	85403262	TGAACAGATGTTTTTGTCCCTCGCGGAGATTTGTAACCGATGTTGGGAACAGCTAGTGGA[CG]GTGCTAGCAACCTGTATCTGTTCTAGAACACACCTAGTGGGAGCTGCGGGGTAGAGTGGA
cg08350137	-0.186122	-18.9498	0.534648	13182	0.72077	12577	PFKFB3;PFKFB3;PFKFB3	5209;5209;5209	NM_001145443;NM_001282630;NM_004566	Body;Body;Body	chr10:6262647-6262871	S_Shore	37	10	R	6264573	TGGATCTGCCTATTCTGGGCATTCCATGTCAGTGGAGTCAGATGCCACACGTGCCTTTTG[CG]CCCAGTTCTTTCACACAGCATTGAGTTTTCCAGGTTCCCCCGTGTGGGAGCGGAGTGGGG
cg08357313	-0.227097	-15.0123	0.390406	3193.95	0.617502	8787.01	RBMY1A3P	286557	NR_001547	TSS1500			37	Y	F	9161051	AACAAGGGTTTCCCCATATTGCCCAAGGTAGTCTCCAAATCCTGGGCTCAAGTGTTCTGC[CG]GCTTGGGCCTACCAAAGTGATGGGATTTCAAGGGTGAATCACCACACTCAGCATGATATT
cg08357895	-0.171293	-17.9143	0.569594	5977.22	0.740887	5923.93					chr5:42423530-42423740	N_Shore	37	5	R	42422138	GAGAGGTTGGTAGTGCCAGGCTCTGAAGAAGGTCCAACTTGGAAGGTCATTTCAGACAGG[CG]TGGAGTCAGCATTTGAGGCCTGTCTGGTCTCTACTCCTGCCAGGACTACCCTGTCAGCCA
cg08373323	-0.181658	-19.7594	0.445958	7503.86	0.627615	7529.18	FLJ32810		NM_152432	Body			37	11	R	100624415	GTCCCCTGTCAGTTAGAATCAGGAATGGTTTCCCTCCGCCTGTGCTGGAGACTGGAAGTG[CG]TGCAAGGCTCTTCTTGCTGCTGTTCCTACTTTTACATGCCCCACCGCTTGCTATATCAGT
cg08408433	-0.177048	-23.3633	0.653742	9895.29	0.830789	8734.3	PTGIR	5739	NM_000960	Body	chr19:47126782-47127478	Island	37	19	F	47127358	AGCAGGTCGGTGGCCGCCAGTCCGGTCACCAGCACCGCGAAGGCCGAGGGGCGCGCCGGT[CG]CCGTGCGCTCAGGATGCCCAGGGCCAGCCCGTTGCCCACCACACCGGCCACGAACATCAG
cg08460710	-0.177521	-27.7732	0.674466	12869.3	0.851987	11834.2	MIR6746;FADS3	102465446;3995	NR_106804;NM_021727	TSS1500;Body			37	11	R	61646959	GCAAAGAAGGTGGGACTGGCATCAAACAGCTTCATGTCCTCGGCTGCCTGGTGCAGGGCT[CG]GAAGTCCTCGACCAGCTGCGCCTGCCATAGCAGAGGGGCCGATCAGCCAAGGAAGAAATT
cg08475245	-0.170249	-15.5653	0.58409	4830.77	0.754339	4570.17	CREB5;CREB5;CREB5;CREB5	9586;9586;9586;9586	NM_182898;NM_004904;NM_182899;NM_001011666	Body;Body;Body;Body			37	7	F	28762981	TTAATCAAACACACCCTTCCTGAATGGAAGTAGACATTTTGCCGTATTCGCTTCTTAGTA[CG]AGCACCCTGGAGATTAAAATGCCAGAACTCGATTCAGGTATTTGAACGATGTTCATTTTA
cg08476485	0.192959	15.7465	0.661818	6702.63	0.468859	6211.95	SEMA5B	54437	NM_001031702	5'UTR			37	3	R	122684038	AGTGGTAGGGACTGTCCAGAAGTTTCTTGGGCAGGAGCTGGGGGCAGGAGCTCAGTGCCT[CG]GATTATACAAGGAAGTCCCCAGCTCTCTTTGTGGCTAACATGATTGCCTCCCTGAAATTC
cg08484123	-0.173751	-28.3372	0.647437	9630.77	0.821188	9532.74	POLR3A	11128	NM_007055	Body			37	10	R	79749490	CAAATGCTGGGGTGCTGCTGGAGTGGGCCCTTTCTGTTGGCGTTCACAGCATGCTAAGTA[CG]TTACCTCGTTATAGCTTTCATAACCTGTCTCAGTTAAGGTCTTTGAGGACAAACAGATAA
cg08493626	-0.174743	-17.6572	0.408471	4812.33	0.583214	4688.87	LINC00536	100859921	NR_046215	Body			37	8	R	117035720	AGTTCTTACCAGGAGTTCTGTGCTTCCACATTACACATGCCTTAATAGTTTGTCTGAACT[CG]ACAACAGTTTTTAATCCTTGGCAATGCAAGTGTTTCTCTTACATTCATGAATCTCAGTGA
cg08522473	0.388613	17.9056	0.523307	10849.5	0.134694	9476.04	TAGLN3;TAGLN3;TAGLN3	29114;29114;29114	NM_001008272;NM_001008273;NM_013259	Body;Body;Body			37	3	R	111730545	GCTCCCTTGAATCTGGTCACCTGCAGCCTTCTATCAGAACTTCCCTCCTGGGTGTCCAGC[CG]TATCCTTCCAGCATTCCTTGGCTCTGACACGTGCTTGGCTTTAAGCTCTTTGTTGGCTTC
cg08545389	0.186429	26.3043	0.328092	6537.16	0.141663	5481.59	STXBP6;STXBP6	29091;29091	NM_014178;NM_001304476	TSS1500;TSS1500	chr14:25518424-25519612	S_Shore	37	14	F	25520222	TCAGAATATCTTCGAAGTACTACTAGTTACTAGGGGAAATGGGTTTTCCTGACAGTAGAG[CG]CTACACTTAAATGCTGGAGCGTTCAAGAAGAAAGACGTTACTAATGTAGAAAGCGGTTGT
cg08570077	0.277864	18.5265	0.834654	9060.32	0.556791	11037.8							37	7	R	1245797	AACCAAGTTCTGTGACATCTGTTGCAACCATGTTTCCAAGCTTCAGTCATTCACACGCCC[CG]CGCTCAGCCATAGCCACATCCCCAGACCACCTGTATGATCAACTATGATATGTGTTTTTT
cg08622534	-0.196192	-23.2475	0.520412	12150.7	0.716604	11590.3	C10orf11;C10orf11;C10orf11	83938;83938;83938	NM_001305581;NR_131178;NM_032024	Body;Body;Body			37	10	R	78313778	AGCTCCTCACACAATGGCCTTCTGATCACCTCAAGTAGCCAAGATATCAGTGGGGTCGGG[CG]TGCTCCTCCTGCAAATTCCAAATTTAGATTGACTGAGGTTATCCTTAGGCCCCTTGACCC
cg08632088	-0.196981	-20.6953	0.581595	14305.1	0.778575	13333.8	ZNFX1	57169	NM_021035	Body			37	20	F	47864756	CAGATAGGGCAGACTTTCAATCTGATGGCGACTTCATCATCCTTCTGTTCATTCATGTAG[CG]GTCTAGGGCTTGCACCTCAAAGATGTGGCTGCAGTCTTCCAGCTGCACAAAGCGGGCATC
cg08634560	-0.175311	-20.2505	0.321526	5977.77	0.496837	5203.79	PDE4D;PDE4D;PDE4D;PDE4D;PDE4D;PDE4D;PDE4D;PDE4D;PDE4D	5144;5144;5144;5144;5144;5144;5144;5144;5144	NM_001197223;NM_001197222;NM_001197221;NM_001197220;NM_001197219;NM_006203;NM_001197218;NM_001104631;NM_001165899	TSS1500;Body;Body;Body;Body;Body;Body;Body;Body			37	5	R	58296040	AAGATGAACGGGGCTTCCCTCTTGCAGTGATGAATAATGACCATAAAACTCCTCAAAATT[CG]TAGTTCATTCTTAAGAATTGCCCATCCTTTTGGAGGGCATTTTCTATGAATTTTAATGTC
cg08635723	-0.186396	-20.9298	0.500951	4250.81	0.687347	3997.09	ATXN1;ATXN1	6310;6310	NM_001128164;NM_000332	5'UTR;5'UTR			37	6	R	16399244	CCCTCCAACGTGGACTCACCATGAGAGGACGATCGTGTGCTATTCCATTAAACATGCCTC[CG]TCTCACGACTCCAGCCAGGGTTAAAACCTTCAGATGTTTTCTCAACACATTAAGCAGAAC
cg08665528	-0.193444	-22.2846	0.392453	3673.6	0.585897	3480.09	NEDD9;NEDD9;NEDD9;NEDD9;NEDD9	4739;4739;4739;4739;4739	NM_001271033;NM_006403;NM_182966;NR_073131;NM_001142393	Body;Body;Body;Body;Body			37	6	R	11215243	TTGTCTGAGCTTTTGCTGTCTATTTTCTTCTCTAGCAACGTGGACTTGATCATTCAGCCT[CG]TGCTTTTCATTTCTTTGCAGCTGACTTGCACTACTCGCGTCCCCTTGTGCTAGCCCCATT
cg08701134	-0.224404	-19.576	0.385812	12513.6	0.610216	12555.4	WWP2;WWP2	11060;11060	NM_199424;NM_007014	Body;Body			37	16	R	69969618	CTCTGTAGGTACAAGTCAGGATAAAGGCGTTGTTTACTCCTGAGGCCCTCCCGCTGCGTC[CG]AGGCAGCTGCTGCTGTAGTTCTGTCAGGGAAGGAAGGCGGGTAGCGGTAGCAGAGTTTGA
cg08715262	-0.200175	-19.0471	0.494184	8071.28	0.694358	7603.62	THADA;THADA;THADA	63892;63892;63892	NR_073394;NM_022065;NM_001083953	Body;Body;Body			37	2	F	43528484	TCTCTTTCAAATAAAAACACCAAAGGAGAGAAAATAACCAAGAATTCAAAAGAACGAATA[CG]CACTATGAATGTTCCTGGCAGGCAGGCCAGCCACCTGGCCAGACCTTCAGCAATGTAAAC
cg08725904	-0.188975	-23.0302	0.543641	8908.11	0.732616	8918.44	POLS		NM_006999	Body	chr5:6755104-6755387	N_Shore	37	5	R	6753790	GAGCCATGGCGAGGATCTTCCAGGTCAGCCCCCGTCGTGTGTGATGTTCCTTGGGCTCTG[CG]GATGCTCGGTGCTTTCATCGGTGTCCACACCTCTTTATTCCGCTCCTCCTTTGCTTGTCT
cg08760243	-0.20016	-22.4286	0.554119	14627.2	0.754279	13449.9	ITGB5	3693	NM_002213	Body			37	3	R	124495530	ATGCACTCCAAGGGTAGACTTAATACGGCTCTGGCACTCTCTGATGGCTTGTCCATCACA[CG]ATCCCCACAACACAAACATATAAAAAGTAAAAGGCATGCTCAGCGCTAAGCAACAAAGAT
cg08762424	0.374596	15.852	0.636807	14152.1	0.262211	10959					chr6:31276241-31276526	N_Shore	37	6	R	31275881	AGCCAGACAGCAGCATCTGCAGGTGCGGTGCCCTGGACCTGCCCCAGGGTGAGCCGGAGG[CG]GGGCCAGGGAGGGGAGGGAGGTCGCCCCGCCCACCCCAGCTCCTTCCTCCCTCTGTCATT
cg08780680	-0.183999	-20.8815	0.618657	8114.11	0.802656	7782.62							37	13	F	24640963	GAGCAGGCTCAGGTTGACAATGCCAACTGCACAGTCAACCTTCAAACTCCAGCAGGCATC[CG]CCCTCTGTGGCAGCCAGATTCAGAGACTCCGGCCAGATCTGGCAGACTGGTAGACAGCCA
cg08789101	-0.172982	-16.62	0.635405	8878.01	0.808387	9433.43							37	7	F	156336675	TGCGAGGTTTGGCTGGAGCTGGGCAGCGAGGCCTGCCCACGGGTGGGAGAGCCGCCGACC[CG]TCATGTTTGCTTCTCCCGCGCGCAGCCTCATGGGCCTGCGGTGAGATTTATGGTATCTAT
cg08792542	-0.175854	-17.6816	0.55763	5280.08	0.733483	5465.22	SERPINE1;SERPINE1	5054;5054	NM_001165413;NM_000602	Body;Body			37	7	F	100773718	TCAGCATAAGCCTCACATGTCCTCTCCTCTCTGTCCCGGTGCAGACAAGGGCATGGCCCC[CG]CCCTCCGGCATCTGTACAAGGAGCTCATGGGGCCATGGAACAAGGATGAGATCAGCACCA
cg08812152	-0.193898	-19.1246	0.600898	6733.16	0.794795	6708.71	MAST2	23139	NM_015112	Body			37	1	R	46471187	AGGTAATGGAGGGGGGAGTTCCCTGATCCTGGGACTGAATGGGTGCTTCAGCATTAGCTG[CG]CCTGTAGAAGTCCTGTGATAGCCGAGCACCCTCCCTCAGATGGCCTGTTGAGATTGGCAG
cg08832620	-0.177099	-19.6442	0.449629	3019.05	0.626728	2982.74	TTC28-AS1	284900	NR_026963	Body			37	22	F	28370131	GCCTGCATGCTCATTGGGAAAGTTAAAGAAAAGCTTTAAATAGAGGAAGGTACCAAGCTG[CG]GCCCCTGTCCAGAATATCTGAGGTTAAAAGCAACACAACAAAGTGACTATAAATCAAGCA
cg08832639	-0.201531	-19.6695	0.604515	5476.47	0.806046	5132.74	AGPAT4	56895	NM_020133	Body			37	6	R	161570250	TTTTCTGGAAAGGAAACAGTTCGACTTACCTAACATACAAATCTGCATGGTATTTCTTTC[CG]TTTAGGACTCCCAGCAGTGTTGGATTTTCATTATTTCTGAAATTGAGTGTACAGTCATAT
cg08835855	-0.175913	-25.0415	0.544187	5672.86	0.720101	5471.18	ULK2;ULK2;ULK2;ULK2	9706;9706;9706;9706	NM_001142610;NM_014683;NM_001142610;NM_014683	ExonBnd;ExonBnd;Body;Body			37	17	R	19689267	CCAAATACTAGCCAAAGACTGTAATATAACAAATGCTCCTTACCTGAGGTTGTTCTTGTT[CG]AAGGAACATGTGGGTACAAGTGGGGGCTGCCGCACTGTGTGGAGGAGACCCTACAGTGAA
cg08847919	-0.203312	-16.3581	0.518239	6230.34	0.721551	6682.65	TPCN2	219931	NM_139075	Body	chr11:68849897-68850551	S_Shelf	37	11	R	68854196	GCCTGAGGCCACCGGCCGGGCCTGCCTGGAACTTTGATGGGAGAGTCGTGCTGGGTTAGG[CG]GGTCCTGAGTGAGGCTGAGCCCCTCCCGTGGGGCTCAGTGCTGCCCGCCCTGGCTGCTGG
cg08848154	-0.174453	-22.3058	0.717849	16682.9	0.892302	16659.3							37	10	R	6278954	CTGGGGCCGGAGAGGGGTGGACGTTGTACACACCAGTCGTTTCCATTCGCTGCCTGGGCT[CG]GTTCCTTCCACTTCTCACTCCCTTAGCTCCGGCCACACTGGCCTCCTGCAGGTCTTCGAA
cg08880703	-0.265592	-23.022	0.217423	10915.5	0.483015	12561.5							37	14	R	75705655	GTGGAGACTGCCAGAATGTGAGGCCTGCGGCTGGGGCTCATCTTGCTGATTTGGGCTTCC[CG]TCACTGGCAGCTCCCACAGCAGGTGGCGTTCCCATAACTAGCAACTTCACTGAGCCACTA
cg08887025	-0.33011	-13.6469	0.16799	476.921	0.4981	1336.49	SMYD3;SMYD3	64754;64754	NM_022743;NM_001167740	Body;Body	chr1:246414748-246415569	Island	37	1	R	246415176	TGCCGCGGACACTGTGCCCGGCTTTAGTAGGTGCCTCGGACACTGTGCCCGGCTTTAGTA[CG]TGCCTCGGACACTGTGCCCGGCTTTAGTAGGTGCCTCGGACACTGTGCCCGGCTTTAGTA
cg08908002	-0.17741	-15.4133	0.444996	3206.07	0.622406	2840.25					chr1:86046362-86047240	S_Shelf	37	1	R	86050793	AGAATTTAAACATCAGCTGGCCCAGTCGTGGATGCAGTTAAACTTGTCAGTGCAATGTAA[CG]TGTGAAACATAATAAAGGTGTGAGGCTTTTGTGGTGCAATCTTGTTGAACAGACATCTAA
cg08925788	-0.175527	-13.8582	0.398885	3973.37	0.574412	3891.95	CTNNBL1;CTNNBL1	56259;56259	NM_030877;NM_001281495	Body;Body			37	20	R	36391641	GAAAAACATACTGTGACATGGTTCATATTTTCCCCCCAGATGTTTTTCTGTTTTCTCTCA[CG]TACTCAAAATGTCCAGTTAATTAAGGAAAACACTGTAGTGGATTTCTTTAGTGAAGCTTT
cg08932381	-0.176776	-20.6069	0.411923	9371.36	0.588698	8679.95	MRAS;MRAS	22808;22808	NM_012219;NM_001085049	5'UTR;5'UTR			37	3	F	138078989	TGCTCCCTGTTGCCTGTACCTATCCCCTTCTATCACTTATTGACACAGCCTCTGCCGGCA[CG]TGCACGTGACTTTGGGATGTCCGTTTTGTTCTTGATTCCCTCTTGCTGCTACTGCAGGGC
cg08951958	-0.173608	-21.0108	0.566614	11804.6	0.740222	11359.1	ABL1;ABL1	25;25	NM_005157;NM_007313	Body;Body	chr9:133738154-133738408	Island	37	9	R	133738155	GCTCTTTGAGCTTGCCTGTCTCTGTGGGCTGAAGGCTGTTCCCTGTTTCCTTCAGCTCTA[CG]TCTCCTCCGAGAGCCGCTTCAACACCCTGGCCGAGTTGGTTCATCATCATTCAACGGTGG
cg08955107	-0.209018	-28.3685	0.376653	11123.9	0.585671	11389.1	KLHL29	114818	NM_052920	5'UTR			37	2	F	23715993	GTTCCTGCTCTAACATCTCACAGCCCTGTCGTCTTTGCCCTGCCTCCCGCACAGGAATGA[CG]TAAGGTAGAGCACTTCACAAGCCTGGCCAGCTCAGTGTTTGCCCCAACCTGTTCTTGCAA
cg09042450	-0.174892	-16.7558	0.413023	5315.15	0.587914	5486.37	PXDN;PXDN	7837;7837	NM_012293;NM_012293	ExonBnd;Body			37	2	F	1647135	ACCCGCCAAGCAGTCACCAAAACCAGGGATGAAAAAGGAACAGACATGGTGCCCCTGGCA[CG]CACCTTCACAGCAGTCCTGCCACACCCGGAGGTCTACCCTGGGGATCTCGTCACAGCTGC
cg09045429	-0.305813	-16.1421	0.42755	8172.08	0.733363	7569.12							37	20	F	55569898	CGAAACACTTAATATGTGCAGGAACAGTTCTAGGTGCTAGGACTACAACCGTGAGAAAAA[CG]CCTTGCAAAGCTCACATTCTAGAGGAGGAGACAGATAATACCAGCACCTGCGATGCAGTA
cg09051882	-0.178023	-21.503	0.618869	9952.98	0.796892	9354.41	SNX14;SNX14;SNX14;SNX14	57231;57231;57231;57231	NM_001304479;NM_020468;NM_001297614;NM_153816	Body;Body;Body;Body			37	6	R	86247351	TAAGCCAAAAGTAGCAAAAATGTCCGTTAGCCTGCTACCCAATGTTTCAGCAATTAAAAC[CG]TAACTTTTATCCAATTTAAAAGTCATGCTCAAGGCCAGGCACAGTGGCTCACACTTGTAA
cg09074544	0.175504	16.9573	0.510491	3847.75	0.334987	2654.15	RAB33A	9363	NM_004794	Body	chrX:129304946-129306427	S_Shore	37	X	R	129307515	GAAACTGATGAAACACTTGAAACTGTGCGAGACTCCTGACTCCTTGATTATTAAAATGAA[CG]TGTTCTAAAAATGGCTTCAGAAACTAGGCCAACTCACTAGATGTCAGGAAGATGGACAGC
cg09086678	-0.18851	-18.2565	0.464162	7340.66	0.652672	7048.06	BRAF	673	NM_004333	Body	chr7:140623997-140624949	N_Shore	37	7	R	140622156	CAAGGATTGGTACATGGGAACTGCTCAAGACATGTGCCAAATACAGAAATCCATGGCCCT[CG]CTCTCACTTACTAAATCAGACTCTTCAGGGGGTACAGTTCCAAACAATCTGGCCCTTTCA
cg09094964	-0.295774	-17.6704	0.416928	5671.91	0.712703	4716.86							37	12	F	2046045	GAGATCTGAAAGCCAAGTGTTCAGCAAAATGCTGGGCAGGCTCCCCAGCCTGCGCGGCCA[CG]CACCTTTACACCACGCCGCGCTGCCCCAGCCTGCGTGCTGCAAACGACGCATTTGACCTC
cg09126541	-0.177212	-16.6494	0.595128	6018.69	0.772339	5503.82	11-Sep	55752	NM_018243	Body			37	4	R	77918884	GTGAAGCCTTTTAAAATTCAGCAGGAGACCTCCCGAATGGCAGCTAGTTCTACAGAGTGG[CG]TGAATGGGTTGTCCTTTCTCTCATGATAAATGCTCATTGCAGAGCAGGGCAATTCTTCAT
cg09184945	-0.228863	-25.0855	0.637981	10252	0.866844	9524.08	NPC1	4864	NM_000271	3'UTR			37	18	R	21112026	TTGCCTCCAGATCTAGTAATACTGCTTCCCAAGTCAACTGTGCATTCCTGAGTTCACAGG[CG]CTACGTTCAAAGCTGCTGCCAAACAACCGATGGTTGGCACCATCCGGTGTTCAACTTGGC
cg09204851	-0.177678	-23.1038	0.532401	11804.7	0.710078	11287.6	SH3RF3	344558	NM_001099289	Body			37	2	R	109919093	AGTGCTAAATTTTGACAGTGCTAAATTTCACTGCTGCGTAGGGGATTAGCCAGCCCAGGC[CG]CCAGGTCTGGCTCGGGATGGCGTGACCTCTGGAGTTTTCCACAGTCCTGCCATTGGAAGT
cg09211105	0.194687	23.8239	0.415466	3254.12	0.220779	2701.64	SLFN5	162394	NM_144975	5'UTR	chr17:33569141-33570527	S_Shore	37	17	R	33571673	TCAGTGTGATAACATCCTGTGTCAGAAGTATTCATTTAAATGTCACAAGAGGCCGGGCGC[CG]TGGCTTATGCCTGTAATCTCAGCACTTTGGGAGGCTGAGGCTGGTGGATCACGTGAGGTG
cg09214892	-0.176539	-16.273	0.646424	12369.5	0.822963	12345.7							37	16	F	83958078	ACCCAGCAGGAGCGCTTGCTTCTGAAGCTCCCGTGCGTCTGTGACAGAGGCTTGAACCCC[CG]GCTTGTTCTCTCACGTCTGTTGCCGTAAATCTGTCTCCATCGCCTGGCACATAGGAGAGG
cg09216030	-0.176001	-23.7047	0.659784	5152.96	0.835785	4908.65	PAXBP1;PAXBP1;PAXBP1	94104;94104;94104	NR_027873;NM_016631;NM_013329	Body;Body;Body			37	21	R	34127686	CTGATGTATTGCTGATTCAAGTTCATTAATCAGTGGCACCTGTAAAAATACAACACACTC[CG]TAACACCAAACTCCTCAGCTGCTTATTTATTTGAGGGTTCCATACTATTTCCGGATTTCT
cg09221888	0.185357	16.2827	0.505961	10237.4	0.320604	9816.85							37	1	F	172715611	TTGTTCAGCTCACTCCTTCTTCTCCTTCCTGAGCAGCTGACTTATTCTGATGTGGTTTTG[CG]GTTATACAGTAAGCAGCACTGCTTATGTGGACATGGTGTACTTTCAGTTTCTGAAAGTGA
cg09243332	-0.196046	-27.5465	0.576228	12710.5	0.772275	11421.3	PKMYT1;PKMYT1;PKMYT1;PKMYT1;PKMYT1;PKMYT1;PKMYT1;PKMYT1	9088;9088;9088;9088;9088;9088;9088;9088	NM_001258451;NM_004203;NM_001258450;NM_182687;NM_004203;NM_182687;NM_001258451;NM_001258450	Body;Body;Body;Body;ExonBnd;ExonBnd;ExonBnd;ExonBnd			37	16	R	3024400	AGGGCCTCGGCCGTGGCCCGCAGCTTGGGGTCTGGCTCCAGCATCATGACAAGGACAGAA[CG]CAGCTCGGAAGACAGACCTGCCCATGAGGAAGGGCCACATCGGGGTCCCAGAACACCGAC
cg09243569	-0.174594	-14.8791	0.474257	1558.68	0.64885	1539.53	STX7	8417	NM_003569	Body			37	6	F	132817424	CTTTAGCCACACTACATCTTCCTCTTTCAGGTTATTATTTTAAAAAAAAATACTCAAATG[CG]AGAATTCACATTAGCACTAGTGGAAAGGCTTACTATGTTATTTAGGAGTTAGGGAAATTT
cg09255459	-0.177363	-17.7789	0.557249	7714.65	0.734612	7634.71	ZDHHC7;ZDHHC7	55625;55625	NM_001145548;NM_017740	Body;Body			37	16	F	85021975	AAAAATGTCCTAAAACCGACTGGGTGATGGTTGGACACTCTGTGGATGCACTAAACACCA[CG]GGACTACACACGAGGATGGATTTAGTGCTATGTGAATTAAATCTCAATCAAAACACCCCT
cg09293376	-0.193144	-21.7233	0.577299	3333.96	0.770443	3383.91	ERG;ERG;ERG;ERG;ERG;ERG;ERG	2078;2078;2078;2078;2078;2078;2078	NM_001243429;NM_001243428;NM_004449;NM_001136154;NM_001243432;NM_001291391;NR_111949	TSS1500;5'UTR;5'UTR;5'UTR;5'UTR;5'UTR;Body			37	21	R	39957590	CCAAATAATATATTTAGTAGAATCCTTACAACATGAGAAATTGTAAATGGCATCTGTTTC[CG]TTGAAAATATTTTTAAATTAGAAAACATCTTAAGCACTGCATCAAATCAATATTTGTAAT
cg09297933	-0.229376	-21.5103	0.514065	3657.47	0.743441	3485.25							37	6	R	18063371	TGTTGGTGTCACCTATCCAGGATCTTGGCTCCTTAAGTCCTGGCTGATTTTGTTGATTTC[CG]ATGCCTTAAAGAAGCTGTTTTTGTTGTTTTGCATGTTGATATTATTGTTTTGCATTTTTA
cg09300604	-0.172729	-41.0905	0.766182	8278.62	0.93891	7961.23	DCUN1D2	55208	NM_001014283	3'UTR			37	13	R	114111962	TTTGACGTGTATAAAAACGCAGCGCCCTGCAGAGGACACATGCCGTGTTGCCAGTGCCAC[CG]CAACGTCATTCGGCGGGACGCTGCCGGACGCTGGTTCGCCTGACGCGCGAGCTACGCAGC
cg09310348	0.180398	15.3373	0.417562	7469.15	0.237164	6700.12							37	14	F	77371524	GCTCAGCGGGCAGATGAGCAAACGGAGGCTCAGAAAGCGGAAGTGACTTTCCTGTTAGCA[CG]CAGCTATTAAGTGCAGAGCCGAGATTCAAACAAAGTCAAGAATGAGGTACAAAATGTCTA
cg09355523	-0.180188	-22.0158	0.370594	1728.42	0.550782	1492.4	UBL3	5412	NM_007106	Body			37	13	F	30376915	GACTGGTTTGCTGAACTCAGTCAGACAAAAACAACAAAAAAGAGAATAAAAAAGAATGAA[CG]AAACTCCTGAGAAATACAGGGTTATGAAATAAAGAGACTAAATCTATGACTAACTGGCAT
cg09376465	-0.217875	-22.6088	0.50327	15508.7	0.721145	14468.1	PRSS23;PRSS23;PRSS23	11098;11098;11098	NR_120593;NR_120592;NR_120591	Body;Body;Body			37	11	R	86631930	AGTAACGACCTAGCCTGGGTAGAAACAAATGTCAGCATGATACCATACTCAATGATCCTT[CG]TCACTGTTGTCATTGTCATCATTCCATGGCCTTACTTTCCCTCTCAGCGCCATTTGCTAC
cg09383151	0.174243	13.2118	0.587337	2224.88	0.413094	1770.4							37	13	F	81028585	TTCCTTTTTTCAGATGATGTAATGTTATATATAGAAAAGCCTAAAAACTTCATCAAAATA[CG]GTTAGAGAAATGGAAATCCAAACCACAAACCACAATGACATACCATCTCACACTAGTCAG
cg09401598	-0.20101	-14.2854	0.480157	4928.05	0.681167	4734.58	FAM118A;FAM118A	55007;55007	NM_017911;NM_001104595	Body;Body			37	22	R	45732160	GGATGGCAGGGTCTGCTTGGCCAGTGCTTCAGTAAGGTCACATTATGAACTGTGCCTTGG[CG]AGTGGATTCTGAATAAACAAGCTTCTTAATAAATTCTTCTCTTTTAGGTAATGCATGCCA
cg09404733	-0.170587	-23.7314	0.493439	12040.6	0.664026	11957.4	MYH10	4628	NM_005964	Body			37	17	F	8511432	TACTCGAGGCAGTGCGAGAAGACCAGCATAGCAAAAATAGTTTGTACCATGGAATGTGAG[CG]ACAAGGGCCTAAAAAAACAAACTGAACAATTCGGATTTTGTCATCTATGGGTGATGAGGT
cg09420738	0.176786	16.3207	0.404156	5541.76	0.227371	5107.58							37	10	F	21652141	TAACACTGATTTTGGACTTCCAGCCTCCAGATCTATGAGGGGATAAGTTTCTGTTGTAAA[CG]ACTCAGTTGTAGTAATTTGTTACAGAAGCCACAGGAAGTGAATACAGTGACACTGTCTGT
cg09438069	-0.379536	-14.1269	0.540394	6101.1	0.919929	5838.59	FAT1	2195	NM_005245	Body			37	4	F	187581093	CCCTGGGTGCTCCTGCACTCTACACACACAAGCCGGCTGTGGCACCTGTCCCCTGAACGA[CG]CTGGGCGCTCCTGCACTCTACACACACGAGCCTCAACAGGGGACAGAAACACCATGAATC
cg09444070	-0.183695	-18.8244	0.572004	10194	0.755699	8795.53	SYNM;SYNM	23336;23336	NM_015286;NM_145728	Body;Body			37	15	F	99658301	CCAGGAGCTTGCCTGACAGGCCCTGCCCCGCTGCAGACTCCCAGCCCTGCTGGGTAGGAT[CG]CTGCAGGCCTCCCGCCTCTGTGCTCCGGTATAGTCTCGGAGATGCCCGTTGACGAAGAAG
cg09468107	-0.187059	-13.8548	0.591359	3595.26	0.778418	3409.14	JMJD1C	221037	NM_032776	Body			37	10	F	65035200	GTACAAAGGAAAAGAAGTATGACATAAGTTTATGTATTTTTAATTTGCTTTACTGACATA[CG]TCACCTTTCACAAAGGAGAAATAAGCAGGATTAGGAGGAAAAATCAATTCAACATAAAGG
cg09479956	-0.191907	-31.3173	0.456637	10085.6	0.648544	9453.15	AGAP1;AGAP1;AGAP1	116987;116987;116987	NM_001244888;NM_001037131;NM_014914	Body;Body;Body			37	2	F	236649951	CAGGGAAGTTGGGTTTATGTGATGGCTTTTCACTTTCTGTGTTTTTAAAAAGGCAGGAAA[CG]CACACTCTGCCCTGGTTGGGGAGCCCAGTTGAAATGACATCTGGAAATTTCTGTCGTTTG
cg09510108	-0.196977	-26.8829	0.58585	11873.1	0.782828	11678.4	CACNA2D2;CACNA2D2;CACNA2D2;CACNA2D2	9254;9254;9254;9254	NM_001291101;NM_006030;NM_001005505;NM_001174051	Body;Body;Body;Body			37	3	R	50511075	GGCTTTTCTCCAAGCATCCTCCTGACCTATCAGAGCCAGGTATGGGCTGGGTACATGGAC[CG]TCTTCGTGTGCATTTGGAGAGCAATGGTGGCTCAGTCGGGGTCAGGGGTGAGTTGTGGAG
cg09550508	0.27229	17.1729	0.813941	9189.16	0.541652	9396.65	FOXN1	8456	NM_003593	Body			37	17	R	26859556	CAGGGCTAGGCCCTTTCTTCTCTGAACCTCAGTTTCCCAGTCTGTAAAGTGGGTCAGATC[CG]TTGGCACATAGATTCCTTCTGACTCTGACAGTTCCCCTGTGACCCACCTAAGGAAATTCC
cg09556476	-0.219455	-19.2966	0.568897	9453.07	0.788352	9110.8							37	10	R	133806617	ACAATTTGATGAAATTTACATCTGTAGACACCACAAGACCGTCAGGATAATGAACATGCC[CG]TTATCTCCAAAAGGTTCCTCATCTGGCTGCTTCCACTCAGTGTAATGACTTTGGGATTCG
cg09573645	-0.200966	-22.4383	0.494027	6800.97	0.694993	6613.12	PDE4B;PDE4B;PDE4B;PDE4B;PDE4B	5142;5142;5142;5142;5142	NM_001037341;NM_002600;NM_001297440;NM_001297441;NM_001037340	Body;Body;Body;Body;Body			37	1	F	66789718	GTTCTTTGAACATCCCTTCACATTGGTGGTACATGTTTTAGCTGGATGAGAACAGATTCT[CG]TTAGCATATAAATGCCAAAGGCAGAGTTCTGGAGAGCAGGTTTTCCTAAGGGTAAGGACA
cg09574135	0.176872	13.7318	0.875448	5050.92	0.698576	1994.84							37	1	F	101939515	AAATTAGCAAATTTAGCATAATTATGTCTTTATCAAGAAGGAATGATACCACCACTTTTA[CG]AAGGCGAAGACATTTATGTATTATCAGATTTATAGTTAGCTGGCGTTTATTTGCTAAGAC
cg09603824	-0.178252	-20.4703	0.439414	6145.26	0.617667	5808.09	LOH3CR2A		NR_024065	TSS1500			37	3	F	8613037	CTTAGTACAAATCCTGGCAACTAAATGAAAGAACAAACAACCTGGGGTTCTGGGATGGTT[CG]TCTTTGCTGATGGCACTGTGTTCCAAAATGGCCAAGGTCAAATATAAAAATTTCAGACTG
cg09610311	-0.183597	-14.2116	0.574246	7210.47	0.757843	6814.64	LIPC	3990	NM_000236	Body			37	15	R	58839555	TGGATGAGCTTGGGTGAGTTAGTGGATGTCTTGGAAGCTCAGTTTTCTCGTCGAAAACAG[CG]GCCTCAAGGAGCTGCAGTGAAGATGCAGGCAGTGGAGGAGCGGAGGGCACGCAGCATACA
cg09645993	-0.184364	-25.4624	0.678881	8578	0.863245	8519.55							37	5	R	77289836	TGGCCCTCACTTTCTTCTATTTCCATTAATGACATGCTCATCAAGGGCAAACAATGGGAC[CG]GCTGCCGGCGCCTGTCACAGTGTGTGGGTGCTGGGATGCCAGGCTGTCATCCCCGGGCTG
cg09648366	-0.193651	-25.2113	0.628633	6509.05	0.822285	6278.29	COL8A1;COL8A1;MIR548G	1295;1295;100313938	NM_001850;NM_020351;NR_031662	5'UTR;5'UTR;Body			37	3	R	99406766	AGTTCCTTGTACTCTGCATCTTCCAACATACTTGATGGATTATTATCCCCATAAAGTGCC[CG]TAAAAGAAAGCAGCACAAGAGAGTTGGCTTATTTAGGATTCTATCAACCAGCTGTTACAT
cg09654329	-0.321048	-18.3793	0.545696	577.046	0.866744	2100.5	RGS12;RGS12;RGS12	6002;6002;6002	NM_198229;NM_198227;NM_002926	Body;Body;Body	chr4:3414681-3415353	N_Shore	37	4	F	3413614	TGTCCTTGGCCCCAGCCCTCCTGGCTTGGCCGCCCTGTCCTGCGTGTGAGCGCTGGTGCG[CG]TCTTCTTGCAGTGCGTGCCGCCCCTTCCACCGCAGCTCGGAGTCAGGGCTTCCGTGTGAG
cg09664054	-0.176834	-22.466	0.451835	7182.42	0.628669	6851.06	HIVEP3;HIVEP3	59269;59269	NM_024503;NM_001127714	5'UTR;5'UTR			37	1	F	42179097	GCTCAGAGAGTCACATGCAGTCGCTGCTCAATAAATGTTCTTCCAAGTAGCTTTCAGCCA[CG]AAAGTTTAACTTGGAGAATAATGGGGCATGTAGAGCTCTGGATTCACAGTCAGCCTCTTT
cg09672545	-0.227594	-19.2507	0.395286	5239.59	0.622879	4871.19	SNX9	51429	NM_016224	3'UTR			37	6	F	158365045	AGTCCCCGGCGCTCTGAGGTTGGAGAGAAAGAACAGACCAGCGCCCTTCCCGACTACATC[CG]AAACTTCACACAGGGTGTTTCTGAGCACCAGCACTTCCAGCGCTTCACTTAACGGCATAA
cg09679912	0.174478	18.7168	0.576279	7507.5	0.401801	7169.92							37	20	F	50648719	TTCTCAGAGGGGATCACAGACAGAAGGGAATCTGAAGTGACTAAGCGCCACGTTCTTTGG[CG]GCCTGGACAAAAGCAGAGGAAATCACTTGATTTTATGGAGTCTTTGATAACACAAGTACA
cg09722216	0.256843	23.3883	0.700628	3498.68	0.443785	2950.48	CYGB;PRCD	114757;768206	NM_134268;NR_033357	3'UTR;Body			37	17	R	74523864	GTGGCCAAGGCAGGTGGAGCTAGCGGTCGAGGTTTCTGGACTGAGGCCCCTCCCCCAGTG[CG]GTCATCCCACCCAGAACTTCGCTCTGCCCCTGCCCATTCTAGGACAGCCGGTGAGTCAGT
cg09751818	-0.191668	-17.5514	0.404361	3207.37	0.596029	2995.62					chr1:167683477-167683917	N_Shelf	37	1	F	167680554	AAGACACAAATTTTCAGTCAGATCCAAGTTTCTGTTTAAATTGGAGGAAGGCTTGCTGTG[CG]TGACACAAGCCTACCAAGACAACTGCCATGGCCTTCTAGTCCATTAGTACATAACCCCAC
cg09780394	-0.198009	-15.7892	0.505238	7867.88	0.703247	7839.8	TBC1D16	125058	NM_019020	Body	chr17:77951845-77952291	N_Shore	37	17	F	77951408	GAGAGAGAGCTCTCCGCACCTTCCTTCCCCCACCTGTGAGACGGCGATGAGTTGGCTGGA[CG]CTACGATCTCTAGGAACCCCATTAGGCTCTAAAATCCTGGCAGTTTCTAAAATGCACAGT
cg09785872	0.198454	40.3535	0.737352	13778.8	0.538898	19622.3					chr5:180610053-180610263	N_Shelf	37	5	R	180606968	CTCCTTGCCTGGAAGGTTGCTGTGCAGCGCATGACGGCACTTCCATGTCAGCGGGTGCCT[CG]CTGGCCCATCTCCTGCCCCTGCTCACTCTGTCTGCCACCTTCCAGCAGCTCCCTGCCCTA
cg09802893	-0.181351	-23.9883	0.477445	3752.75	0.658796	3548.69					chr7:64349424-64350151	S_Shore	37	7	R	64350876	GGCACTGGGGCCAGATTGCCCTCAGCCATGGCCAAGGGTTCCCTGACAAGCTGGGGAGGA[CG]AACTCCCTTCCCAACACAGGGACATAGAAGATCAGAGCAGCCTGCCCAGTGGGGATCTGA
cg09825327	-0.17055	-25.8147	0.560916	14767.8	0.731466	14645.1	TRAF5;TRAF5	7188;7188	NM_004619;NM_001033910	5'UTR;5'UTR	chr1:211500151-211500636	S_Shelf	37	1	F	211503219	GGAGAACACGCTGCAGGGCAGAGGGAGTCCTCAGAGCTGGCAGGCCTCTGCTGCTGCTGC[CG]CTGCCACCACCCAGGAGTGGGCCAGCATGAATTTGTTGCCTTGCCCAGAGGAAAGCTTTA
cg09835774	-0.175468	-16.7329	0.5422	7801.81	0.717669	7475.77	NFIA;NFIA;NFIA;NFIA	4774;4774;4774;4774	NM_001145511;NM_001145512;NM_001134673;NM_005595	Body;Body;Body;Body			37	1	R	61789947	AGGGACTAGCACAGACCTGCACAGCACAGGCAGTCCAAAATCCTTCTGGAATATAAACAG[CG]TGAGAAGGAGGGAGCTTTTCCCGTCAAGTGGCCAAGGCACACCAGCATGGAGAAGCCTGG
cg09839914	-0.185632	-16.5211	0.551267	6367.36	0.736899	6224.94	PPP1R12A;PPP1R12A;PPP1R12A;PPP1R12A;PPP1R12A	4659;4659;4659;4659;4659	NM_001143886;NM_001244992;NM_002480;NM_001244990;NM_001143885	Body;Body;Body;Body;Body			37	12	R	80226235	TGCCGGACATCATTTATATGACCACTATTTAGCCACTGCCTGGCATCTCTAAGCATGATC[CG]TTCTTCTTCCTTTCGAGCTGCTTCTATATCAACCCCTGATAAAATAAAAATAGTTCTTTT
cg09872687	0.495838	18.7022	0.727896	4809.57	0.232057	371.796							37	11	F	64237120	CATTGAATTCCTAATCCCCAGTACCTCAGAATGTGACCTTATTTGGGGTTAGGGTCTTTG[CG]GTAGTCAATTGAAGATGAGATCATTAGGGTAGGACTTCATACAATCTTACTGTGTCTTTA
cg09918077	0.177786	20.6101	0.589897	9539.55	0.412112	9972.29							37	14	F	77467225	GTCTCCCTGCGTGGCTCACTCCCTTCCGCCTTGTTTGCCTCTTTGCTTTGTCAATGAAGA[CG]CTGCCACATTAATGAGCAGGCCTGTCCTCTGTGGAGGCACACCGGCTCTTTGTCGCTCAC
cg09925599	-0.192824	-24.056	0.563982	8570.9	0.756805	8347.02	ETV6	2120	NM_001987	Body			37	12	F	11909692	CCGCCCTTTTTCTAAACTCATGGGGGAGTGGCTGCTGAAGGGGGCAGTTACAGCACCTCA[CG]AGGTGCTGCCAGCCTGCTCATTGGCAGAGGCTTACCTTATGAAACACTGGGCCTCAGACA
cg09929567	-0.209844	-17.734	0.352416	3141.55	0.56226	3009.92	JDP2;JDP2;JDP2;JDP2	122953;122953;122953;122953	NM_001135049;NM_001135048;NM_130469;NM_001135047	3'UTR;3'UTR;3'UTR;3'UTR			37	14	F	75936789	GGCAGCCGGGCGCACCCTCGCCAGCCCTGCTGGAGTTTGCTGTGGGCACTGAGGCGCGGG[CG]CCCTTCCAAAGCACATACTCACCGAATGTTTACAGACTGGCTGTCCTGGCAGGGCTTTCA
cg09933159	-0.171906	-24.8046	0.520736	9803.02	0.692642	9780.95	SRL	6345	NM_001098814	Body			37	16	F	4262671	CTGTATGTGCTGCTGCCAGGGTGGCCCCCCCGACTCCGGCCAGGCCAGGCCCGGGACTGA[CG]TCAGGGCACAGGAATAGCAGGCCCCAACTCTGCCCAGAGACCATGGGAAGGCCCCACCCC
cg09934663	-0.186008	-18.5368	0.542191	4276.5	0.7282	4015.78	PDE1A;PDE1A;PDE1A;PDE1A	5136;5136;5136;5136	NM_001258313;NM_005019;NM_001258312;NM_001003683	TSS1500;Body;Body;Body			37	2	F	183292425	GAACAGCTGAAAATAAATGATATTAAAAATTGTTTTCTTTTAGAAGACAGATTTACACTG[CG]GGAACTCTTATTCTAGCTCCAGATAAAGGGAATGCTCGTATTTTAATGTAACTTATTTTG
cg09951047	-0.189194	-25.1884	0.646928	9768.18	0.836122	9509.32	C9orf3;MIR24-1	84909;407012	NM_032823;NR_029496	3'UTR;Body	chr9:97848140-97848525	Island	37	9	F	97848306	TGCCCACGGAGCTCCCAGCTGAGGCGCTGCTTCTCCGGGCTGTCGATTGGACCCGCCCTC[CG]GTGCCTACTGAGCTGATATCAGTTCTCATTTTACACACTGGCTCAGTTCAGCAGGAACAG
cg09967604	-0.172503	-17.0332	0.430884	3620.31	0.603387	3731.27	BNC2	54796	NM_017637	Body			37	9	F	16640941	ACTAACACTAGGATCCTGTTACTTTAGAAAGAGAGGTGTCTAAGAACTCAAGAAGCAGTA[CG]TTCACAGCTCTAGAAAGAGTTAAGACACCATCACTGTGAGCATTTACAGATGTGCCAGGA
cg09975265	-0.171819	-20.0382	0.57857	3949.2	0.75039	3889.45	STK4	6789	NM_006282	Body			37	20	F	43667881	TTCATTGATGTTTTAAAATTTTGAGTGGAACTTTTACTCACACATGATTTTGTAACATCA[CG]CATTGGGCATTTGGAAGATGTTGGTTCATTCAGTTACATGGATCTTCTAAATGTTGGCAC
cg09976446	-0.180627	-24.7209	0.400082	9883.16	0.580709	9480.72							37	12	R	106539974	CCCCTCATTTCCTGGCCTCCAGATGACAAACTTCTACCATCTCAGAGACCTAGCTGAGGA[CG]TCACCTCTCCCCTGATCCTGGGCTGGGCAGAACTGAAGGCTCAGTTCTCCTCTGTCCCCA
cg09976876	-0.195543	-24.5247	0.564786	7740.92	0.760329	7402.52							37	16	F	57184713	GCAAAGCTCTGATGCTGGGGCCATGTTCTGCCGTTACCACTGTGAGGCTCCCTCTCTCTC[CG]AACCGCTGCTCCAGCAGGTAAGGGAGCAAAATGTCAGCCCTTGCCAGTGTCACTAAAGCA
cg09995105	-0.221185	-25.737	0.588123	9714.34	0.809308	9499.35	HMCN1	83872	NM_031935	Body	chr1:185703458-185703662	S_Shelf	37	1	F	185707111	CAGGGTGTCTAACAAGTTGAAAATGAGATAAGACCATTCAGAATATGTGCATGTAAGAAG[CG]CTGTGTTGAACTAGCAGCACATGTGTCTAGAGTAGGAGGAGGTACCAGAGATGAACGGGG
cg10001807	-0.171131	-16.3083	0.435261	12387.2	0.606392	13151.6	ANKS1A	23294	NM_015245	Body			37	6	F	35050524	GCAGGAGGAGCACCGTGAGGCCAAGCTGACCCTGCGGCCCCCGAGCCTGGCAGCCCCCTA[CG]CCCCAGTGCAGAGTTGGCAACACCAGCCAGAGAAACTCATCTTCGAGTCCTGTGGTTATG
cg10056106	0.188148	15.2163	0.57072	3229.77	0.382571	2807.49							37	11	F	102631359	GCTCAAGAAGCAGCTGTGTTACTAGGTATTGCATCATTGTATAATCATCATTGTTATCAT[CG]CCATCATCATATCTGTGAGCCAAATACGATTTTAAGAACAATTGTGGAGGTGGCAAATTT
cg10064029	-0.207945	-17.903	0.38727	3895.34	0.595214	3778.34	ATF6	22926	NM_007348	Body			37	1	R	161808327	GGCTTAGGTTGGAGGACCCACTTTCAGATTGGCTCATTCACATGGCCAGTAAGTTGGTGA[CG]GCTTTCAGCTGGGACCTGAGCCTGGGATGTGGGCCAGGGTTCTTGGTTTTTCTTCATTTG
cg10066163	0.19407	22.3194	0.378992	2975.7	0.184922	2506.77	YAE1D1	57002	NM_001282446	Body			37	7	F	39629606	CCAAAAACCTTGGGACTTAGAGGAAGAAAACAACTGACATGTGTCATAATAAAATATGTA[CG]TGTTATGGTTTACAGTGTGTGATTGCAGAAATAGCAAAATACAGAACACAAGGGAATGTA
cg10070328	-0.484681	-23.0476	0.386914	6544.73	0.871595	6209.11							37	7	F	27475596	TGGGTATTTTCAGTTAATGATCCTTTGGTTATGGTGGTTGGTAAAAAATGTGAGCATTAG[CG]ACATCCCTTGCCAGTCTTGGGTCTTTGGATGCCCCTAAGCTTTCACTTTGTGTGTGCAAG
cg10074347	-0.268146	-19.8784	0.584117	13811.8	0.852263	11578.9	MAD1L1;MAD1L1;MAD1L1	8379;8379;8379	NM_003550;NM_001013837;NM_001013836	Body;Body;Body	chr7:2185771-2186205	N_Shelf	37	7	R	2182153	AGGGGCAGAGGGGGACAGGAGCAGGATACAGACAGATCACGCGGGTTCTCTGCTGCCGGA[CG]GAGCGCCCCTAGCTGCCACTGAGCCCACGGTGAAGGGCACGGTGCCACCCAGAGCTCCTG
cg10078057	-0.181045	-17.9936	0.396918	1677.74	0.577963	1574.86	EGFR;EGFR;EGFR;EGFR	1956;1956;1956;1956	NM_201283;NM_201284;NM_201282;NM_005228	Body;Body;Body;Body	chr7:55086141-55088105	S_Shelf	37	7	R	55090707	CTTTGTTTTTTCTTTGATCTAAGCTCTAAGACTAGCAGCTAGCATCTGAAACTTTTTTGA[CG]AGAGTGACAAACCAACTCTAATATTAAAGGCAATTGATGATTATGGGCACTGAAGGGAAG
cg10085457	-0.190386	-19.2296	0.505285	2078.94	0.695671	1861.47	DLEU7;DLEU7;DLEU7-AS1	220107;220107;100874074	NM_001306135;NM_198989;NR_046551	TSS1500;TSS1500;Body	chr13:51417371-51418149	S_Shore	37	13	F	51419169	AAAACCTTTCTTAAACAAAAACGAGTATGTTCACACTAATTATAACTAAGTAAAAATGCA[CG]TCTGTGCATTGACAGAGAGGAAATTACTTTGGAGGGAAGTAAATAGTTTAATGTTGATTA
cg10090591	-0.197628	-20.1741	0.586437	4663.94	0.784065	4553.55	CCDC84	338657	NM_198489	Body	chr11:118868641-118869204	S_Shore	37	11	F	118869922	CTGGATCTTTGTCAGGTATGGGAGCTTACTCTATTAACTGGAAAGTTCAGGAGGGACTTA[CG]AAGAATCTGCTGTCTTCATAGCACTTCTTATTCTAGGTACTATATTGGACACAAAAATGT
cg10151457	-0.201455	-27.3231	0.573667	14069.4	0.775123	12577.7	C10orf11;C10orf11;C10orf11	83938;83938;83938	NM_001305581;NR_131178;NM_032024	Body;Body;Body			37	10	R	78314052	AGAATATCCTTGGCATAATATGGCGCTGGTATCTCTGTCAGTATCTCTGTTTTCTGTCAC[CG]CACACAATCCTGGGCCTGTCTGCAACCCTGATGGTGTCTTTTCAGATCAGGCTGTTGCCA
cg10190282	-0.205714	-22.2147	0.610946	8054.31	0.816659	8105.68	ARID3A	1820	NM_005224	Body	chr19:932598-932845	S_Shore	37	19	R	934669	CGGGCAGTGCAGAGGCCCTGAGGTGGACTAAAGCTCGGCTTGTGTGTAGGGACCGGGTGC[CG]CCTCTGGGTCTTGCGGGAGACGGGATTGGAACTCCGAGAAGATGAGGGCCTAGGGATGGT
cg10249997	0.173484	14.9469	0.482615	8402.11	0.309131	7875.24	ADAMTS15	170689	NM_139055	TSS1500	chr11:130318234-130320198	N_Shore	37	11	R	130318055	TTGGGTTCCAGAGGGCTCCCATGCCCCTGTCCTATTGCTCTTCTGGCAATAGGACATTTA[CG]CGGGGGGGGGGGTGGTTCTTGATTCTGGGTCTTTTAGGGGACTCTGTGATTAAGAAACAG
cg10256976	-0.174501	-21.1969	0.630547	6770.07	0.805047	6395.94	NAV2;NAV2;NAV2;NAV2	89797;89797;89797;89797	NM_182964;NM_001111018;NM_145117;NM_001111019	Body;Body;Body;Body			37	11	F	20078682	GGTTGTCCCTTTGTTGCCATTGAAAAAGCAGAATGTGGAGGGTGAGTTATAGGTGCTTCC[CG]GTCCCCATATGAGTAGGGAAAAAGGGCCAGCATCCTCCCAGCATGAAAGAACAAACAAAT
cg10274863	-0.173651	-32.7352	0.346481	15580.2	0.520131	16753.6	CAPZB;CAPZB;CAPZB;CAPZB	832;832;832;832	NM_001206541;NM_001282162;NM_004930;NM_001206540	Body;Body;Body;Body			37	1	R	19679381	CAGGGCTAGGTGGAGGCAGCATCGCCTGGTCTGGCTGTGTTCTGGCTGGCTGGCAGGCCA[CG]TGCCCAGGAGAGTGGCGCTCTGCCCCGGCCACTGGCCTACCACCAGCCGCCTACACTGGG
cg10285466	0.172696	13.0207	0.594852	13275.6	0.422157	13670	CLEC14A	161198	NM_175060	TSS200	chr14:38724254-38725537	S_Shore	37	14	F	38725710	CGTAAGCGAACATAGGCAGGAAGGACTTGAGAAAGGAACTGGCTTATGATTATAAGACCA[CG]CCCGTCTATTGTGTTTCTGTCCGGAGCTGTGGAGTTAGCGTCAGAATAATTCGTAGACGG
cg10317450	0.509581	17.2458	0.88133	6951.61	0.371749	2316.29							37	21	F	39723376	CCGTTGGGCCTCATCAGAGCAAGACCAGGCTCGGCTGATGCTCGGCGCTGTATTCCTTGA[CG]CCTCCATGAGGCTTGCTGCCCAGCATGTCCCAGGCTTGCTGGAAATGCTGAAGCTCAGGC
cg10326138	-0.187713	-15.3583	0.47571	4334.36	0.663423	3973.06							37	18	F	42178722	TAGAAGAAAGCACCAAAGGCCTGGCTGCTTTAAGTATTCTGCTTTTTGTAGGCCCACAGC[CG]GGCAAATCTGCACATTTTACAGGCGAGGAACATCCTGGAAACCAGAGTGACAAGAGACTT
cg10393811	0.219085	13.2632	0.691976	7635.78	0.472891	7341.32	HOXD10	3236	NM_002148	Body	chr2:176982107-176982402	S_Shore	37	2	F	176983927	AAGATTTGGTTTCAAAACCGCCGAATGAAACTCAAGAAGATGAGCCGAGAGAACCGGATC[CG]AGAACTGACCGCCAACCTCACGTTTTCTTAGGTCTGAGGCCGGTCTGAGGCCGGTCAGAG
cg10427857	-0.171973	-20.2465	0.53738	13646.6	0.709353	13394.6	STRN4;STRN4	29888;29888	NM_001039877;NM_013403	Body;Body			37	19	F	47229954	GCGCCCTGGTGCCGCTCACCCAGCAGGGGACCCGGAGAGGGCCAGGTTCCGGAGAGATGA[CG]AGCAGAGTACCAGGCAAGCCTCAGCACCATGCCCCAAGATGGGCTCCCAGCTGACGTCCC
cg10462143	0.23443	28.5591	0.517083	8582.91	0.282653	7420.32	RFX8	731220	NM_001145664	TSS1500	chr2:102090370-102091130	S_Shore	37	2	R	102091675	ACTTGCAAGGCTGTGTTGTAGTCAGAGCTCAGTCATGCAGCCGTTACTGTGGCTGCTAAC[CG]CTTCAGAGTCTCCGGGTAAGGATTTCTCAATCTAGATCAAAAACACATTTGCCGACTTGA
cg10490670	-0.206648	-24.0722	0.642301	10394.8	0.848949	10160.4	PIP5K1C;PIP5K1C;PIP5K1C	23396;23396;23396	NM_012398;NM_001195733;NM_001300849	Body;Body;Body	chr19:3687786-3688262	N_Shelf	37	19	F	3684882	CTGTGACCCACCAGGAGAACTCAAGCTCTTAGTGCCACATGGCTTCCACCACTGTAGACA[CG]TCACTCAGCAGTCAGGGCCAGACACGTGAATCTTAGAAGGTTCCAAGTTATTTCTGGGTG
cg10515276	-0.175794	-28.7539	0.560743	9408.94	0.736537	9133.17	ARHGAP22;ARHGAP22	58504;58504	NR_045675;NM_001256025	Body;Body			37	10	F	49818338	CTGGACTTCTACCTATCTGGGGTCTTTGTTGTCTTGGGATCCTGAACAGAAGGACAAAGA[CG]CAGAATTAGGCACTAGGAAACCACCCAGACATACCGAGCAAGAGAGTTCAGACCGGAGCA
cg10539928	-0.213023	-21.4686	0.591463	6982.23	0.804486	6243.79	PBX1	5087	NM_002585	Body			37	1	R	164693462	GTTGCATGGAGGTCCTGCAGAACGTGCCATCAGAACCGTTGCTTCTGCAGTTCAAAAGGT[CG]TAAGTCAAATCCAAACATTCAGGAACTCTACTGAGCTTCCAGGCCCATGGATTTCTCACC
cg10541139	-0.21176	-23.3224	0.489814	2542.98	0.701574	2391	ENAH;ENAH	55740;55740	NM_001008493;NM_018212	Body;Body			37	1	F	225767995	AATTTACGAAGTGACTCTGGCTTCCATCTAGCTTGCCACCACCTTATGGAGAGGCCCACA[CG]AGACAATTATCAGGAATAAAATGAGGCCCTCAGTCTAACAGCTGGCATGCAACTAAATCC
cg10559909	-0.232307	-28.9258	0.497088	9093.26	0.729395	7863.33							37	16	F	86631539	GAGGTTCATGTTTGGTTCACAATTAGAGAAATGTGAATTCTCAGTGGGCTGTGATATGGG[CG]AGACCTGCTCTGTTTTGAAGACCTGTCAGGGCACGCCCCCAAATCAGGACCACAGCCTTT
cg10565256	0.179696	24.6679	0.589053	361.046	0.409357	283.58	CCDC14	64770	NM_022757	TSS1500	chr3:123679785-123680481	S_Shore	37	3	R	123681688	ATGGCTGCCTGGTGTTCCATGATTCACTTCCCTAGTGTTGGGAATGTTATGCCCCCACCC[CG]TTTCATTTTGTTGTTTGCTATTATAAATAATGTTGCAGTGAGCTGAGATCTGCAAATGAA
cg10565356	-0.18142	-15.4183	0.541602	1975.67	0.723022	1855.12							37	14	R	22739553	ATCACAGTTTGCCATTTGTTGTGAATGGAGTCAGAGGCTTCTGCTCACCATTCTGGATCA[CG]CTCTCCTCTCCAAGATTAGGTCGTATTAAAAACAAATTTGCCAGCTCCATTTTCTCTTTA
cg10565702	-0.200082	-19.1404	0.497567	4208.8	0.697649	4046.4							37	7	F	134430181	GACAAAAAGGAAAAATATCTGGGTGGGAGAAATTGGGTGGGGCCAGTTAAGTCTGCATTC[CG]CTACTGGATTTAGTTGAAAATATCAAGCTGTTTTCAAGAATTCTGGATTAAACTCCCTCC
cg10568453	-0.18765	-22.9517	0.635777	7111.94	0.823427	7095.02	EMC2	9694	NM_014673	Body			37	8	F	109476352	TGTGACGTGGGAATTAAGCCCAGCTCTGCAGGTTGCATTTTCATCTTTTTCATCTTCTCA[CG]CCTTGAGGGTAAGATGCTGCAGTGAATCCCACAGTTAACACTCAGCCAGTTCCCCCACTG
cg10585371	0.187681	27.9012	0.412776	4820.94	0.225095	4319.52							37	1	F	30161665	GCCACCTCTCAAGGGCACAGGGACATGAAAACCCTCCCACTTCCCAGACCCTTCTCTTAT[CG]GAAGCAAAAGCCTCAAACCACTTCCCTGGGGCAGGAAAAACCTTCTACCCTGGAGGCTCA
cg10598499	-0.179343	-26.6197	0.602603	7331.48	0.781946	6371.26	CLMN	79789	NM_024734	Body			37	14	F	95760204	GGGTCTCGGGACCATCACACAAACCTGCAGTCTCTAGAAACCAAGTCTGGTGTTGTTCTA[CG]TGGTACGGAATGAGGCAACATGAAGTAGAAAACAAGGAAAAACTCCCTCCCACTCCCTCC
cg10615369	-0.180444	-22.3867	0.519859	10669.8	0.700303	10217.1							37	18	R	20855381	AGGTGCAGCCTTGGACCTGAAACTGGGCGGGCACCTAGAGGCTACTCAAGGACCATGAAC[CG]TGCCCTCCGGGGGTTGGTGAGACAAACCCGAGGTGATCATTCACCCCACCAGCTTCCCCA
cg10664305	-0.170811	-18.302	0.595852	2729.32	0.766663	2515.8	C13orf30		NM_182508	Body			37	13	F	43360920	TCCACACACTCATCAAAATCACCTGTTCTGTTCCAACAGGCCCTCAACCAAGGGCAACAG[CG]CTACTTTTACAGCATTATGAGGATTTACAACTCCAGGCCCCAGTGGGAGGCCCTGCAGAC
cg10678718	-0.179286	-17.9601	0.498417	5534.89	0.677703	5437.03	ABI3BP	25890	NM_015429	Body			37	3	F	100559884	CTTTTATCCACATGCAAAGTTTCTTTTCTACTTCAATAGATTCCTGTGTTTTCGACAAAG[CG]AACAAAAAAATGTAGCCAGTCAGTTAAGTTTGGAAAGAGAAATGGAACAAAAAGGCATGA
cg10733507	-0.196052	-20.7724	0.489148	5883.98	0.685201	5226.21	ZHX2	22882	NM_014943	5'UTR			37	8	R	123819810	TTAGATGGAGAATTTAACACTCTGCCTGCGACCCACCTAACCAGGGATTTGTGGAAAACA[CG]TGTTATGCCCTGAGCACTGGGTCAGGAGTGAGACTGTGGTGGGTGGTGAGCAAAGGGCTT
cg10762047	-0.186865	-14.9139	0.434414	2669.28	0.621279	2480.01	DST;DST;DST;DST	667;667;667;667	NM_001144770;NM_183380;NM_001144771;NM_001144769	Body;Body;Body;Body			37	6	F	56692984	AAATGCAGGCCATGGGGAGGGGTGATGGCTGAGGTGGTCAGTGGCCTAGATCTGCCTCCC[CG]GAGCCTGGATCTTATAGTTAACTAGGAAACAGCCAGAGAGCAACACACTAATCCAAGAGC
cg10772532	0.425847	16.4187	0.880984	5948.49	0.455136	1682.01	C14orf145;C14orf145		NM_152446;NM_152446	1stExon;5'UTR	chr14:81407710-81408133	N_Shore	37	14	R	81405846	CACATATGTCTGCCTCCTATCATTTCTTCATGAGGTTCAGGGCAAAGGGCCTAGTCAAGC[CG]ATGATCTTTGGTTGCCCCTACACTTTCCCCAAACCACCTACAAATAAACAAAACAAGGGG
cg10775551	-0.178563	-21.2244	0.570033	9790.17	0.748596	10321.6	TANC1;TANC1	85461;85461	NM_033394;NM_001145909	Body;Body			37	2	R	159947010	TGGTGAGCTTTAAGGACCATCACCTGTGCCATTTTCCCAACCAGTTAAAACAGCCTCGCT[CG]GCAGGGATCGGGGGTCCCTCTGTGTGGAGGGTGTTGGAAACTGAATCAGGTGTAGCATCA
cg10785622	0.172609	16.8027	0.44321	6211.78	0.270601	7066.6					chr4:85403830-85404524	N_Shore	37	4	F	85403409	GCAGGGGACAAATCAAGGTGTGTGGGTAAATGTGAACATATGAACACACGTGTGTACGCA[CG]TCTCTAAATGTGTCATTCATAACATTTTAAAAATGGTCAAGTCCGGCCGGGCGCGGTGGC
cg10801909	-0.205451	-23.2807	0.585863	4954.18	0.791314	4388.38	BICD1;BICD1	636;636	NM_001003398;NM_001714	Body;Body			37	12	R	32331838	CTGCACTGCTGCAGGCTGTCCTGGCACACTGCAGGCCGGGCATCATTTCATGGTGGAGGA[CG]TCACTCAGTTTTGCATGAGGCTCTTGCATCACATTTGTATTTAAGGAATTCACACCTTAT
cg10803453	-0.170479	-22.3786	0.594191	10204	0.764671	10474.8	ABR;ABR;ABR	29;29;29	NM_021962;NM_001092;NM_001159746	3'UTR;3'UTR;3'UTR	chr17:909981-910442	N_Shelf	37	17	F	907105	GGTTCCAGGCTGCACAGTCCCTGGCTCCTGACTCCTGCCGGGCGCAGTGACTGGAGGTTT[CG]GGCTGCATGGTCCCCGGCTCACAGGAGACCCTGCTGGGTGTTTCCTTGGTGCAGTTTAGT
cg10803714	-0.235986	-19.3185	0.472567	7965.32	0.708554	6961.24	ANTXR1;ANTXR1	84168;84168	NM_032208;NM_053034	Body;3'UTR			37	2	R	69399575	AACAAGAAGAAGAAAGAAAGAAATCCCACAGAAACAGATAACCTAACACAGCCCGTGCAA[CG]TATTTTATACAATGCTCTGAAAATCATAGTCTCAATCTAGACAGTCTTTTCCTCTAGTTC
cg10819266	-0.170859	-22.3118	0.687463	3777.99	0.858322	3648.18	TES	26136	NM_015641	Body			37	7	R	115856574	AAAATCAGTAGGGGAACCAGATGATTTCTGAGGTTTCTCCAAGTCCTGTGACTCTTTGAT[CG]TGGGAAATAATATCAGTAGTCTACCATGTGTAATGTTCCACAGTGCTTTAAAATCACACA
cg10846682	-0.229196	-19.9317	0.524437	14159.4	0.753633	14784.9	RAMP1	10267	NM_005855	Body			37	2	R	238805257	TTTTCTGTAAGGAGGGGGTAAGAACACCTGCCCTCGGGTGATGTGAGAAGCACACTCACG[CG]GGGAAACAGGTCTTAGTATTTTCTTAGACTTTGTTTTGTTTTGTTTTAAGGCAGGGTCTC
cg10872780	-0.170346	-19.2994	0.501496	9774.35	0.671842	9818.24	SSH1;SSH1;SSH1	54434;54434;54434	NM_001161331;NM_001161330;NM_018984	Body;Body;Body			37	12	F	109192474	GCTGGTGCACAGGGCTTGGCACAAACCAGATGCCCAGGAAGCGAGATGCGCACGTGCTTA[CG]CCACACACACGAGGCCAGGCCTTGGCTTAGAACCTAGGCACCGTTCCCTCCAGCAGCAAA
cg10892799	-0.179847	-18.0693	0.467537	10348.9	0.647384	10411.8	LRIG1;LRIG1	26018;26018	NM_015541;NM_015541	ExonBnd;Body			37	3	F	66457767	TGGTTTGCTCTATTCTGCTCTCCCCACTGGGGACCCCTTTATCCTGTCAGTAGTGGGAGA[CG]TACAAGACTCGCAGGCTCCTGAGTCCCTTGAAGGCACCCTCCGCAATGTGGCTGATGGAA
cg10893278	0.274892	18.2689	0.620896	8262.94	0.346004	7249.65					chr12:54378696-54380102	N_Shore	37	12	F	54377225	CTCGCCCGTTTCCCGCGGGATGGGCGGTGGGACAAATGGCTCCCTGGATTGACTGCTGCC[CG]GACTGTCCCAAGTCTGGGGCCTAAACAGCCTAACCTTGCCCTGGATAACCCCCATGCTGA
cg10901441	-0.222075	-21.7006	0.549892	8829.2	0.771966	8321.04	SHROOM3	57619	NM_020859	Body			37	4	R	77630872	GCATGTGCTTCTGAGCTGCCACCCACTGAACAGAGCAAGGCCTGTTACACTTGGAGATCC[CG]CTCCTTAAAGAGAACTTGAGAAGTGAGGTGGCAGAGGCTTGGTTTCAAACCACCTCGTTT
cg10922765	-0.198079	-28.5916	0.550581	9493.29	0.74866	9233.18							37	3	F	8635357	CGGTACCCCGGGAGCTCCCTGCTTCATGCCACAACTCACTGCACAGAGCAAGGCAGGCCT[CG]GCCCACCTGTCGCTGCTTGTCAGGAAACACTGCTGGGCCTCTGGTCTATGGGCCCCAGCT
cg10927895	-0.170236	-14.4612	0.56061	2461.69	0.730845	2227.26	SLC10A7;SLC10A7	84068;84068	NM_001029998;NM_001300842	3'UTR;3'UTR			37	4	R	147176751	AGGATGTAACAGGCTGCTTTTGGCCAACAGGGGCAATCTGGAAAGTGCTCAGCACATCTG[CG]TAATAGGAAAAAAATTTGGTCTGGGTTGTGGAATGTGAATAGAATCTACCATTAATTGAT
cg10939418	-0.247127	-28.5584	0.521783	4259.77	0.76891	3835.36	EXOC4;EXOC4	60412;60412	NM_021807;NM_001037126	Body;Body			37	7	F	133044846	GTGCCTTGCTAATTTACCAGAACCACCTGCTACCCATTATTTCTCTAGAAAGACAGGCAG[CG]TCTTCAACTTCAGATGGTGACTGTGGCCTGAAGCCTCTGCATTTCAGAATCAATTTCTTC
cg10948751	-0.189936	-21.4436	0.528065	7698.61	0.718001	7490.46							37	12	F	68141727	CCAGGGCAGGAAGGGTGATCAGTAGCCTCACACACAGCAGCTGGTAGAGTCTGAAGGTCA[CG]CTTGGCCTTCCACCAAGTGTCCAATGTGCTGGGGATTAGCCTCTGAATCACAGCCTTTCC
cg10957001	-0.266365	-17.3112	0.498655	4871.12	0.76502	4751.28	APAF1;APAF1;APAF1;APAF1;APAF1	317;317;317;317;317	NM_181869;NM_181861;NM_013229;NM_181868;NM_001160	Body;Body;Body;Body;Body			37	12	R	99118507	TCTATTACATTTTATTCATTTGTTAGAACATTTACTTCATACAACTGTTCACTAACTGTT[CG]TGAGCCTGTCTTTGTGATTAAACTATAAACTTTTCAAGGATAGTGACTGTAGCTAGTTTA
cg10981439	0.1766	13.29	0.585911	8378.06	0.40931	7949.07	TREM1;TREM1	54210;54210	NM_018643;NM_018643	5'UTR;1stExon			37	6	F	41254433	CCAGAGCCTGGTCTTCCTCATCCTTCCTGTGCACCAGCTCCAACTGCTGCTGAGGGCTCC[CG]GGACAGCTACAAGGCACCACAATGACCTAGAGGCTTCGGAAAGTTGCACAACAGGATATG
cg11010744	-0.323585	-13.4671	0.378208	2703.45	0.701792	11172.2							37	7	R	171613	TGTCTGGGAAGCAGCTCTCTCCAGTGTAGCCACTCAACACGGCTGGTTTCATTGCAGCAG[CG]CACGCCCACCTGTGGCCACCCCGGCCTCCTCCCCGACACCCACACGGAAGGCCGTGTCCC
cg11015367	0.183624	14.5717	0.43609	6007.82	0.252466	5656.61	HOTAIR;HOTAIR;HOTAIR	100124700;100124700;100124700	NR_003716;NR_047518;NR_047517	Body;Body;Body	chr12:54360374-54360660	S_Shore	37	12	R	54361302	CCTGGCTTTCAAAGCAGCTCTGACCCCAAGATCTAAGGTGATAAGTGTCTCTGCCATAGA[CG]TTTAATCTGGGCAAAGTGCCACTTATGTTACAAAATGCCTGGGCTCAACGGGCTGGAGGG
cg11019791	0.319875	15.8607	0.638717	13625.8	0.318842	16877.3	FAM19A5	25817	NM_001082967	Body	chr22:48896375-48896591	Island	37	22	R	48896579	AGCTCGTAGTAGCACTGGGGGACTGGCTGACATCGCACTGTGTCCCAGAACCCAGCCTGC[CG]TCGCCGCCTCGGGTTCCTGGATGCACACAGACAGGGCTGGGGGACTCAGGAGGTGGGGAT
cg11030720	-0.202355	-26.4743	0.507296	8409.7	0.709651	7765.83	GLIS3;GLIS3	169792;169792	NM_152629;NM_001042413	Body;Body			37	9	F	3937059	GGAAACTGGAAAGCTCCTGCCATTCTTACGGTGTCCAGATGCGTCCGCTGGTGTTTGGCG[CG]GTCACTGGAGTTACTGAAGGCCTTCTGACAACCCGGATGCTGGCACAAATACGGCTTCTC
cg11036871	-0.176556	-24.8468	0.571887	9480.14	0.748444	9262.46	BICC1	80114	NM_001080512	Body			37	10	F	60315421	TCTTTGCAAAGGAAGTTTCAGTGAGTGCTTGAAAAATATGGGTCACTGAGGTCTGTCATG[CG]AAACTAAGTGTTGGCCTGGCATCTCTGGAACTCAAATGATGGCCAAGCAGGCTTGACTTC
cg11043073	-0.188846	-17.5288	0.489011	4058.29	0.677858	4102.67	FBXL7;FBXL7	23194;23194	NM_012304;NM_001278317	Body;5'UTR			37	5	R	15515587	TCTGCTGCTGCTATAACTCAGAATTGACTGCAGATGGGTCTAGAGACCATTTGCCTGATC[CG]TTTGCTCAACTGGTGTGGAAAACAGATACCTCAATCATTCCTCCATGGTCCTGTTTTACT
cg11049680	-0.174198	-15.8108	0.539966	8747.6	0.714165	8844.04	NEDD4L;NEDD4L;NEDD4L;NEDD4L	23327;23327;23327;23327	NM_001144964;NM_015277;NM_001243960;NM_001144967	TSS200;Body;Body;Body	chr18:55710828-55712532	S_Shore	37	18	F	55714359	AATTAGTATGTGTAAGAAAAACCAATGGAAGATTTTAGCAGGCTCTGAAAGTAGAATGCC[CG]CTGAAGCAAACGGCAGGGTTGTTCTTCCAAGGCGTATTAAATATGGGTACACTTAGTTTG
cg11057205	0.175028	29.6379	0.712066	4360.89	0.537038	4052.55					chr8:134581969-134584875	S_Shelf	37	8	R	134588243	TTTACTGTAAAACAGTATTCTGTGTCATACCGGCAGTAGCCTCATTCATCTCATTTTTTT[CG]ATTGCATCATTTTCTCTTGTGCTTGATTTAATCTCATGCTGTTTTGTTCCTCACGGTCCC
cg11063371	-0.170498	-15.8496	0.557327	13591	0.727826	12795.3							37	17	R	17404595	CTTCTACCACCGTAGATCCGTTTTGCCTTTTGTGTCTGGTTTCAATGCATCGTAGGTCCA[CG]ACATCCTTCCACAGGTACCGGCCACTCATTCCTTTCCTTGCTGCAGGGGAGACCATTGCG
cg11067829	0.182028	28.1508	0.651986	8374.98	0.469958	7996.96					chr13:23500589-23501398	N_Shore	37	13	R	23500153	AGTCCAGACGGTGGGGCGGGGTTGGAGATGCAGCCAGCCCTGCTTTGTGTCTAGATACTC[CG]GCATGCTTGGCGCCCCCATGCCCGAGGTCATGTGCTCCTGCCATAATTTAAACAAATGCC
cg11072012	-0.213611	-26.3724	0.492182	7875.95	0.705793	7257.07							37	10	F	32427996	GGCAAATAAACCTCCTAAAATGAGACTTGTCTCATCATTTTTCTTGACTGACAGAAGCTA[CG]CAAGACCATCTCTGCAGGCTGCTGGCAGTTCCTTGAAGAGTACAGCTTTGGGGGCTTCTT
cg11074047	0.201422	23.6039	0.602878	3352.3	0.401456	2851.56	NFATC2;NFATC2;NFATC2	4773;4773;4773	NM_001136021;NM_173091;NM_012340	Body;Body;Body	chr20:50158904-50159509	N_Shore	37	20	F	50157455	GGGGTGTGAGTATTCGTTCCCTGAAAAACATGACTTTAATCTTAATGAACAGAAAGACCA[CG]GATATTAGTGCGGATCGTTTGCAGATTCTTAATTGTATCTTTTCAAAGCAAAAGATGTCC
cg11105872	-0.213816	-21.1827	0.646955	9433.12	0.860771	8530.66	FOXP1;FOXP1	27086;27086	NM_032682;NM_001012505	5'UTR;5'UTR			37	3	R	71543684	CAAGCGCTTAGAATGCTAAGCCTGGCACCAGTACCTAACCCTATTGAGCCAGCATCCCGG[CG]GCTGGCAGCATCCCCTGGGTGCCCAGGAAAGGCTTCCATTCCTCTCCAATGAGCATAGCT
cg11130630	0.183219	19.4141	0.54091	3381.58	0.357691	2634.97	KCTD10	83892	NM_031954	Body			37	12	F	109899089	AGCTTCCTTCAAACTGTCACATTAACAGAGCCATTTCTAAGAACGCACAAGTCTCACCCT[CG]CAGACTGTGACCTCTGACTCCCAAGGCTGAGCCCTAGACACTGACCAGCACCAACACAGG
cg11144986	-0.3701	-18.0294	0.45459	11622.2	0.82469	8301.71					chr12:132935371-132936152	Island	37	12	R	132935765	GCAGCCGCCTCTGTGAGTCTCATCTGCGAGTCCCGTGGATGTGGACAGCAGCCGCCTCTG[CG]AGTCCCGTGGACGTGGACAGCAGCCGTCTCTGCGAGTCCCGTGGATGTGGACAGCAGCCG
cg11166600	-0.175686	-27.1712	0.647004	3721.42	0.822691	3675.9	C3orf58;C3orf58	205428;205428	NM_173552;NM_001134470	Body;Body	chr3:143689733-143692279	S_Shelf	37	3	R	143695141	ACATCAAGCAACAAGATAATGCTAGTAGTACCTTTATCTTCTACTCTGATACCCTTTCCT[CG]TCGTCACATTTTTACTTCACTAAGATGTGTGTATTTTAGTGCCAGGTATACTGTAATCCT
cg11171094	-0.193071	-18.1507	0.51156	10509.7	0.704631	10243.4					chr6:132128727-132129563	N_Shelf	37	6	F	132126370	ATTAAGTCCCACCTGGCACAGATGAGGCATGAGCATTAGGCAGAGGCCACATCCTGGTGA[CG]TGTGTGCCAGGTCTGTCCTGCAGATGTGCTACATTTTGTTTGGCTTTTAAACGTGCTACA
cg11247712	0.175579	22.5498	0.47831	8512.48	0.302731	8579.22							37	14	R	59874096	GTGATGAACTGAGTGAAATTCTCTCCCCAGACTTCAGTCACTCTTTGTTTTAAAATCCTC[CG]TTAGTGCGTTGCTTGCGGAAGCATGTGGTTTCACAATTCCCAGTACACATTTTTGCCCTG
cg11253592	-0.176136	-16.8295	0.568099	2341.6	0.744235	2288.5	MAML2	84441	NM_032427	Body			37	11	F	95992166	GGTGGGAGCAACTTATTGTGGAGGCCAAATGGCATTTTTTGTAGGCCCTGAGATTTTTTA[CG]AAAACACTAACTCTGTTCAGAACTCTTTCAAAGGGTGAAGACAAACTTAACAACCTTATA
cg11285421	-0.18223	-23.206	0.343998	3991.53	0.526227	3916.39	ABTB2	25841	NM_145804	Body			37	11	F	34355467	CTATGTTCTTGTCTCCTTTACTCTGTCAAATTCAAGATTCAGAGGCAGGACATGAGGATA[CG]TTATACCCAGATGCTGGGATCTGCAAGCACATGACTGATGTGTCTCAAACATCTTGGTGC
cg11291003	-0.170323	-15.4444	0.517853	11373	0.688177	11893.4					chr5:134526927-134527419	N_Shore	37	5	F	134526241	GCTGGGCCAGAGCTCGAATGCCGCTCCCAGCTGCAGACACCCCAGCCCAGGAAAACTGCT[CG]CGGCTGAGTCGCTGAGCCTCTCAAACCGCCTGCTTCCCCCAAACAGAGCCACGGCCCAGC
cg11300372	-0.189836	-27.4829	0.515467	7715.89	0.705303	7164.61	PHACTR2;PHACTR2;PHACTR2;PHACTR2	9749;9749;9749;9749	NM_001100166;NM_014721;NM_001100165;NM_001100164	Body;Body;Body;Body			37	6	R	144008079	ACCTTGACCGTAATTAAAGTCATGAGCTCACCTGCAACTGTACTAGCTTTTCTCCAGCTG[CG]TGGATTCTGAGCTTTAAGCTCAGTGGCTGGTTTTCAGCTACTTTTTTTTCCTTTGTCAGT
cg11314941	-0.180255	-18.3046	0.55864	9415.11	0.738895	9364.79	ZMIZ1	57178	NM_020338	5'UTR			37	10	R	80949528	AACTGTAGAGTGCTGTGCACATTAGACTTTCAAGTCACCAGGCAGCTTTGGAGCACCTAG[CG]TGATTTTTGTCTCTGTTGGTTTTCAGCAGGCAGCCAGGAAGCGTGTTTTCGGATTGCCTG
cg11344435	-0.190174	-18.9945	0.528408	8253.69	0.718582	8217.04							37	3	F	194596641	ACATGCTAGATCCAACGATCTTTAAGCTCAGAATTTTTTCCTTCATTGGCTGAGCTGCCA[CG]GCACAGGATTTGTTCATTTATTGGCTGGGTCTGGGGCACCATGACCCAGAGTGGAACTTG
cg11367801	-0.21925	-27.2546	0.600144	6350.46	0.819394	6856.52							37	3	R	99246029	AAGTCTAGGTTGCATACTTGAAATGTTTTCATTCGGCAGCTTCACATGCCAAGCTAAATC[CG]CTTTCTGCTTCCCTGGTCAAATCTCTGAGATTTGTAAGGACTGTGGACTTTTTCAACTGG
cg11465192	0.208816	13.7881	0.692325	6496.72	0.483509	6330.09	ADIPOR2	79602	NM_024551	5'UTR			37	12	R	1832916	TTTAAAAAAACTGCAAAAAAGCCAATCCTGAAAGGTTACAAACTATATCATTCCAAAAGC[CG]TGGAAAACAGTAACGTGAGTCCTCAAAGAATTAAAAATAGAATTACCCTGTGATCCAGCA
cg11514338	-0.184335	-24.6086	0.653795	5653.03	0.83813	5763.64	PBX1	5087	NM_002585	Body	chr1:164545540-164545917	N_Shelf	37	1	F	164543254	CCCCACTCAAACTTGAGCTGGTAGTTCTGTAGCAATTGAAATTGTTGCCTGATGAATAGC[CG]TGTTCCAGATTAAAGCATATTTGAGACATCTTTTTCTGGAAGAGAACGTCCACCTTACAC
cg11514736	0.212452	24.2334	0.478609	1139.32	0.266157	913.283	GNG2;GNG2;GNG2	54331;54331;54331	NM_001243774;NM_001243773;NM_053064	5'UTR;5'UTR;5'UTR			37	14	R	52328008	TGGCTTTTGGGGGAGTTAAATTCTTTTGTACTTAGATTTTGCCAACAAAGGCTTGAATTG[CG]TATGTGAGGGGCAGTATTTACCATTAAAAAACAGTGTCTTCCTCCCTCAGCTTGTGCAGC
cg11537764	-0.178063	-20.114	0.616899	4658.87	0.794963	4442.52							37	18	F	59609360	TACTTACCAGCAAAGCAAACTTTTCTTCTATGAGCTTCCATCACTCAAGAAACTTTCCTG[CG]CCTACTGAAAAGGCAAACAGCCTTTTGAGATCTGGAAAGGCTGGATCCATGAGTTTTGTA
cg11540476	-0.197148	-19.6818	0.190021	5898.16	0.387168	5905.3					chr6:31650648-31651292	Island	37	6	R	31651249	ACGCCAAGGTTAGGGGAATGGAGCCAGGCAAACGAGGGGCGGGGCTGTAGATGACCCGGT[CG]GGAGAGGGCCACGGTTTGTTGGGGGAGCGGCTCGAGATTGCGTTCTAGAGAGGAACCAGA
cg11572138	-0.178449	-19.3405	0.480956	3061.38	0.659405	2347.49							37	12	R	77985842	TGTTGTTAGAAACTAGAAATTCTGGGCCACTTAATGGGCAGGCACCACAGGAGCTTCGTT[CG]CACAGTGTCTGACTCCAAAACCAGCTTTGGATTCTGCCTAGCTCATTCGGCTTCCCTCCC
cg11620135	-0.330213	-19.4015	0.371841	7516.33	0.702054	7105.42	BAIAP2;BAIAP2;BAIAP2;BAIAP2	10458;10458;10458;10458	NM_017450;NM_006340;NM_001144888;NM_017451	Body;Body;Body;Body	chr17:79008929-79009762	S_Shore	37	17	R	79011140	GCCGCAGGTGTCTGAAGGGTCGATCCACTCTGGAAAGGCTTTGCCCTGGTGACAGGCTTG[CG]CTGCTGCTGCTGCACACAGGCGGGGTTGGTTTTGTAGGTAGGTGGCTCCTGCTGCCACTC
cg11622231	-0.189164	-23.8	0.397609	6827.55	0.586772	7151.13	SOBP	55084	NM_018013	Body	chr6:107955163-107956693	Island	37	6	F	107955229	CTCCCCTTGGCGTCCCGCCTCGGAGCCCTCCCATGGTGATGACCAACCGCGGCCCGGTGC[CG]CTGCCCATCTTCATGGAGCAGCAGATCATGCAGCAGATCCGCCCGCCCTTCATCCGCGGG
cg11634765	-0.17352	-15.829	0.53027	4210.97	0.70379	4463.34	TTLL5	23093	NM_015072	Body			37	14	R	76314867	GTGTGCTGATGTTACTGTCACAAAGACTTTTCCCTTGATTTGATAAAAATCCTGCTGAGC[CG]GACTCAGTCTTCATTGTTGAATGAACTGGTGTCAGGGAGTTCTCCTTTGGCTTTCTTAAA
cg11651134	-0.191915	-23.4995	0.500399	8792.78	0.692314	9340.52							37	15	F	77257362	TTCTCAGAATTTTGAAATTTGCCTTTTTAAGGTCTTCAGGAAATGTGTGCAGGCATTTAA[CG]CACACAGCTGTTTTAAATGCATGATGAGGGCATGACTATGCTTAGATATTGCCACCTCCA
cg11669284	0.207737	18.6127	0.605235	3020.7	0.397498	3016.04	WDR70	55100	NM_018034	Body			37	5	R	37721782	CTAGCAGTTTGGATGTTTGGCAAGATTATTCTCTGTCCGCAGAAAGGGACAGCACAGATA[CG]TTTCCCCTCCACCCCCATGCCCACCCAAGTTTCAAACTTAAGCATACCACTGTATTTCAA
cg11675205	-0.180092	-17.2522	0.540603	8030.62	0.720695	8196.06							37	4	F	24689717	CTGTTTTGCAAATCAATGCAATTTGTCGGTACAGGCCGGGAAGGAATGAGCTTTGGGAAG[CG]CAGCTGGTGTGACCAACAAGCCCAGTGGTAGTATCATAACAGGAAAGCCAGTGTGGCAGC
cg11706829	0.419191	13.9924	0.692666	7764.66	0.273474	7730.07	SMOC1;SMOC1	64093;64093	NM_022137;NM_001034852	Body;Body			37	14	F	70448266	TCCTTTGGTCCTGGCCCTTAAAGAGAGACGTGTGTGTGTTGTGTGTGTGGGAGAGGGGGA[CG]GTGCACATGTGCATTCACATGTGTTTTATGGATGCTACAGAGGAATATCAGAAGAGAGGA
cg11716267	-0.298575	-14.1833	0.183453	8952.52	0.482028	10951.2	LOC375190		NM_001145710	Body			37	2	F	24367828	ACCACCATTGGCGAGAGCCCACAAGCCTGCTGCTACCACCACAGCTGGCAACCTCCTGCA[CG]CGCCAACTGGTGGTCTGGAGACTGGCCCACCCAGCCTGTTGTAGCCACTGCCAACACCCG
cg11720573	-0.24167	-15.7148	0.66222	10490.3	0.903889	10401.9	ABHD2;ABHD2	11057;11057	NM_152924;NM_007011	5'UTR;5'UTR			37	15	R	89659450	TAAGATGCTGGTGGTGTCTGCCTGTCAGGAGCCTGCGGAAACATCTGAATTGTGACACAC[CG]TCACTGGCAGTATCTCTTAGCCCACCATGCGTCTGTAGGGTGGTGGGCACCACCCGTCCT
cg11723923	0.584168	24.9459	0.821678	7337.26	0.23751	7829.58					chr13:112823496-112823728	N_Shelf	37	13	R	112820997	AAAGCCCTTGATGGCTGCACTGTATGATCCACATATAATGAAACTTACACTATGCCAAGA[CG]CGGCCTGCCATTTTGAGATTTAAGAGTAGACAAAAGTGAGTGGCTGTAACTCACTAAGGA
cg11747104	-0.186079	-15.0027	0.412783	2733.24	0.598862	2403.13	DAAM1	23002	NM_014992	Body			37	14	F	59760772	AGCCACATCCATTTCTCAGGCTGGAGGAAAGCTACACTCCCAGGGCTCTGTCACATTTCC[CG]TCTTTCAAGATTAGAATACAGGGCATTACAGACATTCTCACACATAGTAAAGTCATAGAG
cg11755635	-0.22926	-14.3425	0.541215	6024.77	0.770475	5679.7	AICDA	57379	NM_020661	Body			37	12	R	8762304	TTTCTAGAATTTCGTATGGCATACATTATCTCCTCCTTCATGTCTGACTCTTTCATTTAG[CG]TCATGACTTTGGGATTCATCCCCAAGTAGCTTCTTTGTACTGCAGGGTGGTATTCCATTG
cg11761443	-0.177863	-23.1935	0.673289	3964.68	0.851152	3681.22	CDC42EP3;CDC42EP3;CDC42EP3;CDC42EP3	10602;10602;10602;10602	NM_001270437;NM_001270438;NM_006449;NM_001270436	5'UTR;5'UTR;5'UTR;5'UTR			37	2	F	37887128	GCTGTTCCTGGCCTGAGCGGGGGAAGAGCTGGACCAAAACTATGAGCCAGCCCTGTAAGA[CG]CAGAAGCCCTGATACACTGGGTACCAGTTACCTTCATGTAAAATGGAGATAATCATCCCA
cg11769349	-0.390288	-16.2467	0.27006	2465.33	0.660348	5173.05	KIAA1908;KIAA1908;KIAA1908		NR_027329;NR_027328;NR_021487	Body;Body;Body			37	7	F	1622775	TGAAACTCTGCCCCCATGAAACCCTCACTCTCCATCCCCCCTGTGACCCCCGGCACCCAC[CG]TTCTGTTTTCTGTCTCTGCAGATTCGATTGCTGTAGGGACCCCGTGGGTGTGGAATCAGA
cg11799430	-0.172495	-15.2892	0.423126	7899.2	0.595621	7737.38	SSBP3;SSBP3;SSBP3	23648;23648;23648	NM_018070;NM_001009955;NM_145716	Body;Body;Body			37	1	F	54775105	AAGTTTTTAGTCAAGCTGCAGTAACAGGATAACCAAGACAACATCGGCATCCCTTCTCTG[CG]CAGCAAAGGGAAATGAAGCTGGTTCTCAAACAGCCAGCCTTGCTTTGGACTGATATCTAG
cg11799511	-0.214704	-17.2659	0.312263	6040.98	0.526968	5482.67	CACNA2D2;CACNA2D2	9254;9254	NM_001005505;NM_006030	Body;Body			37	3	F	50426640	GTGGGCCTGGGGCGGGGGCGGAGGCCGGGCCCAAGCTGCAGGGTGCTCGGCCTTTCCCTG[CG]CCCGGCTCCGACCGAAGCGCATAATGAAAGCTGACATTACATCAAACACAATAAGGAGTT
cg11811992	-0.172071	-20.3097	0.606784	10960.3	0.778855	10311	FAM118A;FAM118A	55007;55007	NM_017911;NM_001104595	Body;Body			37	22	F	45730997	TGGAGTGCCACTCCTGATGGGAGAGGAGGCCCATGACAGTGACAGTCATGCTAGTGATCG[CG]GACACCACACCATGCTGCCTTTGCCAGCTGGCTCCTTCAGCGAGTCCTCGCACCAAGCCT
cg11812233	-0.201836	-17.1433	0.498355	5690.3	0.700191	5366.79	LYPD1;LYPD1	116372;116372	NM_001077427;NM_144586	Body;Body	chr2:133426652-133428870	N_Shelf	37	2	F	133423194	ACGACATGCTGGCTGTGTGGTATTACAGCAAAGGTGTTGGCCTGAGAAGCAGGCTTCAAG[CG]CCTCTTAGTAACAGTTGGCTGGTGAACTTGGACCAAGCATCTAATTTTCCTGGACCTTGC
cg11816734	-0.173316	-13.9343	0.69399	1943.7	0.867305	6226.62					chr5:3962286-3962512	Island	37	5	R	3962434	TTGCTCAGCTATACTGTGTGCATTTCCTAAGAAAGACGGAGCAGCAGATGAGGCTCCGAT[CG]CACTCCTGGCGCTGTCCAGCCCATGGTGGGAGAAGTGCAGCCGCGTCTGAACGTACCTCT
cg11818895	-0.199879	-28.2285	0.562357	12995.9	0.762236	11157.3							37	16	R	84961867	TTGGACAAGTGCCGTCTCCAGAGCCTCAGCCCCCTGTTTGCAAGAGCTTGTGAGCTAAAG[CG]TGCCAGGCCCTGAGTGCGAGGCTGGGATGAACTGGCATTCCTGCTGGCTCTGGCCTCTGG
cg11828076	-0.181553	-23.3911	0.492794	11378.7	0.674347	10971.5	ITGA11	22801	NM_001004439	Body			37	15	R	68659041	AATCCCTGTGTTGGAGTTAGACAGACTCAGGTTCAAGTCTTTGCCCAACCCCTCTGTGAG[CG]GGAGAGACTCACGCCTTCCTCAGCAGGTCTGGGTGAGGGTCCCGGGCCCAGATATCTCCC
cg11830096	-0.183923	-14.581	0.488995	12385.1	0.672918	12438.3	PCDHGA4;PCDHGC3;PCDHGA12;PCDHGA11;PCDHGA11;PCDHGA9;PCDHGA1;PCDHGB1;PCDHGB6;PCDHGC4;PCDHGB3;PCDHGB7;PCDHGC4;PCDHGA6;PCDHGA8;PCDHGA10;PCDHGA5;PCDHGB4;PCDHGA3;PCDHGA2;PCDHGA7;PCDHGB2;PCDHGB5;PCDHGC3	56111;5098;26025;56105;56105;56107;56114;56104;56100;56098;56102;56099;56098;56109;9708;56106;56110;8641;56112;56113;56108;56103;56101;5098	NM_018917;NM_002588;NM_003735;NM_032092;NM_018914;NM_018921;NM_018912;NM_018922;NM_018926;NM_032406;NM_018924;NM_018927;NM_018928;NM_018919;NM_032088;NM_018913;NM_018918;NM_003736;NM_018916;NM_018915;NM_018920;NM_018923;NM_018925;NM_032403	Body;Body;Body;Body;Body;Body;Body;Body;Body;1stExon;Body;Body;1stExon;Body;Body;Body;Body;Body;Body;Body;Body;Body;Body;Body	chr5:140864527-140864748	S_Shore	37	5	F	140865433	GCTGACTGCTGTCGATGGAGGGAACCCGCCGAGATCTGGCACCGCAGAGCTCCGGGTATC[CG]TGCTGGACGTAAACGACAACGCCCCAGCCTTCCAGCAATCCAGCTACAGGATTAGTGTGT
cg11830461	0.182145	22.5899	0.569568	7168.92	0.387423	7809.56							37	20	R	49039858	GGCCTGTGGCCAATCCCAGACAAGCAGGGCCTGGCTCTCCTTGGACAGTGTTTACAAGCT[CG]CTGATGACTCGGCCTTCTGCCTTCCTGCGGTTTGCTAATCACTGGGTGCTATGTGCCGGG
cg11842995	-0.196703	-16.1143	0.543024	6068.22	0.739727	5900.65	MN1	4330	NM_002430	Body			37	22	F	28188724	TATCTGTTTACATTATCCCTTATTAACACCTGCGAAGTTTTGGGTTACATCTTCCGGAGG[CG]CAAAAGTCACATGAAGGCATACAACTCGTGCTGGGTAATTTCACAGGGAAACAGGATTGC
cg11846355	-0.194429	-18.9092	0.476411	11189.8	0.67084	10611					chr12:125039119-125039344	S_Shelf	37	12	F	125042466	ACCTGGCCAAGCCCCCAGGACCCAGGAAAGGCCCCCTGACTCCTGCCAGGCTCCAGAGGG[CG]ACATCCCCTGCAGGCCCCCATGCTGACAGGCCTGGCCCAGCCTAGGGAAAAGCCCAGGCC
cg11851790	0.21823	14.5702	0.397636	1955.86	0.179407	1465.73							37	8	F	108715700	AGAAACATGTGATTAACCTATTCAGTAAAATAACAATGTGCTGCATTTACTCTATGTATA[CG]GTCAAATGAACTACAACTGCTTCTGCAAGAAGCAGAAATTCAGTCAAAAAGCTAACTTCC
cg11886490	-0.211081	-24.2044	0.564582	2630.1	0.775664	2452.07	FAF1	11124	NM_007051	Body			37	1	F	51215526	AAAAAAAAAAAACACGATTCTCAGCCTCAATCTCTTCTTCTGCAAAGTGGAAATGACAAC[CG]TAGAACAAACACTTCGTTGGGTTGCTGTATTAAGTGACATAATTCACGAAAAATGTTTTG
cg11937768	-0.202433	-17.2166	0.532897	5471.47	0.735331	5087.28	REEP3	221035	NM_001001330	Body			37	10	F	65344030	CTGTGAGGTATTTGGCAGTGATAATTAGAAACTGCAGGTAAACAATGTTGCTGCCAGTTC[CG]CATCTGAAAGTAGAACTCCCAAGTCATTGGTGTACTGGGGAGGTGCTGACAGTTAAAACC
cg11943820	-0.194309	-19.0951	0.587232	9155.63	0.781541	9052.52	ITPRIP	85450	NM_033397	TSS1500	chr10:106097595-106098556	N_Shelf	37	10	F	106094061	CAGGCTGCCTGAGGCAGCCGAAGCAGGCACTGCTTTAGGAATGCTTCACCCCCTGGCCTA[CG]CAGGGGATGCAACAACTGGCCAGCCTTGGCCCAGCCTCCATGCTGATTGGGGACCACGTG
cg12009994	-0.174658	-17.0969	0.504414	4806.19	0.679073	4323.8	CCDC6	8030	NM_005436	Body			37	10	R	61572508	AAACCTGATGTGACGCATCATATTTTCTGGAGAATCAATCTCCATGGAGATATCTCTAGG[CG]ATGGTGGAGCAGAGACGGGCTGGTCTAATTTTTCCTGCAGGATTCTTCATTGAAAAGAAA
cg12036633	-0.346784	-15.8675	0.459946	5327.83	0.80673	4312.05							37	15	R	63758958	AGGAGGACATCACCTTAAAGTACCAGACTCTAGGGCCAGCCTGTGTTGGGAGAACCCCCC[CG]CCCCTTCTCTTGCAGCTTCCCCCGGGGGGGACAGATCTTCATGGGGACACAAGGGAGAGT
cg12077698	-0.205606	-21.6361	0.454172	7850.55	0.659777	7128.82	TRIM62	55223	NM_018207	Body	chr1:33625259-33625527	S_Shelf	37	1	R	33629024	TTTTTTATAACTACTTATTGTGTGCCAGACACTGTGCTAGGTTTTAGGGAATCCTGCTCT[CG]TGGAGGTGACATTCTGTGAGGTTGGCAGGATAATGAAGAGGAACACAATTCTCAGCACAG
cg12080979	-0.219467	-19.9567	0.496865	7687.91	0.716331	7566.05							37	3	F	194581272	GATATTCATTCCTCAGGAAGAAATTCCTTCTCAGCAGGACTCATCCGAACCATGGCAAGG[CG]ACACAAGTGAAAGGCATGGACAGACCACATGATTTGCTCAGTCAATGGAGCTTTCAAAAT
cg12098850	0.178631	20.6306	0.341918	4950.13	0.163286	5068.65							37	11	F	11032426	AGCCAGATTCCGCTTCTTGGTGTCAAGGAGAAAAGGAGAGGGGAGGGGAGTTCACTCAGA[CG]CTGCAATCAAGATCAGGTCGTTCTTAATTAAGACAGCTCCGCAGGCAGCACATTTCCATA
cg12111149	-0.532275	-18.4633	0.203621	11076.4	0.735896	10437.2					chr19:615691-623505	Island	37	19	F	617195	CAATAAACGACAGCATTGGCGCCAAGCCTGGCCGCGTGTGATTGCCCGAGACCCGCAGGG[CG]TGCACCCTTCCTGAAGACAGTGGCTCCTGGGGGTGGCAAAAGAGCTTTATTTACACACTG
cg12111190	-0.181789	-18.4353	0.667472	4531.88	0.84926	4415.81	FBXO42	54455	NM_018994	Body			37	1	F	16580088	CTTAGTGCATATTGGCATCTTACCTGACTCCCTCCTCCCTCTCCCGTCCTAACTGAAAGA[CG]CTACAGTGTTTGCTGAATAGTTATTTTAATTCCTGAGCACCTGAGATTGGCCACCTCGAG
cg12141218	-0.208932	-14.7444	0.260131	3569.82	0.469064	6515.94	LAMB3;LAMB3;LAMB3	3914;3914;3914	NM_001017402;NM_001127641;NM_000228	Body;Body;Body	chr1:209799149-209799354	Island	37	1	F	209799248	TCCCGGAGGTCCGCATCATAGGTCTGGAAGCAAGGGTGGCAGGCCACGCACACCGGGTAG[CG]ATTACAGTAGCCTCGCTGGCACTGGTCACAGCGGGGCCCGGTCAAGCCAGGGCGGCAGAG
cg12159230	0.215076	23.4444	0.444335	2538.8	0.229259	2201.26	TAOK3	51347	NM_016281	5'UTR			37	12	R	118795216	AAACAAAGCAGCTGTAGTTTTAAATTCTGTCATCCTTCCCCCATCTTTTTTCTGCTAACA[CG]TGGCTTTCCACAAAAGGGTCAGTGTGATCTTTGCAGATCAGAGATAAGGAATATAGCCAC
cg12169700	0.448014	15.0914	0.707661	13691.7	0.259648	12842.9	MAD1L1;MAD1L1;MAD1L1	8379;8379;8379	NM_003550;NM_001013837;NM_001013836	Body;Body;Body			37	7	F	1923695	GCAGAGCCAGCTGGGGACTCCCCAGCATCTGACCGCTCCATCCTCACAACCACGCCAGAG[CG]AGCAGCTCATTCGAGAGAGCATGTGGCCAACAGGAGGCAGCACTGGGACCGCAAGCCAGA
cg12182514	0.179355	22.7341	0.552179	5812.42	0.372824	5147.74							37	2	R	18681831	TATATATGACATGCCACTTGGAACACATCCCAGTGAGTGTGTAGCAATGCTTCACTGTGA[CG]TTGTGAACTCCCAGATAGATTGTGGTTCACCACGCTTTCTGGGAACAACTTAAGTAATCC
cg12187454	-0.216419	-24.6121	0.526949	4558.42	0.743369	4180.22	GRAMD3;GRAMD3;GRAMD3;GRAMD3	65983;65983;65983;65983	NM_001146320;NM_023927;NM_001146321;NM_001146319	5'UTR;Body;Body;Body			37	5	F	125778807	CCACTCTCTCCCAGCCCTCCTTAGAAGATTGCTGGATGAAAGTAACAATAGTAATTGACT[CG]CTTCCCAGTTGGCCCAGTAGTCTTGGCTTGGTTGACACTCAGCTCAGTAGTCCCAAGATT
cg12188880	-0.187221	-14.6845	0.505987	2641.93	0.693207	2406.91	PPP2R2A;PPP2R2A	5520;5520	NM_002717;NM_001177591	Body;Body			37	8	R	26207215	CATAAAATACTAGCAGATTATTACATAGCAAACATTTAGGTCAAGAAATAGAACTTCCTA[CG]CTTCCACAAACCCTTCTCTTTTCCCTTCCTCTCCTTTATGAGCCTGTCTTATTAATGATT
cg12196570	0.287424	22.4475	0.617981	4098.17	0.330558	4275.68	KIAA1409		NM_020818	5'UTR	chr14:93813483-93814111	N_Shelf	37	14	F	93810231	TAAGTTCTTTTATATAACTGCAGAAGGAAGTTCTTGCATTGTGGGTCACTGAGAATACAT[CG]AATCCCAGCCCACTAAACCCTTTATTGAAAATTGTAGAGGTTTGAGTTAACAGTGCTAGT
cg12276348	-0.203811	-18.0263	0.443851	6683.65	0.647662	6239.9	CRTC3;CRTC3	64784;64784	NM_022769;NM_001042574	Body;Body			37	15	R	91140248	ATAAAACGAACATTGTTTAACAAATACTCTGGCCTCCTCTCAGAGTGGGCAGCCACAGCA[CG]CAGAGCTCTGCCACAGGAGATTCCTTCTGGAGTGGGCTTTGCCCTTGGCATGGGTGGCCA
cg12288256	-0.174934	-13.8132	0.5048	4104.64	0.679734	3917.11							37	12	F	92805752	AATAAACAACCAACCCTGTCACTGGGACATACAGCATGTACAGCCATTCTTATTGCCAGA[CG]TCCTCACCCAGCATCCATCAGGGAGCAGGTTCCATGCCATTTAGGCAGCATACCAGATGG
cg12291728	0.2031	24.9961	0.494684	2266.75	0.291584	2061.58	RFX8	731220	NM_001145664	TSS200	chr2:102090370-102091130	S_Shore	37	2	R	102091269	CATCCCAGCCCCGCCCCACCCCACCCCAAGAGGTTCTGATGAATTGGTCTGGGCGAGGGC[CG]CCTGGGCCAACCGGCTTTTTCAGGGTCCCGGGTGATGCTAATGTGCCCGCCGTTGCTGAA
cg12296724	-0.216601	-14.0566	0.473453	1761.33	0.690054	1588.74	NSMCE2	286053	NM_173685	Body			37	8	R	126164466	TAACTTTAAGAATATCACCTATATCCAAATAATAAACTCATTCAGCTTGTAAAATTTTGA[CG]TTTCTGGCTATTGTGACTGTTAGTCCTGGTCTTATGAATATTTCTTCCATAGGAAAATAT
cg12298306	-0.19533	-16.9823	0.550806	4153.3	0.746136	3968.66	QKI;QKI;QKI;QKI;QKI	9444;9444;9444;9444;9444	NM_001301085;NM_006775;NM_206855;NM_206854;NM_206853	3'UTR;3'UTR;3'UTR;3'UTR;3'UTR			37	6	R	163998328	TTAGTTTTCCTCAACAGAATGCTTTGTTAAAGTAGCCCACAGTTGCAGGATCCATAGCAC[CG]TCGTGCAGACTAGCAGCCCAAAGGTGTGTTTGGTTTGGCTTATACGGTGTTTTGCTTTTT
cg12313832	-0.178622	-21.5931	0.529365	10732.2	0.707987	10996.8	LINC00299	105373410	NR_034135	Body			37	2	F	8418281	ACAGCAGCCTGCCATCCAGTCCAGAACCGTTCAGGACCAACTTGAAAAAGTGCCTGATTG[CG]GAAAGCAAGCCCCCAGCACATGCTCCTGGTCCAGGCTGGCACCCTGAGGCCTGGCTCCTG
cg12329853	-0.195123	-16.3845	0.603746	4526.59	0.798869	5156.77	MIR604;SVIL;SVIL	693189;6840;6840	NR_030335;NM_021738;NM_003174	TSS1500;Body;Body			37	10	F	29834266	CAAGTTGTTACAGAAGCTGCATTCCAGAGGGTGCCCTGGTCTATTTCCTGAGCCGATCGG[CG]GCTCTCTGGCATCCATGGGGAGCCCTGCCCAAACCATCATCCACCAATGGCAACTCTCCC
cg12334871	-0.233203	-24.1036	0.405412	11716	0.638614	9930.14	SYNPO	11346	NM_001166208	5'UTR			37	5	R	149993971	CAGTTGGAGCCCTGGGGTGTCTTGGCCGGCCCTCAGACTGTGGAGCACCTGACGCTCAGC[CG]GTCCTCTGGTCCTGGGGGCCCCTGCTTGGACTCATGCAGAGGTGAAGGGGAGGGAGAAGG
cg12340462	-0.46912	-17.661	0.117819	998.18	0.586939	3308.49							37	9	F	46141878	CCCACTCTGCCACCTTACAGCTGTGTGGCCTTAGGCAGGTGGTTGTGAGAATTTAAATGG[CG]TAAGCATATAAAAGCATTTGGCGTAGAGTCTGGCACATAGTAGTGCTCACTAAATGGTAG
cg12368522	-0.233396	-18.0443	0.47255	9365.1	0.705945	8012.88	LOC102724552;RERE;RERE	102724552;473;473	NR_125999;NM_001042681;NM_012102	Body;Body;Body			37	1	R	8490983	TCAGGGCCAGGATTCAAGTCCAGTTCTAACAACAAAAGCCATGCCAATGGTAACAGAGTG[CG]TGTGAGCTGCTAAGTACTTCTGTGTATTAACTCATGCCATTAAAGTCCGTAGATGCCATA
cg12372359	-0.172332	-19.082	0.529564	10912.2	0.701896	10336.6	SCARA5	286133	NM_173833	Body			37	8	R	27769894	CTGGCACTGTCCTCAGACCTAACCAAACTTGACAGACATTTAATAATTCCATGGCACGCA[CG]CAGGGAAAAAAGTAGTCAACAATTCTTCAATTCACAAGTAATACAGATGATTTAAGAAGG
cg12392225	-0.174561	-20.2442	0.56731	8201.91	0.741871	7990.98	TTC15		NM_016030	Body	chr2:3461654-3461863	S_Shelf	37	2	R	3464066	GCACTTACAGGCTGCTCTTACCTTGTAGCCTCTATCCGGCTGTGGAGGTCACGTCTGGGC[CG]GGTGATGTACTCCATGGCAAACTGTCTGCTCCTGATGAAGGTACGTGGGTGGCCAAGCAG
cg12415479	0.175096	15.3678	0.628381	12119	0.453285	10885.5	PLXND1	23129	NM_015103	Body			37	3	R	129311698	TCCCCAGCTGCCAGGGGAAATCACAAGGCAAACCGGCTCAAACACGGAAGCCCAGCGTGG[CG]GGAAGTGCCGCCCCTGCTGGGGGAGGGGGATGCAGGCTGGGGGAGGGGGACACGGGACTC
cg12436377	0.221211	21.6003	0.558536	7430.54	0.337326	6837.57					chr5:87437095-87437505	S_Shelf	37	5	R	87440296	ATCCGCTAGTCGCTGACTCTGAAATGCGCCGGTCTGCGAGGTAATAATGACCGTTGCTTG[CG]GCTGTCAGGGCTGGCACGCCGCACCAAGGGCACTCAGGGCCGGCCAAGCCTTGAACAAGG
cg12437481	-0.207377	-13.0438	0.477424	7895.09	0.684801	8449.18	MRPL28	10573	NM_006428	Body	chr16:419860-420256	Island	37	16	R	420112	TTCTTGGGGTTGATCTTGAACTTGGCCCCATGAGGCCTATAGTGCACGGGAGTGGGCGTC[CG]CTCCTCCTCCAGGGAGCGCAGGTAGTGGCCGGGCAGGCGGGAACAGATGCCCTCCCGCAG
cg12458210	-0.17492	-22.5922	0.592628	3986.72	0.767548	4000.51	KIAA0825	285600	NM_001145678	Body			37	5	R	93805750	CCAGTGGTGGCTCTCAGCATCCTGTAAAATGCTTGTAGCACAAACTCTGACGCAGTAGTT[CG]TAACCTGAAACTGTAGAGTGTTGATGAATTCCTGATATCGTTGGACAAGCACCAGGAATA
cg12475142	-0.185365	-18.4367	0.448059	14756.8	0.633424	14811	BAIAP2;BAIAP2;BAIAP2;BAIAP2	10458;10458;10458;10458	NM_017450;NM_006340;NM_001144888;NM_017451	Body;Body;Body;Body	chr17:79008929-79009762	S_Shelf	37	17	R	79012396	CTGGCTGGTCACTCTAGCAGCTGGTGGGGAAGCCAGCCTGGCGGGGCCGCAGCCGTGCTT[CG]AGGAGACGGGTGCCACAGGGTTCCTGGAGCCAGGAGCCAGTTGGGTTTGCCGCCTCTGGT
cg12476968	0.182815	23.2168	0.50587	4890.9	0.323055	4038.09	SLC12A6;SLC12A6;SLC12A6;SLC12A6;SLC12A6;SLC12A6	9990;9990;9990;9990;9990;9990	NM_001042497;NM_001042495;NM_001042494;NM_005135;NM_001042496;NM_133647	Body;Body;Body;1stExon;Body;Body			37	15	R	34610829	ATCTGAATCCTGAATCCGGGCTTTTATGTCTGCTAAACTAGGCTCTTGAGAGATCGAAGC[CG]CTGCCCCCTCCTCTGGGTCCTCTACCTTAGTCACAGTAAAATGTGGCATTGTTATAGTTA
cg12501287	-0.40548	-14.0794	0.270974	15918.5	0.676455	14902.4	INPP5A	3632	NM_005539	Body	chr10:134411241-134411481	Island	37	10	F	134411480	GTGGTGCGTCCTGCGGGGCTGTGCTACGCGTAGTGACCCTGGGCCTGTGGTGCGTGTTCC[CG]GGCTGTGCTACACATAGTGACTCTGGGCCTTTTGGGCAGGTCTCAGATTTACTGTCTGTT
cg12543545	-0.172737	-19.4477	0.621415	5960.42	0.794152	5739.49							37	6	R	139975635	TTGAAAATTGGTCACAGGTAGCCTTGCTGTCTCAAAGGGCATTTCTGACTAGACAAACAG[CG]TCTACCAACATCCCCTCCACTGAAATAAACAGCCGAGTGTTCCCTTGCCACAGGCTGAGT
cg12548057	-0.201997	-21.1503	0.681816	12379.4	0.883812	12534.7							37	7	F	73389660	AGCCCCCGGTCTGCCGTCCCCTCAGCCGCCCCCGAGCCAAGCGGGCCCTGAGCTCTGTCC[CG]GCCGCACGCTCTTTATGAAGCCCCAGGGCCCGTCTTCCCTATTGTTTGCCTGTGTTTACA
cg12549700	0.182696	14.78	0.707011	5437.45	0.524315	5183.79							37	2	F	18681766	TACCTGAATCTGTTGCTTGTATCTAAAGAATGCATGAGGTAGATGAAACGTTCTCCCTCA[CG]GGCTATATATGACATGCCACTTGGAACACATCCCAGTGAGTGTGTAGCAATGCTTCACTG
cg12551908	0.250715	20.9056	0.825837	8389.82	0.575122	8965.01	STAG3L4	64940	NM_022906	3'UTR			37	7	F	66785137	CTTTTTCATGCAGCTGCATTAATACTACATTGTCAAAGACAAAGACGAACATGAGACATG[CG]ATATGAGTTTTAAAAGGAGAGAAGAGCAAAAAAACAATACAGCTATCCAAGGAGCAAGTG
cg12557699	-0.198291	-20.8373	0.579527	6962.89	0.777818	6982.42	EXT1	2131	NM_000127	Body			37	8	F	118999756	TGGCACAGGGCAGTGCAGGCACTTCGTGGCTCACAGCCTAGCACAGCAGGTAAAAGTTTA[CG]AGAAGAGCATGGCTGCACAGCTCATTTACCAAAGTGAATGAAGGAGAAAAGTGCTTAAGT
cg12559206	-0.196563	-15.0616	0.365638	1544.22	0.562202	1466.8	ARHGAP10	79658	NM_024605	Body			37	4	R	148986358	TCTTCCCTCCCCAGTCCTGCTCATTATGAAATGCATTAGTTGCTGTGGAAACCGTGATGT[CG]TGTGTGGGTGGAGCTCCTCAGAAGAGTTCCAGGGAAGCAGTAGGAACCTTAGCTGCTTGG
cg12589350	0.557494	18.1115	0.736795	3259.73	0.179301	179.643					chr3:72896940-72897793	S_Shore	37	3	F	72899787	ATGGTTCAGTGCTGCCGTCATTATAAGAAATATATACTGCATCTGCTAAATCACAAAATA[CG]GATAGTTTCAAGTATATAACAAGGTTTTGTTGTTTTGGGTTTCTGTTGGTTTTTGTTTTC
cg12598924	-0.201294	-15.4766	0.354576	3279.11	0.55587	2551.5	TSPAN6;TSPAN6;TSPAN6;TSPAN6;TSPAN6	7105;7105;7105;7105;7105	NM_001278740;NM_003270;NM_001278743;NM_001278742;NM_001278741	TSS1500;TSS1500;TSS1500;TSS1500;TSS1500	chrX:99891299-99891794	S_Shore	37	X	R	99893099	CAGAGCTTCCCTGTGCTTCGAATATTGACCTAGGACCAGTTCCTATAACATCTTGCCAGA[CG]TCTGAGGTGCAAGGCAGCAACTGTTGGAAAATTAATTATTGCATTGCCAGGCTTTATACT
cg12612208	0.492301	17.1971	0.710522	3587.27	0.218221	207.413	FRMD4A	55691	NM_018027	Body			37	10	R	14036939	TTCCTGCTACATTTCTTCCCTGCCTGGCTTTGACACATATTTGAGTTTATAATGCCTCTA[CG]AGGTTGTATTTTCTCAGGTGACTAGAGTGAACAGGAGCGCAGCCACAGGAGTTAAGATAA
cg12655768	-0.214313	-18.4863	0.244235	7180.09	0.458548	7467.13	IQGAP2;F2RL2	10788;2151	NM_006633;NM_004101	Body;Body			37	5	R	75918112	ACCTTGCTTCTTTTGCAATTCTGCTTCTCAACATATTGGCCCATCTACTCCCAGAAAGAG[CG]TGCACTTATTATATTCATAAATCCCACATGTGCTTACTGCTAATCACCACAGATTCTCTT
cg12658897	-0.200997	-17.1261	0.66942	7170.24	0.870418	7418.11	VPS37C	55048	NM_017966	5'UTR			37	11	F	60918586	CCACAGTTTCCCAGGGAGGAAACGCAGAGCCTGAACTGCAACAGAGCCCGTCCAGCTTCA[CG]GCCCACGCGCCTCACTGTGCTCGGCTGCCTCGATCAAGTCTATCTACATCCACAGAACAC
cg12678462	-0.175668	-20.2937	0.476293	6959.86	0.651961	6561.69							37	6	F	44070391	TGCGCTTTATTTCTTGGACATGGCTCAGAGGAGGGGCAGCTCCAGAGCACAAGGGCAGGG[CG]AGAGGCAGCACAGGCCAGCAGGAGAGAAAGCCCTGTAGCCCAGATCACACACAGTCTCAC
cg12705321	-0.195445	-17.3865	0.464141	6447.84	0.659586	6428.27	LRIG1	26018	NM_015541	Body			37	3	F	66466615	GAGGTCAGAGCAACTTAGTGTAGCAGTTATGGTTTCTCTGTCCCAAGCAAAGTGGTGTCA[CG]TGGACACCTTTTGAGGGCCCACACTGGAGGCTTCACAAAAGCCAAGGCCTCCTGTTCCCA
cg12715136	-0.222366	-33.1752	0.600278	6209.51	0.822644	6002.55	C10orf28		NM_014472	3'UTR			37	10	R	100004513	AACTACAGGAGATGTGGGTATTTAGACTCCAAAGTTTATACTGAGCTCAGTGCCTGGGAC[CG]CTCCAGCTGCACTGCAGCCAGGGGGGATACCAGCTTCATTCCTCAGAGTAAACCAACCTT
cg12729177	-0.262076	-15.6757	0.622585	9429.78	0.884661	9138.59							37	2	R	10655037	GAAAGGAAGACAAAGCCCAGACTCTGAATCAACTGGTAGGTGTCTGCGTTTCAGCGGCTC[CG]CAGGAGGGTGGGCCCAGTGACTCACCATAGCGATCCTTTTACTTTTACTAGTGACCAATC
cg12731836	-0.192417	-23.9491	0.399901	9885.89	0.592318	9639.56	KIAA1462	57608	NM_020848	Body			37	10	R	30318683	CCTCCCTCACGTGGACAGGCAGGCTGTGGGCTTGGGCCATTCCTCTGGCCTCCAGGTTTT[CG]TGCTCCCTCGGCTTCTGGCTCCTGGCTTCTTGCCGTCCTCTTCTCCGGTAGGCTTGGTCG
cg12774391	-0.187061	-22.6594	0.496442	8439.25	0.683503	7927.28	USP47	55031	NM_017944	Body			37	11	F	11931933	GGCAGCCTGGAAACAGCAATGGGTACAGACTGAAAAACCCTGTTCTCTTTAACTGAAGGA[CG]AGGAAAAAGACAGCCTAGCAAGCCAGAAAACTTTTAGACCATAACTGCTGTGCTCTAACC
cg12779616	-0.187105	-17.8817	0.510377	5011.26	0.697482	4936.2	PARD3;PARD3;PARD3;PARD3;PARD3;PARD3;PARD3;PARD3;PARD3;PARD3;PARD3	56288;56288;56288;56288;56288;56288;56288;56288;56288;56288;56288	NM_001184786;NM_001184791;NM_019619;NM_001184789;NM_001184790;NM_001184788;NM_001184787;NM_001184785;NM_001184794;NM_001184793;NM_001184792	Body;Body;Body;Body;Body;Body;Body;Body;Body;Body;Body			37	10	F	34662402	AAGGCTGCTTAAGAGCAGTGTCTAAGCTTTGGCAATCTAATAATGCTAACTAGTGCACTC[CG]AGACACTGAGGAAGAATTAAAGCTTCGGCAAATCACATGGAAAGCTAGTTGTTTTTTTTT
cg12814730	-0.199883	-31.8676	0.496301	6300.94	0.696185	5945.56							37	15	F	101707509	CCCTACCAGCAGTCTAAATTGAGGATCTTAAATCTCTCTGGCACTGCATTTCCCCTCTCC[CG]CCAACATGGATTTTGGAATAAGGCTGATCTGGTATGAATTTTGGATCTGCCATTTATTGG
cg12861996	-0.193315	-18.6615	0.600372	3398.75	0.793687	3437.72							37	2	R	145361827	TGTATGTTGGATACATTTCAGTGTCATTAAATAGTCTTTCATAACGCTCTTTGTCTTGGC[CG]TGCCATTATTTATTTAATCAGTCCCCTAGTGTTGAGCATTAAGGTTGTTTCCAGTCTTTT
cg12874792	-0.182537	-17.1906	0.491611	12740	0.674148	12429.2	RAD51L1;RAD51L1;RAD51L1		NM_133509;NM_002877;NM_133510	Body;Body;Body			37	14	F	68831098	TGGGGAGGGCCAATTTAGAGGACAGATTGACCAGGGCGAGCAGCAGGATATCTAGAAAGA[CG]CTTTGCTTCTAAGGAGCGGGAGCCTAATCCCGTTACAGGCTGGAGGGAGACTCCTGGGGC
cg12893905	-0.230885	-20.3108	0.454041	5726.2	0.684927	5242.61							37	10	R	25371349	AGATTTCTTTCCACTGTTGTCTGCCACCATCACTGTTTGCCTGTGATCTAAGGCAAGTTC[CG]TCAACAGAGCGGGAAACATTTCCTTTTTCTCATTCCTGGCTCAAGTGTCCTCTAAATGTG
cg12895304	-0.18012	-18.0657	0.609786	9931.27	0.789906	9950.86	PCCA;PCCA	5095;5095	NM_001127692;NM_000282	Body;Body			37	13	F	100807495	GAATGATTGAAAATGCTGTTGCAGTTAGTTCATGTCACATGAGTTAAATGTGGTCGAATT[CG]CTACTGGAAATCAAAGGCTTTGTAGCATCTGGCAGTGTTGGTTGCTGATCCTGCAGGTGG
cg12948928	-0.170376	-18.8131	0.448975	12581.8	0.619351	12471.8							37	14	R	95475397	CATGTGAAACAAGTAAAAATAGCCAGCTAGAGAACTGACCCAGCAGAGTGCCAAGTCCAT[CG]CTATCACTCAGCCAATGTTAGGCATGGTAATGAATGAATAAATTTTAAGAAAGATCAACA
cg12964792	0.172096	18.701	0.576915	8999.94	0.404819	10641.9							37	1	F	229335776	GTGGAGGCTTTGCAGGCTATATGATCCCTGTCACAACTATTCAACTCTGCTACTGTAAAG[CG]AAAACAACATAAACAGGAAGTAAGCACACAGGCAGCAGTGTGCCGATCAAACCGCACCCA
cg12990786	-0.214378	-21.4629	0.531284	5056.65	0.745662	4495.67	PDXDC2P	283970	NR_003610	Body			37	16	F	70077744	AGGCAACTGGACAACTTGGTCTTTGGTAAGATCACTTATGATAACAAAGTGAGTCAGCTT[CG]CTTCAGACAAGCAATGTGGCAGTGATACAAAGACATGCTATTTTGACAAATATTATTTTT
cg12999063	-0.189756	-16.1836	0.574009	3720.41	0.763765	3586.35							37	3	R	37225266	GTAGTTTCTTGTCCTTAAAATTCTTTCCTGTTGTCAAGCTACCTGAAACGTATTTGTCCT[CG]ATACCCTAGGGGCAGGGTGGCTGATAACTAAGGTGCCTGGGAAACACTTCAGAAGCAAGT
cg13040051	-0.19363	-25.3463	0.595716	4128.21	0.789346	3917.45							37	8	R	29437415	CTGTTCCAGGCTGTGGCTCTCAGCTGGTAACTGAACCTGTTCTGGTGGTCTGAGCACAGG[CG]CCCTGGAGAACTACAGAGATATGATTTACCTTTGTTTGACTGTGGCTCTTTCTCAGCCAT
cg13057576	-0.178403	-22.1615	0.495693	9183.16	0.674096	9154.37	SYNE2;SYNE2;SYNE2;SYNE2	23224;23224;23224;23224	NM_182914;NM_015180;NM_182910;NM_182913	Body;Body;Body;Body			37	14	F	64692154	CCTACCCCTGCAGCTGCTCCTCCTGCTGCTGCTGCTCCTGGCCTGCCTGCTGCCCTCCTC[CG]AAGAAGACTACAGCTGCACTCAGGCCAACAACTTTGCCCGGTCCTTTTACCCCATGCTGA
cg13066943	-0.171077	-16.5621	0.560645	7294.51	0.731722	7186.39	SOGA3	387104	NM_001012279	3'UTR	chr6:127796286-127797356	N_Shelf	37	6	R	127793326	TTTCCACATATCCTTTTTGCAGACATGCAAGATACTTCACTTTCCACAGATTTTCATATC[CG]TCAACCAACCTGTGAATATTTACAAGTATGTGACTTCAACAAGTGCGGAGATTGCTGACT
cg13072209	-0.317681	-15.115	0.595378	9852.98	0.913058	8837.32	SLC22A23;SLC22A23;SLC22A23;SLC22A23	63027;63027;63027;63027	NR_104448;NM_001286455;NM_021945;NM_015482	Body;Body;Body;Body			37	6	F	3298568	AAGTGTGGCTTAGGTGTGGCCCGGGAGCTTCCCAGGCAGGTGGCGGTCAGTCTCCAGACA[CG]CATCAGCCCAATCAGGGGAGATAAAACTGTGGGCACTGAAACGTTCCCAGTTTTCTTTTC
cg13087761	-0.191034	-14.6689	0.369955	11276.9	0.560989	11162	FSCN1	6624	NM_003088	3'UTR	chr7:5647104-5647340	N_Shore	37	7	R	5645778	CAGGGCGTGACGGCCACAGGGTCTGCCCGCTGCACGTTCTGCCAAGGTGGTGGTGGCGGG[CG]GGTAGGGGTGTGGGGGCCGTCTTCCTCCTGTCTCTTTCCTTTCACCCTAGCCTGACTGGA
cg13088432	-0.200827	-26.118	0.522062	3792.56	0.722888	3880.41	TNKS	8658	NM_003747	Body			37	8	R	9522664	ACTTCAAGCTTTTGTACTCTAGACTAAGTTTTCCTCCCCTCCTTTTTAAAATTCTGTTGA[CG]TAAGTTTCCATTTGCTGTTTTGAAATTTGTTACATTGGTTTCCTTGAGCTTCCTGTCAAA
cg13104618	-0.212772	-16.3245	0.60973	5839.24	0.822502	5900.02	ARL5B	221079	NM_178815	Body	chr10:18948113-18948711	S_Shelf	37	10	F	18951094	TTTGTAACTATATTTATCTATTCCAGTGGAATTAGATATATTAGAATAACAGGCCCAAAG[CG]CCACCTCACACCAACTAAATTAGATTGGGGTGAAGAGGCCTGGGCATCACTGCCAAGGTA
cg13110495	0.171456	15.4973	0.491459	10699.1	0.320003	10955.3	CTSH	1512	NM_004390	Body			37	15	F	79229592	GGTCAGCCAAACACAGCTTCAGAGCCTGGGCTTCTGCTCCCTCCACCCACCAGCCCCCAG[CG]GGCCCTTTCATGGGCTGGGTCACTAACTGACATCCTTCCAGGAAGGAAGGAAGGCGTTCC
cg13114921	0.197004	13.8234	0.38753	14316.7	0.190526	14257.2					chr12:30975385-30976292	Island	37	12	F	30976001	AAAGCAGGCCCTTTACACACCGGACTCCGCGTCTTGTCCCAATACAAATACATGAAAATG[CG]GTTCCTCAGGTGGCGAGAACAGTGAGCACTTCTGAAGCAAGCCCATTAGGAACATTGAAG
cg13149785	-0.174967	-18.7162	0.497541	6978.57	0.672508	6733.95	AFAP1;AFAP1	60312;60312	NM_198595;NM_001134647	5'UTR;5'UTR			37	4	R	7889410	TATATTACTATTTTAAGGATCAGCACTGCCAGCACTGCAAACTTAAACTCAGAATATTCA[CG]TACGCATATACTCTTACTGGGCAACACATGGTTTCAGTATTTTCTTAGACACAAAGGAGG
cg13181974	0.21192	19.9847	0.409493	5977.31	0.197573	5380.73	MEIS2;MEIS2;MEIS2;MEIS2;MEIS2;MEIS2;MEIS2	4212;4212;4212;4212;4212;4212;4212	NM_172316;NM_170674;NM_170675;NM_172315;NM_002399;NM_170677;NM_170676	Body;Body;Body;Body;Body;Body;Body	chr15:37390175-37390380	N_Shore	37	15	F	37389489	CACTGTCCCCTCCCCTCGGCATCCCGTCGCTTTGCCCACCTACCCTCAGCCGGAAGAGCT[CG]TGTGGTACACGTTAGGATCGTGCATCTCACCCCTCGCCAAGTGCTCTCAGAATATAAAAT
cg13204558	-0.198142	-19.0013	0.486005	3703.5	0.684147	3412.66	NTN4	59277	NM_021229	Body			37	12	R	96136438	TTTTTAGCTGCTAGCTTGAGGAATAATATTCAAGGCCGTCCTGTGGACTCCCTTGGAACT[CG]TTCCTTCCATGATGGCACACTTACACTGTTCTATTGTTGTTGCCTATTTACTTGTCTGTA
cg13223806	0.186885	18.8768	0.367721	2618.62	0.180836	2261.84					chr2:60782535-60782779	S_Shore	37	2	F	60784449	GGCCAGCAGACGACCCCTCCCCTTCCCTCCTCCCCCTTTTTATCTTGCCCGCGGAGGAGA[CG]CCCCAGGACTTCCTGCAGTATATATTCTGCCTCTGATCTCCGTACTTAATAGCCAAGTCC
cg13236904	-0.201993	-28.2922	0.569678	13480.7	0.771671	13056.7	ERBB2;ERBB2;ERBB2;ERBB2;ERBB2;ERBB2	2064;2064;2064;2064;2064;2064	NM_001289938;NM_001005862;NM_001289936;NR_110535;NM_001289937;NM_004448	5'UTR;5'UTR;Body;Body;Body;Body			37	17	R	37862427	GGCTGGGGTCCAAGTGGGCCAGGTGTGGCAGTTCAGCCCTATGCCCCATGGCTGATGGCT[CG]CGCTGGGCAGGTATGCAGGGCTGACGTAGTGCCTTTGTGGCAGCAGTTTCGTGGCACACA
cg13239126	0.411652	48.6177	0.8223	2305.19	0.410648	2465.77	KIAA1026;KIAA1026;KIAA1026;KIAA1026		NM_201628;NM_001018001;NM_015209;NM_001018000	Body;TSS200;Body;Body			37	1	F	15256136	CAGATTTTAGTCCCAGCAGATAAGCACACCCAACATGTCATTAAACCCGGCCGAAGCCAT[CG]CCCTGGGGATCCCGTGTTTGCTGTGAGTCACTAAGGGCTGTAAACACTCCAGAGAGACAG
cg13288846	0.171813	13.7135	0.648142	15119.4	0.476329	17598							37	7	R	155234510	GTGGAAGGAGTAAGTGAGCAAGGAATACTGTCTGTAAGGGGCTTGGGACTTAGTCTGGCC[CG]TGATGCCTGTTCTACCATCAGTAAATGTTGGAAATTATCGTCACCATCGCCACCACCTGC
cg13321920	-0.268282	-29.6151	0.300232	1751.83	0.568514	3795.17	SH3PXD2B;SH3PXD2B	285590;285590	NM_001308175;NM_001017995	Body;Body			37	5	R	171838719	GGTAAATGAGTGCTATGTGGAAACTCTGGGGAGCACACCAGATGCTCAGCAAGAAATCCC[CG]CTCCTTACACTCTGCCCATATTGAATATGTTATTTTGAAAGTTATTTGGGGATAACTTTT
cg13331610	-0.207084	-18.2287	0.57055	3228.32	0.777634	3274.23	FSTL1	11167	NM_007085	Body			37	3	F	120156942	GGCCAGGCAACATGATGAGAAAGTAATAAGAAGGATTCCAGAAAACAAAATTAGGGTCCA[CG]CAATAGTTTCAGACAACTATTTCTGTAAGCCATTTGCAATACTGCATCATTATTTTTAAA
cg13353330	-0.185745	-20.4733	0.489524	10985.4	0.675269	11049.8	IL1RL2	8808	NM_003854	Body			37	2	F	102841996	TTGTAATCAAGAAAGGGCAGCAGAACCAGCTGGAGAAGGTGCCCCATGAACATACTCAGG[CG]CCACCTCTGGACAGTCTCATGTTGACTCAGCAGAACCTGGACGTGTGTGTTTTGAAAGCA
cg13372276	-0.524237	-16.801	0.280255	9032.37	0.804492	9135.37	TPP2	7174	NM_003291	Body			37	13	F	103307218	TGACACTGATGCAGTCTGTTTCCATAAGAACTTGGTGGTAGAAGATCAGCTCAGATTTTG[CG]CTTACCTTGGCTTTGCTCAGGGCAGTGCCTACCCAGAGAGTGAACCTCAAGAAGGAGAGG
cg13394726	0.195459	19.2265	0.549613	10095.1	0.354154	10059.2							37	1	R	46946908	GGGGAGGGAGCAACCCTGACTGTGGGTCGATAGACGAAAATTTCTCCCTGTCCTCTTGCT[CG]TAAAATGTTTGTGGCCAACATATTGCACAACATTCCCAGAGAGGCCACAAAAGGCAGTGC
cg13396967	-0.171641	-27.3026	0.504876	10368.6	0.676517	10340.2	SLA;SLA;SLA;SLA;SLA;SLA;TG;SLA;SLA	6503;6503;6503;6503;6503;6503;7038;6503;6503	NM_001045557;NM_001045556;NM_001282965;NM_001282964;NM_001045557;NM_001282964;NM_003235;NM_001282965;NM_001045556	1stExon;1stExon;1stExon;1stExon;5'UTR;5'UTR;Body;5'UTR;5'UTR			37	8	F	134115055	ATTTGTTCCAAGATGCAATGTTCTGCCTTCCCTTCCAAGCACAGGCATCTCCAAGGAAGG[CG]AGAAAAATCAGAAACAGAGCGCCTCCGCTGTGCCCCTAAGCTTGGCCAGGAGTTGGCCTC
cg13420393	-0.17613	-15.9115	0.490954	10531	0.667085	10761.8	NCOR2;NCOR2;NCOR2	9612;9612;9612	NM_006312;NM_001077261;NM_001206654	Body;Body;Body			37	12	F	124959730	GTGAGATGTGGGGGCAAGGACAGCAGGGGCCTGGACAACCCGGTGCTCCCTCCACACACA[CG]GACTCCTCGAGGGAAACAGAGAAAAGGGCTCATATCCCTCAATCGCCCCAATGCAGTCCT
cg13422185	-0.212897	-13.6603	0.548325	4396.38	0.761222	5548.34							37	4	R	140165136	GATTACAGGTCTGAGCCACTGTGCTCAGCCATGAAACTCCAATTAAAATAGTAGGCAGGG[CG]CAGTGGCACATGCTTGTAATCCTAACACCTTGGGAGGCCAAGGCAGGAGGATTGTTTGGG
cg13424603	-0.245325	-14.8915	0.557003	6678.5	0.802328	6021.22							37	3	R	189304507	AAAGCAGGATCCGTAGCAATGGACCTAGCCTCAATTTCTCTACTATTTGAGCTGACCTAT[CG]TATTGTTAGATAGTTCTGTTTAGAAAGCGCTTCCTTATATTGAACCTTATTTTGCCTTCC
cg13473803	0.203496	20.2704	0.564977	16203.8	0.361481	18300.1					chr10:103051128-103052162	N_Shelf	37	10	F	103048104	TAAGACCCCTAGAGGCTTTCAGTCCTGCCACAGCATGAAGTTGGCTCATATCAGAGCCAG[CG]AGCCAGCTGGAAAGAAAGGACATGGGTCAAGGCAAGCCCAGTCTAGCTCTGTGGAGGCCA
cg13513232	-0.184047	-15.7301	0.529206	5882.44	0.713253	5796.52							37	9	F	84435798	AGTGAGAAATCGCAGAACTGCCATGGTAATGGAGAGTGCAGTGACAGAGATGGGGAGAGA[CG]GCTGTTTCTCTGTTATGAAACATGTTTTCATAGGTAATTCTGATGTACAGTAGGTATTAA
cg13562122	-0.183699	-21.7978	0.580522	13153.1	0.764221	12981.3	ECE1;ECE1;ECE1;ECE1	1889;1889;1889;1889	NM_001113347;NM_001397;NM_001113349;NM_001113348	Body;Body;Body;Body			37	1	R	21587009	AGTCCCTCTTTTCGGAGCCTTGGTGTTCTCAGCTGCAAAGGAGCTCTGACATCTGCCTGT[CG]GAGTGGCAGTGAGGAATGCCGTCACCGTGAGTATGTGAGGGCCCCTGGACAGAGCCTGGC
cg13564464	-0.1937	-15.3958	0.481435	3189.56	0.675135	2978.21							37	9	R	35935806	GTTTTTGAATTCCAACCATGGATTTCCCAGCTACTGGCAGTGAAACTGATCTTTTCTGTA[CG]TACTCAAGTCAACACTCAAGAATTTCAACTTACCTTTAGCGAAAGCAAATATTTATATTT
cg13615998	0.177842	14.5405	0.514324	5746.76	0.336481	6734.66	HOXC10	3226	NM_017409	Body	chr12:54378696-54380102	S_Shore	37	12	F	54380956	TATAAGGGGCTCATTGGGTGTAGAGGAAGATGAAATACTGAGAGCGGAGCAGGCTGGGGG[CG]GCCTGGATCTCCTGGTGCTTTGTATATGGATGCGACGCACACGCATGCCTACGGGCGACC
cg13623749	0.174646	21.3137	0.620553	3090.53	0.445907	3121.53	JARID2	3720	NM_004973	Body			37	6	R	15329886	TTTAATAAGCGGGTTAAACCGCATGCGCTCTGTCTAGTCTGTGAAGGTCAGCCAGCCATT[CG]GATTTTATCTTCCCATTTCTAGACTGCTGACAGAGTTCTTGTGCAAAGTTAGGAATCTTT
cg13724111	-0.257722	-16.7938	0.636342	3060.57	0.894064	3005.51	ADAMTSL1	92949	NM_001040272	Body			37	9	F	18825658	TACAGAAAAGTACATGTATCATAAAGGTACCAAGTGAACACTCCCCACCAGACCAGCCCC[CG]GTCAAGACACAGAGCATCGCCAGTGGCCAAGCCACTTGTCCCATTTCTCAGTCACAACCC
cg13733906	-0.191071	-18.0805	0.633748	8748.91	0.824818	7988.18							37	2	F	114726607	AAGGGACTTACCTTTGTCCCTGTTCCTACATCCTTCTAGGCTCTAACTGGTTTGATGAAG[CG]TGAGTAGCTCAGAGATATACATGCCAAGAACGGCCTGGAACAGTTTTATTGCCCCTCCCC
cg13752114	-0.228381	-13.6729	0.649448	4733.48	0.877829	3974.28	MUC4;MUC4;MUC4	4585;4585;4585	NM_018406;NM_138297;NM_004532	Body;Body;Body	chr3:195489669-195489943	Island	37	3	F	195489708	CCTGCACCGCAACGCGGCTTCCCGCCCACCTCGCTGCTCCCGGTGCGGGGAGGGGGCGGC[CG]GCGCTCCCCAACCTACCTCCGCCGTCTTCATGGTCAGGCTGAAATGTCACAGTCTGGTTA
cg13752726	-0.400938	-24.8108	0.296115	14331.5	0.697053	13218.7	SOHLH1;SOHLH1	402381;402381	NM_001101677;NM_001012415	TSS1500;TSS1500	chr9:138593527-138594253	N_Shore	37	9	R	138591683	GGGGTCGCCTCGGTTCCCACTTATGCGGTGGTCTCGGTGCCCTTGGGCACTTTGGAGATG[CG]GGCTCTGCCCTTAGGAGCCCAGCCCCTGGTGGGAGTGGGCGGGCTGGGCTGAGTTGTTTA
cg13755270	-0.230806	-25.3729	0.499624	4645.25	0.73043	4554.65							37	3	R	188644844	TACAGCAATTATGAACCATATCTACTGTTTCAGGTATGGATGTTATCTCTGGGTCTCACT[CG]CCAGGCTATGGCAAAAGGCCCCACAAAGCTTTCATCTCCCAAGCATGTAGAAAATCCCTG
cg13768503	-0.202415	-16.4067	0.459159	4427.88	0.661573	4459.01	MAMDC2	256691	NM_153267	Body			37	9	F	72767353	TTGAACACTCTCCAGCACTTCATTTGATGCCACAGCTCCCTAGGAAGGAAAGCAGTCCAG[CG]CCATTTAACAGATGAGGAATGCTCAGGCAGAAAATTAAGGACATTGTTCAGCATTACACA
cg13774183	-0.181327	-22.0586	0.529721	8072.03	0.711048	8087.49	TRIO	7204	NM_007118	Body			37	5	F	14443983	AGGTCAAGAAGAACTGTAAATCTTCTTTTATGACGTTTCCAATGGGAGAGCCTAGTTCTA[CG]GATAAGAGAGTGGAACTATTGGGTTGGTTATCATTCTGAAATCAGTATTCCCTTTTATAG
cg13776324	-0.197269	-24.3913	0.411143	3490.97	0.608411	2784.54							37	2	R	27939894	AGCCAGTGCCTCTCAGCTTAGTGCTCTTCCACCCGGCTTTTCTTTCTAAAAAGTGAGTTT[CG]TCTTTGTTGTTTGTTTGTTTTTGTTTTTTTCTGAAAGTAAGCATGAAGCATTACAGGTGC
cg13782176	-0.183746	-16.0734	0.489726	14087.6	0.673471	13693.4	PFKFB3;PFKFB3	5209;5209	NM_004566;NM_001145443	Body;Body	chr10:6262647-6262871	S_Shore	37	10	R	6264761	TGATGATGGATGATTGATTTTGCGTGGCTCTCTGGCCGGTCTGATGCAGTCTGTGGCCAG[CG]GCAGAGCCCCTCCCGAGTGCCCTGAGCTCACGTGGGCCCGGCCCTCTGTGCTCAGTCCTA
cg13800005	0.185262	19.2557	0.623624	4362.98	0.438362	3775.39							37	7	R	39629290	AGAAAGATAATCCATTAATCCATTTTGATCACTAATTCTGTTCTGAGCTTTTGTGCTTTC[CG]TAATTAAAGGTAATTTGCTTAAGTATCTGACATCTCCATTACAAAATGCTCTCCAGTTCC
cg13801569	0.188259	18.1049	0.636526	8816.4	0.448267	8192.3	TOX2;TOX2;TOX2;TOX2	84969;84969;84969;84969	NM_001098797;NM_032883;NM_001098796;NM_001098798	Body;5'UTR;5'UTR;Body			37	20	R	42588202	GTCAAATTACAATTTCAAAGATTTCTTTTCTTCTTCTTTTTGAACCGCTCCAAGATCGAA[CG]CTGTCGTTGACATATTTCCCTTCCGACAACACGAGCCTTTTGTGGCATGATTGAGGGCTT
cg13805416	-0.202744	-17.9199	0.434718	7024.07	0.637462	6524.59	PDLIM3;PDLIM3;PDLIM3;PDLIM3;PDLIM3	27295;27295;27295;27295;27295	NR_047562;NM_014476;NM_001114107;NM_001257963;NM_001257962	Body;Body;Body;Body;Body	chr4:186455983-186456864	N_Shore	37	4	R	186454178	CAGGTGTCCATTTTCACATGTGGCCTTCAGAATGCAGGCTTTGGAGGCACACAGACCTAG[CG]TCAGAGCCTGTCCCACTGCTTGTGATCATCGGCGGGTTAATAAATCTTTTGAAGCCTCAT
cg13824665	-0.20028	-24.2421	0.577054	5798.32	0.777334	5833.74	TTLL5	23093	NM_015072	Body			37	14	F	76183993	CTTGAACAAGTTATTTAATAGACCACATTTAGTTTTCACATCTGTTTTTCAACTTGGATA[CG]ATATTATCTACTTCATAGGGTTGCTTTAAGGATTGAATTAAGTATGACATTATAAAACAC
cg13829680	-0.191224	-23.1641	0.601857	9048.35	0.793081	9716.67	VAV2;VAV2	7410;7410	NM_001134398;NM_003371	Body;Body			37	9	R	136746975	TTCATACTACTCCAGGCAGCGTGTGGGGGCGGAAGAGTTCAGTGGCCCCGGCTGGCATCA[CG]GCAACACTGGGGAGGGCGCAGATCAGACACGCAGCAAGTACGTGCTGAGAACCTGCCAGG
cg13875734	0.199257	21.5217	0.398819	5692.58	0.199563	4410.69							37	12	F	52280037	CACAGAGTCATAGCTCAAGGGAATCTGGGAAGGGTTGTTTTAGCTTTCCAACTTCTGCAG[CG]CAGAAGAAACACTGAAAGCAGTTTTAGATTAATGTTGAGGAGCCCGTCTATTATGGACAA
cg13889415	-0.174113	-22.7718	0.368109	7680.15	0.542222	7396.05	COL27A1	85301	NM_032888	Body			37	9	R	116943379	TCCCACTGAGCTTGTGGTTAGACCTGGTTAGACCCCACAAGCCTGGGCTGGGGTGAACAT[CG]GAGGGTGTTCCAGATTCCTTAGAGACTGCTGGGTCCCAGTCACTTACAGAACAGAGGGAG
cg13915277	-0.179899	-15.954	0.419646	2636.93	0.599545	2448.16							37	2	R	171537282	ACCAGCAATGTGGAGAAGCTCACATAAGAAGCTCAGACATTAGCAATAGCAAAATCAGAG[CG]TGAAATTCAGATTAGCCCTCCCCAGGCTGTGAGAGGAAGGGGGTATTGCAAGACTTGGCA
cg13948857	-0.176817	-36.0403	0.404179	5715.03	0.580996	5969.73	C5orf56	441108	NM_001013717	Body			37	5	F	131763756	TCTATCAGTGTAGGCAATGGGCAGCTCCAACTGCTCTCACAGAAAGCTAGAGGAACATTT[CG]GTATTCAGAGCCTTCAGACACATGGGCTGGGGTTGCTCAGCATCTGGCCTCCATGGGGAA
cg13971030	-0.185012	-20.3442	0.433106	9223.97	0.618117	9477.39	SLC1A2	6506	NM_004171	Body			37	11	R	35366721	CTGAACCCAAGCAATCCAGTCCATGATGCTTGGCCTGTTTCATGCCAGTATCACATATGC[CG]CCAAAGGACTCGCAGTGCTAAGACCATCACACCTCATAACTCTTGCTAAATACCAGGGTT
cg13993576	-0.182196	-23.5196	0.609226	7087.4	0.791422	6797.23							37	20	F	56535017	GCCAACACCTTGATGTTGGACTTCTGGCTTCCAGAATTGTGAGAGAACAAATTTCTGTTG[CG]TTCACTGTGGTTCTCTGTAACAGCAGCCCTAGGATAGTAATGCAGAAGCTAATTTACTGA
cg14009473	-0.270317	-16.0298	0.492892	11202.9	0.763209	9460.29	JARID2	3720	NM_004973	Body			37	6	R	15502099	TGTTGCATGCACGTGCACACATCTCCATATGCCAGGGATAAGTAACTGGGCTGCATGCTT[CG]TTTCCCCTGCTTCTCCAGTTCCGTTTCATCCTGGTGCTCGACAGCTGCCCAGATCCAGCT
cg14024893	-0.219092	-44.127	0.449211	7089.43	0.668304	6992.27	ENTPD2;ENTPD2	954;954	NM_203468;NM_001246	Body;Body	chr9:139943099-139943715	Island	37	9	R	139943146	GGGGCAGCTGCCCCCGTCGGCCCCTAAATGGTGCTTGGCAGCTTGGCGGAGTGCACCTGA[CG]CAGCAGCAGGACAAGCGCAGCCAGGAGCGCGGAGGCGAAGAGCAGCAGGAGGACGACCCA
cg14040131	-0.222776	-20.0614	0.602123	3619.12	0.824899	3318.52	GPSM1;GPSM1	26086;26086	NM_001145638;NM_001145639	Body;TSS200			37	9	R	139247374	GCTGCACTTGCTGGGGGAGTGTTTACGGAGTGCGCCTGTGTGTGAGTGCGAGCCCACGTG[CG]TGTGTGTGAGCCTGTGTGTGTGCACGCACTCAAGTGAGCAGGGGCGGGCGCTAGGAGGGC
cg14079189	-0.192602	-13.7945	0.533431	12370.2	0.726033	11902.1	ITGA1	3672	NM_181501	Body			37	5	F	52239555	TGACACCTTTTCCGAACCAGCCCTGTGGAGGGAGTCATGCCCTACTCCAGTGCTGGCCCA[CG]CTGGCCCACGAATCCATGTTTGTTACCCATCTCAGTGCTCTGAGATGGGGGCTCCTCCCC
cg14101442	-0.204743	-17.9997	0.610185	1977.05	0.814929	2119.7							37	11	R	130742236	CAAGTCTGAAAATAGCATAGTGTGTCTGCCAAGGTCTGCGGGTGCCCAAATTTCCCCCAC[CG]CTTCACGGTGGCCTTGGCTTTACACACTGTTGCTACCAAGTCACAGAAGGAAAAAGATTC
cg14109086	-0.184097	-22.1471	0.575956	7102.98	0.760053	7360.38	RFX2;RFX2	5990;5990	NM_134433;NM_000635	5'UTR;5'UTR			37	19	R	6098006	GTCTGGCTACTCCTTACTGAGGGCTGCTTTTTTTGCCCATTTGCTTGATTCTGTGGCCAA[CG]TAACACTCTCTGCTGTTCTTGAAAAACCCTCTTTCTTCTTTTCTTATACAAGAATCAAAA
cg14142253	0.182853	14.6574	0.502712	9818.53	0.319859	8224.26	CYGB;PRCD	114757;768206	NM_134268;NR_033357	3'UTR;Body			37	17	R	74523679	ACCAAGGGGCACACACGGGGGGCCCCCCTGGCAAGCCTGACGCAGATGAATAGACAGGGC[CG]ACTGCCGGCCAGGAGGAGGGTGGGGTGGGGAAAGCCCTCGGCCCTCGGAGCTGAGGGTGA
cg14157527	-0.261941	-15.3713	0.595229	8089.57	0.857171	7630.51	FREQ		NM_014286	Body	chr9:132934213-132934483	S_Shelf	37	9	R	132937709	TCTCAAATGTCAGAATCTCCTGGTTGATTAATAAACATGAAGGTACCTGGGCTGCCCTCC[CG]GATTTCCGATTCTTTAGGTCTGGCTGGGGCCCAGGAATTTGCATCCTTGACACGTGTTTG
cg14173476	-0.186614	-17.0469	0.42762	8312.31	0.614234	8374.15	EPN2;EPN2;EPN2	22905;22905;22905	NM_001102664;NM_148921;NM_014964	5'UTR;Body;Body			37	17	F	19190476	GGACGTTTGCATGTTAAATACAGCCTGGCAGGCCTGCAGGCTGGCCATCTTCCCCCACTG[CG]GCTGTCTTTGGCCCTGCCTCTGCACCTTCGCCTGTGCCATTCCGTTCTCTCTGCTTGGAT
cg14189106	0.188923	17.1395	0.577336	3629.6	0.388413	3016.52							37	8	F	95284951	CAGCAAATATGGTTTGTGCTCAGCCGAGGGATTGCCATCTATACTCAATGTGAAACATCA[CG]GTTGGATGGGGAACAGATGTTTCTGCCCATTAAAATTTATATGAAAACTATAAACGTTCC
cg14213971	-0.210086	-20.6614	0.712835	12825	0.922921	12762.4	SMAD9;SMAD9	4093;4093	NM_001127217;NM_005905	5'UTR;5'UTR			37	13	R	37453966	GGGTGGCATAGGGACCAACCCGCCCGTTCTTCTGGGAGCAGCTGGGACCAATTCAAGTTG[CG]AAGTGTGTTGACTTTCTCCTAAGCCCTTGAACAGGGTGGCCAACTCTGGAAAACACGACA
cg14232108	0.188883	20.016	0.487699	12475	0.298816	13712.5							37	9	R	33202784	CTGGGGAGGAAAGGGAACCACAGTATGTGTGTTGGTTTCTCTTCTATCTGAAAGCTCTTT[CG]CCCTTTTCTGCACTCAGGCCCCTGGCTAGCTTTCCTGATGTGCCTCTGGGATTCTTCCCC
cg14245034	0.215245	22.3828	0.664372	8047.03	0.449128	8193.82	ANXA13;ANXA13	312;312	NM_004306;NM_001003954	Body;Body			37	8	R	124720335	GTGTTTCTACTACCCAGTCACTGAACAGTGACCTCACTTTACATTTCACAATATGTGTAT[CG]TATAAGCAGTGCCGCTGAATGATTTCCTGTAAATACTTACAATGGTTTGAGGCACCAGGG
cg14264937	-0.187647	-14.9166	0.57418	8467.46	0.761828	8118.52	ARHGAP32	9743	NM_001142685	Body			37	11	R	129035377	AAATAGCAATAGAAAAATTCTAACAAAGCCCCAAACCAAGCCTTGACAGAATCAGAAGTA[CG]AGAAGAAAAATTAACTGTCTTTGGAGGAAAAAACATTCTCCAGACTCTCTGCAAATCTTT
cg14285286	-0.175815	-20.4301	0.627665	10899.4	0.80348	10384.5	KLHL29	114818	NM_052920	5'UTR			37	2	F	23721240	AGTGTAGACTCCATTCTGCTGTCTCTACCTTGGCCTCCATACCGAGTGGGCTGGAGGCTG[CG]GCACCAGTGAGGTGCCCTGACATCCAGCTGGCTGTGACAAATCAGAACAAACACCCGATC
cg14291442	-0.194395	-21.6668	0.507549	9736.6	0.701944	10015.7							37	10	F	80123616	GAGGATGAGGCAGCTCCCTTTGGGTCCTCACTCCAGTGGCTTTCATAGGAGGGGCCTGAG[CG]TCAGGACAATTCCTGGCTTGGTTTGTCTGGGGAAGTCTTTGGCTAAAATACCAGGGGCAG
cg14295786	-0.179627	-18.5724	0.455528	4476.53	0.635155	4030.39	ITGA11	22801	NM_001004439	Body			37	15	R	68635489	TTTTAATTCTTAGCAGGGCACTTGGCAGCCAGTGAGTACTTGGTACATGGTAGCTCTTCT[CG]TTCATGAATCCATCTGTAAGCATCTCCCCAGTGGTCGGGAGTCGAAGAATCAGGTGTCAC
cg14320472	-0.213292	-18.8156	0.553248	4585.62	0.76654	3837.73							37	3	R	189304458	TTAAGGACCTACTGAGCCGGAATGTTAATCAGATGCCTAAATTTCCCCTAAAGCAGGATC[CG]TAGCAATGGACCTAGCCTCAATTTCTCTACTATTTGAGCTGACCTATCGTATTGTTAGAT
cg14328719	-0.173918	-19.6921	0.618253	2926.19	0.792171	2591.94	FAM184A;FAM184A;FAM184A	79632;79632;79632	NM_001288576;NM_001100411;NM_024581	Body;Body;Body			37	6	F	119284763	TTGGAACACTTTAACTTGTAAAGGAAGGATAGATTCAGTGTTCTTAATAGAGAAGTTTTA[CG]AGCTGTGAAAGGAAAGGAAAATTTCTGGGTAAAGTCCTAATAAAAATTAGGCATGACGTG
cg14350146	0.232153	14.0915	0.590685	767.996	0.358531	628.19	CLIC5	53405	NM_001114086	Body			37	6	R	46021332	CTGAAGTTGCTTATAATTTAGAAAGTGGCCTTCCCTCCCACCCAGTAAATGTACTTTAAT[CG]TTGAGGTCGGTATTAATGATTTCTGGGAACTCATCACGTCCCATGATGTGTTGGAAAACA
cg14370568	-0.1795	-26.6653	0.372053	5924.98	0.551553	5900.42	THRB-AS1;THRB;THRB;THRB;THRB	644990;7068;7068;7068;7068	NR_046244;NM_001252634;NM_000461;NM_001128176;NM_001128177	TSS1500;5'UTR;5'UTR;5'UTR;5'UTR	chr3:24535844-24537436	N_Shore	37	3	R	24534711	TGCTTAAAATACTTTGCACTGAAACACGTTTTTCATTGTTTCCTAGCCTCTGACTGATTT[CG]GAATTAGAAAGAATTAAGCAGAAGTGAATTGGGGAGCAGGTCAGTCACTGAATATTCAGA
cg14377928	-0.192873	-15.5263	0.485662	5437.18	0.678535	5100.12					chr9:130461543-130461839	N_Shore	37	9	F	130459594	TGAATTCCATTGCTCAAGGTTGGGAAGAAACCCAAACTACAGAGACAGTGATCTGAGTTA[CG]CTCCTTGGAGTAAAAAGTGGCACCAGCTGTTGGCAAGAAGTTTGTAAAACCAGCTGCTGC
cg14391258	-0.180637	-29.3944	0.577398	8236.14	0.758035	7923.64	UST	10090	NM_005715	Body	chr6:149198359-149199534	S_Shore	37	6	F	149200777	GCGAGTAGAATGTGCAGAGAGGGCTAAACCTTGAGTGAGAAGATGGTGAGGCAGTGAAGG[CG]GCTCTAATACTGCTACTGCTACTTGTAGTAGTGCAGCTAGTACTGCTAGTGAACAGTTAC
cg14450012	0.18383	17.6524	0.736022	1743.94	0.552192	1586.54							37	9	R	118476141	TTCATTACTTAAGGGCCAATCTGAACTTTTGATAGCTAATATGCACTATGAATCATAAAG[CG]TGATGTGTGTTACAACATCAACTGAATTCATTTTAACACAGATTCCTTACTTCAGCATCT
cg14467781	0.193434	34.2036	0.669559	6358.41	0.476125	5750.65	SH3PXD2A	9644	NM_014631	Body	chr10:105614511-105615456	N_Shore	37	10	R	105613129	AAATACTTTCTTAGTCAGAATCTCACCAATAATAAGCTACCATTTAATAAGAGCTTACTG[CG]TGCCAGGAACTGGGCTAAGTGCTTTACATAGATGATCTCATTTAATTCTCCCAACAAGTA
cg14469693	-0.172237	-31.9837	0.552604	10478	0.724841	10148.8	PRDM6	93166	NM_001136239	Body			37	5	F	122518006	CGTAGGGTTCCTAGGTTCTGGCTTCACTGCTCTGGAGGAGGGTGTTGACAATGAGTGGCA[CG]TTGCCTGTGCCTTTGAGCAAGAGAGCTTTTCAAAAGCAGAGATACAGGAGGGTTCAGGAT
cg14471630	-0.196116	-20.2991	0.572817	11020.1	0.768933	10959.3	C14orf132;C14orf132;C14orf132;C14orf132	56967;56967;56967;56967	NM_001289139;NM_001252507;NM_001282464;NM_001282463	Body;Body;Body;Body			37	14	R	96531248	AAGTCACGTCCTCATCTTAATTTGCTCTCCTGGCATTTTGCATTTTCCATGCTGGGATTC[CG]CTCTGGCCAGCTCTGTTGAACAGGCTTTGCTGGTTGGCAGGGATTGTGCACACACATGGT
cg14489081	-0.234056	-18.0504	0.478769	7847.65	0.712825	6906.82	SNX9	51429	NM_016224	3'UTR			37	6	F	158365160	GGCATAAAGCAAAACAGGACCTTGGCACACCGTCAGCTCGAACTCAACACTGGCAGCCAC[CG]TCTCACCCCTGCGGAGGAGCGCTCCCGTCTCCCACAGGTGCCTTACCGCGTTCCCTCCCG
cg14507403	0.216981	45.5679	0.367646	10716	0.150665	9761.37	LMTK2	22853	NM_014916	Body	chr7:97800780-97801030	N_Shelf	37	7	F	97798005	AGTGTCCTGCAGAAAAGCTATATAAAGCCCTCCCTGGCCATTCATGTCAGCATTGAGGAG[CG]GGCTTGCGAGGAACCTATTTACAGGTGTTTGAATGACTCATTCTACCAGGGCGTTGCAGG
cg14508231	0.181482	19.4123	0.473277	10735.5	0.291794	11087.2	FRMD4A	55691	NM_018027	Body			37	10	F	13754779	CCCTGTTCTGGGCCTCAGTATCTTCATGTATGAAAACAGGAGGTGGGAAACACTTATCCA[CG]GAGTGCAAACAAAAGTGGGTAATAAATACTGCCTTTGAGACCTGAATGCAACAGGGTCCA
cg14519524	0.179588	19.9081	0.446328	1500.76	0.266739	1456.94							37	7	F	17604599	CAAATGCCTTTGCATATGTTTTAAGAATAATAAACTGACCACATATCCTTTCCAACTTAA[CG]ATTTATGAGGAAGTTGGTTTCAAATAAACCAAAACAGTGCTACCCACAGAAATAGCAGAG
cg14521546	-0.178988	-15.0579	0.447306	8319.39	0.626294	8812.25	METRNL	284207	NM_001004431	Body	chr17:81045494-81045941	Island	37	17	R	81045501	ACGGGGGCCCCTAAGCCTTTAATGCTGCAGGAATGGGTACATAATGTGGAATGTCGGTGC[CG]GCCGTCTGGCAGCAGTGACGCCATCCCCTGGGCCAGGCCGGCTCCCCAGCACTCTCCGGC
cg14523804	-0.219236	-24.8478	0.438766	6736.94	0.658002	6317.33							37	17	F	75995968	TCAAAGCCAGCAGGGAAGAGGGAGACTCTAAAGCCAGTCTGCTAGAAAGTTGGAGTCTTA[CG]TAACACAGCCAGGGAGTGACAACATACACCTTTGCCATATTTCAATGGCTAGAAGCAAGT
cg14534144	-0.183311	-13.1032	0.377745	7360.6	0.561056	7334.01	TMCO3	55002	NM_017905	Body	chr13:114145965-114146172	S_Shelf	37	13	R	114150007	CTGGGCGGTGCAGGCTGTGGAGCACGAGGAGGTGGCGCAGCGTGTGATCAAACTGCACCG[CG]GGCGAGGGGTGGCTGCCATGCAGAGCCGGCAGTGGGTCCGGGACAGCTGCAGGAAGCTCT
cg14536431	-0.193638	-19.8418	0.42967	7377.15	0.623308	7296	ERG;ERG	2078;2078	NM_001136154;NM_004449	5'UTR;5'UTR	chr21:40032243-40033665	N_Shelf	37	21	F	40030097	ACTGGGGAAGGAAAAAAGAACTCCTTTGCCATACTCCTGCTCTCTGGAAAACTGCTCAGA[CG]CAAGGGGTAAAGAAGCAAAGAGGTGACAAAAAGAGACCTGCATTCAGAGAGATCAGCTGT
cg14544439	-0.540102	-16.1445	0.301944	3245.47	0.842047	3316.7							37	13	R	103331931	ACTACCAGTAATCCTTAGTCACTCCCAACTGTTTCTGCTGTATCTCATGAAGTGTTAGAG[CG]TTTATGAGAAACATAAATACATGTATAAGCATATTGGTCACACCTTCTGGGCTAGCTAGG
cg14568928	-0.182059	-15.3315	0.320236	7117.66	0.502295	7199.91	P4HA1;P4HA1;P4HA1;P4HA1	5033;5033;5033;5033	NM_001142596;NM_000917;NM_001142595;NM_001017962	Body;Body;Body;Body			37	10	F	74778006	AAATAGTACTTTGGCAGAACCCTGCATCCCATGAGATGTCTGGGCCACCCAGAACAGTCA[CG]TCCCCTGAGCCTGAGCTGAAACAGCACATCACCCTTGGGGAATTGTTGCACTGGCCAAGC
cg14576951	-0.189385	-15.4426	0.697894	11959	0.887279	12522.9	INTS1	26173	NM_001080453	Body	chr7:1514354-1514578	Island	37	7	F	1514568	TGGCTCCCCTCACTTGCCCACCCACACTCAGCCTGGCCGCCAGCTGTGGCCGTGATCCAC[CG]CGTGGCACGCCATGAGCAGAGGAACTGGCTCCTTACGGCTTCCATGAGCACCTCGGGAGG
cg14578866	-0.206375	-29.0705	0.604333	9818.67	0.810708	9801.35	PXDN	7837	NM_012293	Body			37	2	R	1680784	GCTTGGGGTTGCCTTCGGCTCTGCAGGTGAAGTACACGGTGTTCCCCGAGGTCACATCTG[CG]TCCTGGGGCTCGGAGGTGATCCGGGGCCTTTCTGTGCCCAACCAGAAAATGGAAACCTTT
cg14601621	-0.295785	-29.6042	0.475425	9925.48	0.77121	7575.71	C9orf3	84909	NM_032823	3'UTR	chr9:97848140-97848525	Island	37	9	F	97848457	TGTCTGTAAGTGCCCGAGGCTCAGGAGAGCTGGGGCTCCCACTCGCGGCAGACAGGCCCG[CG]TCCACCCTGCGTCCACCCCGGCCCGGCGGCAGCACGGTGCCAGTCATCTGCATGTGCTCC
cg14631114	-0.189557	-14.7773	0.490588	4559.23	0.680145	5845.58					chr2:43019665-43020509	S_Shelf	37	2	F	43023945	AAAAAAGCCCCACAAACTCTACAGCTTAAGTTAGCCTAACCACAGCTGAGATATTTCTTC[CG]AAAGAACTAAATGACAAGTTGAGAGAAAGGCCCCATTGTCAGGTCAGCTGTTCCTGAGAA
cg14665891	-0.193391	-21.8043	0.525945	11297.1	0.719337	10254.5	C10orf11;C10orf11	83938;83938	NM_001305581;NR_131178	Body;Body			37	10	F	77536561	GTTTAAACCTTTCCACAGAAATGTCTGAAAGGTAAACAGTTGGTTTTGGAGCAGCTATAA[CG]TGGCATTGTTTAACATGGCAGCTCACTGATGGTTGTCTTTAATTATGGCCGTGCTGTCAA
cg14697542	-0.195998	-19.8191	0.479046	10719	0.675044	11186.5	PLEKHG3	26030	NM_001308147	Body			37	14	F	65194515	ATGGAGGAGCCCAGCAGCTCCGAGGCTCCCGCCAAGAATGGGGCAGGCTCCCTGAGAAGC[CG]GCATCTGCCCAACAGCAACAACAACTCCAGCAGCTGGTTGAACGTGAAGGGGCCCCTCTC
cg14713026	-0.173818	-24.2876	0.51817	4048.61	0.691988	4127.36	MACF1;MACF1	23499;23499	NM_012090;NM_033044	Body;Body	chr1:39874018-39875239	N_Shelf	37	1	R	39870846	ACGAGTACATGAGAGCTCAAATAGCATCAAAATCCTTAGTATCCCACTTAAAGCAAACTT[CG]TGTCATGCTATGTTGCTTTATGAGCCACTCCGTAGCCATGTTTATAATAATAAAAGTACC
cg14723284	-0.171901	-14.8367	0.357513	6216.64	0.529413	6374.64	C21orf70		NM_058190	Body	chr21:46368051-46368340	S_Shelf	37	21	R	46370511	TGGGAGCCCAATGACTTGTTTCTTAAGCCAGGCATCCTTGTGAGCCACATGTTGTTGAGA[CG]CTAGACCAGGGGTCGGAGGTGTGGCCTATGCCAGTCCGGCTGGGAGCGTGGCCCTGTTGG
cg14723638	-0.180047	-18.2124	0.445826	11794.7	0.625874	11357.4	TGFBR3;TGFBR3;TGFBR3;TGFBR3	7049;7049;7049;7049	NR_036634;NM_003243;NM_001195684;NM_001195683	Body;Body;Body;Body			37	1	F	92230196	GCGGAGAAGAGAGGCAGGCAAAGCGGAGACCCTGATGTGTGGGTGGTTCGGGTGGAGGAA[CG]CTGCTAGTGCCCTCAGCAGGCCACTACTGATGCAAGTCTGAGGACACAGACAGGCACTTT
cg14723977	-0.170021	-19.9812	0.433403	7013.7	0.603425	7139.69	WIZ	58525	NM_021241	3'UTR	chr19:15535459-15535853	N_Shelf	37	19	F	15532806	TCATCCCCAGCTGCGTCTGGTCGGCTTGGCGGCCAACTGGAAAACCCAGGGCCTCCATGG[CG]CTCTGGACAGAGGAGGCCCCGATCCCAGCCCCGGCTGCCAGCCAATGCCAGCCTGTCCAC
cg14771766	-0.351354	-27.4713	0.39869	1684.63	0.750044	2567.95							37	9	F	82345430	AACTCACATAAATGTCATATTTGACTTGGGTCTAGCAAAATACACACACGAAGGTACTTA[CG]AAGTAGTTAAGTTGTTGAAAATTTAGGCAGCAGAATTTTGGGACTCTGTTTAGGTAGGAT
cg14783915	-0.205989	-17.6438	0.550666	4043.22	0.756656	3923.63	GMDS;GMDS	2762;2762	NM_001253846;NM_001500	Body;Body			37	6	R	2102033	TTTTTCCACTAACCATTAACACTTCATTGAAAAACAATGGCCACATGAGAAAACATACTT[CG]TGATTACATGCAATCATCTATCAATTTAAATAATTTTCAAAGTATCTATATATGTTTAAA
cg14799129	-0.209466	-18.1665	0.500621	3107.22	0.710086	3187.95							37	3	F	106544852	ACTAGTTTAAAGTAGTGAAAACAGATTTTATTCAGTAATTGTTAACAGTAGGAGAAAGAG[CG]GAGCTGCATTCTGATTTGCACAGAGGTGACTGGGCAATTTAAAGCAGGGAGTCAAGTGAA
cg14807622	-0.18973	-16.305	0.457022	3587.33	0.646752	3169.19	FAM192A	80011	NM_024946	Body			37	16	R	57201862	TACAAGAACTGAAAAGCTATTTTTAAAAGCATGACCAGTTCGCTTGTAACATCAGTTTTT[CG]TTCTTGATGCCAATCTCTGGCTCTCAACTTTTTACTCTTTTGAAGTGAAGAAAGGCCCCA
cg14825858	0.367606	22.8388	0.679353	1650.84	0.311747	1258.73	C1orf130		NM_001010980	5'UTR			37	1	F	24921758	GCAGTTTAGAAAAACAAAGTTCCTTACAAATGTCGGGTATTAGTATTAAATCCCCACCCA[CG]GTATCTAATAATGGGTTTTGCATTTACTTGCTGCCAAGAGAAACTGCATGCTTGAATATT
cg14827282	-0.185165	-17.2823	0.498021	6028.95	0.683186	6002.56	SMARCA4;SMARCA4;SMARCA4;SMARCA4;SMARCA4;SMARCA4;SMARCA4	6597;6597;6597;6597;6597;6597;6597	NM_001128847;NM_001128848;NM_001128845;NM_001128846;NM_003072;NM_001128844;NM_001128849	TSS1500;TSS1500;TSS1500;TSS1500;5'UTR;5'UTR;5'UTR			37	19	F	11093932	TGTCTCTGGGTGGTTGGAGGACATCCCCTTATGCATATTAGCATCTAAAGGAAAAGGTGA[CG]TTTCCAAGTGTCAGGGACCAAAAAGTGCCATTATTTGTGTAATACTTTATCCTTTTTAAA
cg14829516	-0.186232	-16.55	0.463348	7376.14	0.64958	7761.46	THRA;NR1D1	7067;9572	NM_003250;NM_021724	Body;Body	chr17:38249260-38249603	Island	37	17	R	38249430	TCGGAATGCATGTTGTTCAGGGTCCGCAGGTCCGGCAGCTTGAGCAGCAGCTTGGTGAAG[CG]GGAAGTCTCCAAGGGCCGGTTCTTCAGCACCAGAGCCCGAAGAGCCCGCAGCAGCGTCTC
cg14874563	-0.172331	-17.0907	0.39094	6992.65	0.563271	6920.67	ACKR2	1238	NM_001296	5'UTR			37	3	F	42888106	GTTATGAGAAATTTTAAGAATTTGTGTTGGGCTGCATTCAAAGCTGTCCTGGGCTGCATG[CG]GCCTGTTGGTTGGATAAGCTTGCTCTATAGTCACTTTACAGACAGGGAAACTGAGTCCCA
cg14892189	0.177887	19.6319	0.527773	5775.09	0.349886	4880.67							37	13	R	105636940	GTAGTTACTATTGTGTTAGCTTTCTCTGAAGTTCCATTATCTCTTCAACTATCTCTCATA[CG]TATTGAGAAAACTGAAAGGAGGAGTTAGAGGAAGTAAAATATGAAACATATAATAATCAT
cg14905600	-0.187507	-24.0866	0.581879	15003	0.769386	15572.7	PWWP2B;PWWP2B	170394;170394	NM_138499;NM_001098637	3'UTR;Body			37	10	F	134226361	GGGCTGGTTCCCCAGCTCCTTCCAGCGTGGCCGAGGAGTCCCTCCTGAGCGTGTGTGTCT[CG]TGAAAGCGCACATGTTTGCTAACATATCTAGTTGGGTTCGATCCACACAAGTGCTATTCT
cg14907617	-0.181014	-22.3457	0.504467	7999.19	0.685481	8070.39	TANC1;TANC1	85461;85461	NM_001145909;NM_033394	Body;Body			37	2	F	160025801	ACTTCAGTTTAATATTACAGCAACAAGCTCAACCAAATTGGAAGATCTGAGTTATTTAGA[CG]GGCAGAGAAATGCTCCTCTACGGACGTCAATTAGATTACCATGGCACAATACGGCCGGAG
cg14926231	0.453718	13.9548	0.714001	4562.53	0.260282	481.98	C2orf90		NM_001013662	TSS200			37	2	R	906044	TCAGTTCCTCCTGGGGTCCTCACCTTCACTGGGTCACCAGGGGAGTTGCTGTGCCTCTGC[CG]TGCCCTTCGTTTGCTGTGACCCCACATCTTAACACTCTGCCTTCTCATAAGCTGAATTGC
cg14937916	-0.205462	-18.1309	0.402597	5815.34	0.608059	5272.35	MYOC	4653	NM_000261	TSS1500			37	1	F	171622243	GAACCTGCACTGTGCCAGGCACTATGCTAGGAACTGGAGATCCAAACAAGTCCTTTAAGA[CG]TAGCAGGGACAGAGAAAAATAACAGCCAGCCAGAACACAAGGACAGCACCCTACCAGGCT
cg14961795	-0.192901	-22.7465	0.582953	6773.31	0.775854	6669.49							37	1	R	8156318	AGTTGAAAAATATAAAATCTGTGTTACTATTGGCCTCTGTCCCTTATTCCTGGACCTGGG[CG]TTAGCCTAGAGTCGCTCTGAAGTTAATGATTAAAATCTTTGAGTGGACATTCTCCACCGT
cg14989083	-0.206722	-15.0281	0.0908341	14581.1	0.297556	18175.7	PARVA	55742	NM_018222	Body			37	11	R	12452866	TGTGGTATCAGACTGGATAGTGCCTGGATGTTACGCATTGTTACATATCTGTCACCCCTG[CG]TCCATTCTTTCAATCTTGGCCTTGAGCCACTTAACACCCTGTGCATTCAGCCCCTGCCTG
cg15011026	-0.175678	-17.1898	0.454547	5874.07	0.630225	5481.27	GPATCH2	55105	NM_018040	Body			37	1	R	217604611	AGTCCTAATCCCTTTGGCCTCTGCATGGCTTGAATTGGCTCAGAGATCCCCTTGCCATCT[CG]TCCAAGGCCTGACCCAGGCGTCCAGCCCATATTCTGAAGCATTCGGTTTCCAATATTATT
cg15042798	-0.176639	-18.4049	0.518464	8134.75	0.695103	7558.04							37	9	F	37437866	CCAAACTGGCAGATGGAGTTTCCAACTTGGGAGGCAGGTCCAGGGAGCAGCACAAGATTA[CG]CAGGCCCTCAGAGAGCAACTGGGTAGACTGAAAAGCAAAATCTCATGCATGTGCGTAGCT
cg15081652	0.171774	24.4677	0.724607	8603.99	0.552833	9490.93	CD109;CD109;CD109	135228;135228;135228	NM_001159588;NM_001159587;NM_133493	Body;Body;Body			37	6	F	74414608	ATAATATTAAAAGTGCAGAAGGCTAGAGGAGTTTTTATTTTTTGTATAAAAAATACAATG[CG]GTTTGTAAATAGTGCTTCTTGTATGTGAGCCTGTGCCTGGTACTATTATCTTTTACTTCC
cg15087486	-0.194652	-15.7035	0.506929	7859.19	0.701581	7855.05							37	10	F	6168007	CTGGTCCTAAGTCCCTCAGCGTTCAGGTCTCAGTCTACCCAGCCAGAGACGACCGCTGCG[CG]TCCTCCGTCAGATGGCAAAGCCACGACTTTGTGCCGACCTACAGAACGCCAGTTAATCTT
cg15096327	-0.174059	-13.1445	0.308542	5265.28	0.4826	4893.84	SEPT9;SEPT9	10801;10801	NM_001113492;NM_001113491	5'UTR;Body			37	17	R	75290966	CGTTTTTCCGGCGCCAGGCACCGCAGGATATGTTCGTGTCTTGTGATTTTTGATTCTGCG[CG]GTAGGTGGAATTGGAACGGTGAGTGGAGCGAGTATTGCTGGAATCCGTTTCCACACCGGG
cg15099051	-0.175163	-19.3487	0.44251	6911.04	0.617673	6283.56	YAP1;YAP1;YAP1;YAP1;YAP1;YAP1;YAP1;YAP1	10413;10413;10413;10413;10413;10413;10413;10413	NM_006106;NM_001130145;NM_001282099;NM_001282098;NM_001282100;NM_001195044;NM_001282097;NM_001282101	TSS1500;TSS1500;TSS1500;TSS1500;TSS1500;TSS1500;TSS1500;TSS1500	chr11:101980632-101982330	N_Shore	37	11	F	101980355	GAAAGACAGGTACAGAGGCATGAATGCTTGTACCTGAAGACGCACTAATTTTTTGGGTTG[CG]GCTTCCAGTGACTATTGCAAATTCGAGTACTAAAAAAGTTGATGTGATTTCACTATTTGG
cg15100067	-0.512861	-14.1303	0.4178	2003.25	0.930662	5503.55	ATIC;ATIC	471;471	NM_004044;NM_004044	ExonBnd;Body			37	2	R	216191533	GACGTAGAAAACCATCTTGTCCCCACTTTGGAAAGTGCTGCTCGTGTCTCACAAAACTTA[CG]CTTTTTGTAGGCATTCACTCATACGGCACAATATGATGAAGCAATTTCAGATTATTTCAG
cg15103196	-0.176277	-21.4938	0.60012	4723.38	0.776397	4529.63	HIVEP2	3097	NM_006734	5'UTR			37	6	F	143192478	CATCCAGCCATGAGGGGAAGAAAAGATGTGCAAATATTGGAAGGAAAAAGGTAAGCCAAG[CG]TCAGAGTAACCAAGGAGAGAACTAGTGCCCAGGGTTCTTGCTTATTCATTCTACAATGAA
cg15106420	-0.176728	-20.7118	0.536191	6466.28	0.712919	6350.31	MAN2A1	4124	NM_002372	Body			37	5	F	109042237	CCCATAGAAACTGAGGCCCAGGATTAAGTTACTTCCCCAAGATCACATGGCCAATAAGTG[CG]GAAACTAGTATTGGAAGCCAGATAGCCTGAACAGGAGCCAATGCTTAGCCATTAAGCTGA
cg15154763	-0.284017	-13.824	0.602642	2769.63	0.886659	11836.2	C18orf63	644041	NM_001174123	TSS1500	chr18:71982752-71983744	N_Shore	37	18	R	71982463	AATTTTTCTCCAATGCACCTATCACCATCTGCCACACTAAGATTTTGCACATTTATCTTG[CG]TATCTGTTTTCCCCCAACTACCAAGTAAAATGTGCATCCCACAAGGACCGGGAATGCTGT
cg15164782	-0.184673	-14.9919	0.399627	2278.87	0.5843	2303.82	COL8A1;MIR548G;COL8A1	1295;100313938;1295	NM_001850;NR_031662;NM_020351	5'UTR;Body;5'UTR			37	3	F	99507048	AAAATTAGTAGGAATAAGTAAAGCAGTAAATTCTAACCAGGGCCCTTATATAAATATTCA[CG]TTAAAACTGAACAAAGTTTATTTAGATAAAGAGCCAGAGAAATGGCAGAAGGCAGACCTA
cg15229632	0.20817	14.1761	0.75167	6658.9	0.5435	6853.92	ZBED3-AS1	728723	NR_024398	Body			37	5	F	76434929	GGAATCAAGTCGTTCCCAGTTAGTCAACATCTGTCACAATCTGTGTAAAAGGGCAGAACA[CG]CTATACCCCAGCACATTAAGTTAGAACACAGAGGTCTTGGGTCACTGCCAGAGTAACTTG
cg15233622	-0.191401	-18.231	0.449736	7358.51	0.641137	7235.72	DDAH1;DDAH1	23576;23576	NM_012137;NM_001134445	Body;5'UTR			37	1	R	85882931	GACAGCCAAGCTGGCTGGGCTGGAAGGCTCTGTGAAGCACAGCGTGCAGCCAGGAGTTGG[CG]CTGGTGAAGGACAGCCACCTCCTGGCAGGGCTGGATCAGTCTACTGTGCTGGGTGAGTGG
cg15251235	-0.177708	-15.4051	0.571546	6344.22	0.749254	6000.02	ADK;ADK;ADK;ADK	132;132;132;132	NM_006721;NM_001202450;NM_001123;NM_001202449	Body;Body;Body;Body			37	10	F	76184858	TTCCTGTGTGTTAGCTTGTATTCATTATTTGTGGTGATTTCTGAGACTGAGATGAAGATA[CG]TTTCCAAAGAGAGTATTTACATTTGAATCTGCCAAAAGCCTGGGGATACTGTCAACCTGG
cg15251456	-0.372494	-15.4162	0.560084	1777.67	0.932578	8180.37	PPP6R2;PPP6R2;PPP6R2;PPP6R2	9701;9701;9701;9701	NM_001242900;NM_001242899;NM_001242898;NM_014678	Body;Body;Body;Body	chr22:50862756-50862967	Island	37	22	R	50862757	CTCCCTGCAATCTTAGTCCCAGAACTGGGCTCGAAGTGCTGTCTGGCTCAGTTCTGTCAG[CG]TGTGGAAGGTCTGTCCGCGTGTGGAAGGTCCGTCCGCGTGTGGAAGGTCCGTCCGCGTGT
cg15284794	-0.185657	-16.4606	0.463766	7680.99	0.649423	7620.31	VCL;VCL	7414;7414	NM_003373;NM_014000	Body;Body			37	10	F	75790298	AAATGTTGGGAGAGGAGTTTATGCATAAGGAGTTTCTGAGAATGGCTTCAGGAACTTTTC[CG]TCTGAGAGGGTTGCTTAGTATAGAAATGATAAACTCAGTTACAGGAATCAGGTGGTGACA
cg15311776	-0.189381	-26.3958	0.599451	10317.9	0.788832	9348.38	C10orf126	283080	NM_001278522	Body			37	10	F	29164585	CCCGCATTCATGGTGACTCAACCTGTTAGCAGTTCCTTTCTTCTGGGATCCAGCCTGTTG[CG]GCCTCTTTAGTATCAGCAGTGGCTGTGCAGAACATTGCCAAGCCCTTAGCAACCTATTCA
cg15370103	-0.18142	-17.6395	0.513009	3850.41	0.694429	3767.49							37	12	R	97955802	ATCCTTTTGAAAGGCATTTTGAGTGCCCTCCGCTTGGTGCCAGTTTTTGCTGGCTGAGTG[CG]CCACAGAGGAAGAACAGCAACAAAACTCCCAAGTTCTCTCCTGAGTCTCTAGTTTCCCAC
cg15378961	0.173756	22.9275	0.602467	2378.62	0.428712	2342.21	CLDN10-AS1;CLDN10;CLDN10	100874194;9071;9071	NR_046533;NM_001160100;NM_182848	TSS200;Body;Body			37	13	F	96186261	CAAGCCTCAGCCCCCGCCCATTTCCTCAGGGACATGCTCCCTGACCCAGAGCAGAGATCA[CG]TTCTTTGTTATACAGTTTCAGAGTACAGTAGTCCTTTATTAGAGAGCATTTGATTCAGTT
cg15381090	-0.194459	-24.4484	0.569908	3159.41	0.764366	3142.24	VEPH1;VEPH1;VEPH1;VEPH1;VEPH1;VEPH1	79674;79674;79674;79674;79674;79674	NM_024621;NM_001167917;NM_001167912;NM_001167911;NM_001167916;NM_001167915	5'UTR;TSS1500;5'UTR;5'UTR;5'UTR;5'UTR			37	3	F	157213845	CAGTAGAAGTTCCCTGCTCTGTCAGTCAAAAAGGTGACCTCAGTACTTACCCTACTCCTA[CG]TACTCTATAATCAAGTAGCAATAAAATAAAGATGCTGCTTAGGAGAATGGCGTTAGATAA
cg15393022	-0.171439	-17.1526	0.456564	20157.8	0.628003	19996.5	SSBP3;SSBP3;SSBP3	23648;23648;23648	NM_001009955;NM_018070;NM_145716	Body;Body;Body			37	1	R	54775837	CCAGCACCAGGGAGCATGTCCCGAGCAGGTGAACACCATCTGCCCGGCTGACAAGATGCC[CG]TCTTAGTGCCTGCTGCTGCCAGCAGGCCGTGTGGACCTCGGGGAGGCGCAGCCAACCTCA
cg15395171	-0.285907	-16.3486	0.0516229	4410.03	0.33753	4835.77	UST	10090	NM_005715	Body			37	6	R	149300867	CCCTTTAAAGTTTTGGCCTTGAGAACTTCAAAGTGATGACACTGTTCTTCCTGCCATGCC[CG]CTCTTAGCTCTGTGTGGTCAGTAAGCAGCGACTCTTATTTTTCTTTTATTTTTGGAAACT
cg15408889	-0.188293	-14.9863	0.469224	6961.63	0.657517	6560.65	TNFAIP8	25816	NM_001077654	Body			37	5	F	118623661	TTTAGGAGGAGACCAGGCAGGCATCTTATCTCAGTTGGTCTAGACAGTCACCACCTTGTA[CG]TGAGTAATTGGCCCATAAGCTCTTGTCTGATGAGGTGAGATGTTATCCTGATAATTTAAA
cg15456414	-0.242814	-17.0228	0.60731	5656.74	0.850124	5823.55	ARNT2	9915	NM_014862	Body			37	15	R	80777126	CACACGTTGCTGACTCTGGCTGGAAGGCTGGCCTCCCTGCACACAGTGAGCTCCACCAGC[CG]TGTGTGCTGAGGAGTGGTGGTGGGGATGGGGGGCGGTGCATAGGGGTGTAGGGAGGCAGC
cg15462501	0.175204	16.6593	0.536306	5136.76	0.361102	4735.33					chr22:40440852-40441810	N_Shelf	37	22	F	40437196	TCATGAAATCTGCCTTCCCCTCCAGCAAAAAGCCAACTGTATAGAACACCACATATAGAG[CG]CTAAGAATAGCACAGCGCTCCAAGAACATAGTGCACTTGGCCTGCATACAAGTGTGCAGG
cg15478670	-0.178738	-14.749	0.433908	2098.6	0.612646	1785.9	SEMA3C	10512	NM_006379	Body			37	7	F	80512604	GCCTCCTTCTAAAATTAAAGGAAAGGGGTCTGAAAATGTTGCTTGTGACTAAGCAGGTTA[CG]TCACACATGGAATTTAGATTCTGTTCCAAATCTGAGGACAGAAGCACACACCTTAGCAGG
cg15487521	-0.232972	-19.5665	0.433285	2312.57	0.666257	2413.91	LOC101928858	101928858	NR_130779	Body			37	5	R	67093339	TGTGAGGATCTGGCCTCAACTTGACTTAAAGCAACAACTTCAGTTACATATCAAGATGTG[CG]TGAGAATGAACCTGCTCTGCTCAGCCAACGTGCTGAGTGACTTGATGTTTGTAATAAATA
cg15503544	-0.18047	-22.6197	0.498909	9886.4	0.679379	7962.5	BMPR1A	657	NM_004329	5'UTR			37	10	F	88626066	CGATAGTGTAAAAAGGGACACAGTACTTTCTGTTTTTTAATCTCATTACTTTCCTGCCAG[CG]CCTTAACATGCAGTAACAAGTGGAATTTGGGCTTTGTCAGCAGCAAACCTGCCACTTACT
cg15592564	-0.192857	-21.9105	0.527644	7127.63	0.720501	6989.86							37	20	F	43360703	AGCAAACACAGACAGCCAGGCCCTCCCACGCCCTGCTCTGGGATCCAGGAACAACGACGG[CG]CCCAGGGGAGCCCACACACTTAAGGGGAGCAGCTTACAGTCTCACTGTTTATTGAGCAGC
cg15603793	0.178333	20.4145	0.474959	8491.66	0.296626	8431.04					chr19:2977241-2977471	N_Shelf	37	19	F	2974541	TCTGAAGTCAGCAGACCTATCGGGCATTTGTGTCACATGGGGAGGTCAGAGGATGGGAGG[CG]TCTCTGTAGGAGAATCCTGACAGCATTCTCTGCATTTAGAACATGCAGGGCTTAGAGCTA
cg15625485	-0.171108	-17.5863	0.603863	3406.08	0.774971	3253.33	LOC284009	284009	NR_028335	Body			37	17	R	2316534	AATCAGTTATTTCCTATTGATTCTGGTCCAACATGTACTTTAACTAGACATTTTATTTTG[CG]CTTTCACTAACTACATAATTACCTGCACTACTGCCAAATACAAAGTTCTGTGAAGATTTG
cg15648058	0.250946	37.6273	0.503935	5689.86	0.25299	5415.58	LINC01425	101927821	NR_109958	Body			37	21	F	23123750	ATTTTACCCTGTTATATAAATGAGAAACCTTAGGTTCAAAAAAATTAAGCCACTTCCTCA[CG]TTATTCAGATGATGAGTGTGAGCTATAATTCCCATGGAGAGCTTGCTCTCCCAGGCCCCC
cg15648979	-0.17116	-17.5568	0.406601	4793.36	0.57776	4904.53							37	3	R	110132294	TGCTGCTGCAGACATGGAGTGAGCCTTGTCATTCTGTTCTCCTCAGCAGAATATGACATG[CG]AGAAGTGAACTCAGCGTGCAGACTGGTGAAGCCAGCAGAGGGAGAGTTAAAGGGTTTATA
cg15654458	0.230095	14.5328	0.80285	3678.83	0.572754	2767.09	C6orf163	206412	NM_001010868	TSS1500			37	6	R	88053106	CTTGAAGTCAAATCTGGCACAATTTGATAGTTACTTAAGGTCTTCAGCCAGTTATCAGGC[CG]TATGTGTTAATATAAATTATAGAGTAACTTGTGGTACACTTAGCTCAGGGCCCTATGGGA
cg15677681	0.446198	13.6797	0.89224	7705.74	0.446042	8611.52	TSPAN18	90139	NM_130783	5'UTR			37	11	F	44881786	TGTTGAGTGCCCAATCCTGATGCTCACCTGCAGGCTCCTGCAGTCTTGGTTCCATCACTT[CG]CCTCCTGCAGGGCCAGGAGAGCCTTTCAAACAGAAAGAAGAGACCGCAGCTCGGGCAGGT
cg15681096	0.182705	16.9422	0.607195	8815.83	0.42449	9273.75	DIP2B	57609	NM_173602	Body			37	12	F	50922317	TCTGGCACACAGGAAGCAGTATAAGTCTATTATGCTGCTGTGCTATTTTATATTTCCAAA[CG]TCCATCCATGCAGAAGTTGTGATTAGTGAACAGAGTATCTAAACTGGGCATATGGACCCA
cg15695416	0.1706	20.9132	0.628817	3134.67	0.458217	2695.52	FRY	10129	NM_023037	Body			37	13	F	32610490	GCTCCAGGCAATTAGAAGGAGACTTACTCCAGTGTCCCATCCACACCCTCTCTAAGGCCA[CG]GGGTCACTTCTGCTAACGTAGTTTACAGCTCTAAGGAAAAATAAAACCCCAAATCAACAT
cg15709587	-0.18148	-14.88	0.476336	2024.53	0.657817	1780.49	RCAN1;RCAN1;RCAN1;RCAN1;RCAN1;RCAN1;RCAN1	1827;1827;1827;1827;1827;1827;1827	NM_001285393;NM_001285391;NM_203418;NM_001285392;NM_001285389;NM_004414;NM_203417	5'UTR;Body;Body;5'UTR;Body;Body;5'UTR			37	21	F	35896737	CTCACCCCCCCTTTTTTCTCTGTCCTATAGCCTTCCCCGGCTAGCCAACTCCAACCCCAC[CG]TTCAGCTCAGGGCAGTGTTGCATATATCAAAGATTTCTTTAAGGCTTAAAAGAACTGCAG
cg15716358	0.192691	14.9298	0.519057	4957.8	0.326366	4467.9							37	6	F	113786358	ACTGACCTCTTCTCCCTGTAGTACTCAAGCTCCTCTCTTAGCTTAGCTGTTTCACCATCA[CG]TGATGAATCACTCTTGAGTCATGTCACACAGGAAATATTGTAAGGAAGGGGCAAAGGGAG
cg15723784	-0.170377	-32.0194	0.462285	8752.27	0.632661	8774.18	SMAD3;SMAD3;SMAD3	4088;4088;4088	NM_005902;NM_001145103;NM_001145102	Body;Body;5'UTR			37	15	R	67441067	GGGCCCATGGCAGTAATGTGCGTCTGTGGATCCCTTTGCTATGAGGCTTGACTTCTTGAT[CG]GGTTCACAAGGCTGGTGGGCAGCCTGAGATCTTTGCTTATTTCCTACGTCTTCTGAAAGG
cg15736743	-0.177404	-33.4143	0.450453	8160.5	0.627856	7771.29	KLHL29	114818	NM_052920	5'UTR			37	2	R	23768363	GTAAATGCTCCCTGCTTCCCCTTTCTGCTGCCTGTTTGCAGCTGGGTAAGGAAGGCTTGG[CG]TCCTCGGGGTGGGGTGTCCCCAGGCCAGGAGGCTGACACCCGCAGAGCTCAGGGGTGTGG
cg15767218	-0.178663	-23.2399	0.51376	11300	0.692423	12159.4	ANO1;ANO1	55107;55107	NM_018043;NR_030691	Body;Body			37	11	R	69949353	CGAAATGAATCGCCAAGTCTAGAGGTCACTTGGACGCCTGGCAGTGAAACATGCCGACCT[CG]AGGCCCTGAGTTTTATAAAAAAAAAACCCAGTGGGCTTCACGGCTACCCCTGCAAAGACC
cg15796818	-0.244252	-21.7808	0.368566	10381.4	0.612819	10670.2	PXDN	7837	NM_012293	Body			37	2	F	1647197	CACCTTCACAGCAGTCCTGCCACACCCGGAGGTCTACCCTGGGGATCTCGTCACAGCTGC[CG]TAGCCGTGAGGGAACTCCGCCACCCTGAACACGTCGCTCTGCACCCGGGTGATGTTGTCC
cg15797527	-0.200922	-17.141	0.451928	3134.36	0.652849	2981.92	AHI1;AHI1;AHI1;AHI1	54806;54806;54806;54806	NM_001134832;NM_001134831;NM_001134830;NM_017651	5'UTR;5'UTR;5'UTR;5'UTR	chr6:135818501-135819160	N_Shelf	37	6	R	135814781	GAAAAGAGAAGCTGCAAAGGCAAGTGCAATGACAGCATGAGTAATTGAAACCTGAGAGCA[CG]GAAGTAGAAAAATCATAAAACAAATAAAAATTTAATATTTATACTACTCGATGGTCATCT
cg15822889	-0.189739	-18.1979	0.541365	7985.32	0.731105	7855.8	LIMCH1;LIMCH1;LIMCH1;LIMCH1;LIMCH1	22998;22998;22998;22998;22998	NM_001289124;NM_001112718;NM_001112717;NM_014988;NM_001289122	5'UTR;Body;Body;Body;Body			37	4	R	41412457	GTTAAGATTTGCACTCCTCTCAGTTTACTTCTCCTGTTCCATTAAGGCTTATGTCATTGG[CG]TCGTAGGAAAGAATTATTTTTTCCTGTTCCCATTACTGTTGTTTTCTTCAATGGTCCTTC
cg15836733	-0.19042	-23.9161	0.561529	13632	0.751949	13151.5	STARD9	57519	NM_020759	Body	chr15:42873563-42873898	S_Shore	37	15	F	42875249	TCTCAGCTTTAGTCCTCTGCCTGTAAAAATGATATGTTAGCAAGCTATGTCAGGAGGATA[CG]TAGGAGGATAGCGTAAGATGAAGAACAATATGTAGTGCCCCTAATAAAGTGCCTTACACA
cg15845365	0.32689	17.3034	0.374745	10446.5	0.0478545	8754.84	MYO10	4651	NM_012334	Body			37	5	R	16785399	CCAGCCACCAGAATCTTCCCAGTACAGAGCTTAGCATACATTGAATAACTGGCATCTGCT[CG]GCCCAGTGCCTGGCACGGGGGAGGCATTCAACAACAGTGCACAGAATGACTCACAGAAAC
cg15851462	0.178411	15.9871	0.639366	9762.74	0.460955	9800.93	FREM3	166752	NM_001168235	Body			37	4	F	144538111	GCTTGTGGTTTACTACGCAGTTCTTTTTAACTGGATAGAGTAGATCATTAAAAACCGCAA[CG]TATTTGACTTGGGCCTGACCAAAAACCACAGGATGATTCAATGCTGTACCTACTCATTTG
cg15854333	-0.23627	-14.8903	0.480925	5862.25	0.717195	5599.41	HSD17B8;SLC39A7;SLC39A7	7923;7922;7922	NM_014234;NM_001077516;NM_006979	TSS1500;3'UTR;3'UTR	chr6:33172289-33172823	N_Shore	37	6	R	33171765	GGAGAATGGTTACTTTGGCATTAGGGCCTTCAAGGGCTGGCAGTCTTACAGAGGCTGGAG[CG]GTGAGAATGAGAGGCCAGAGGGACCATAGTGTTGGGCACTGTCTGACCATGTTGCATTTG
cg15866089	-0.258593	-13.9409	0.438407	4428.85	0.697001	4636.99	DAGLA	747	NM_006133	5'UTR	chr11:61447599-61448273	S_Shelf	37	11	R	61450294	AGGAAATGAAGTGGGTCAGAGCATCCACAGATCGATGTGGCTCAGGTCTGGATGGTTCTG[CG]GGAGGTTGAGGCTGGATGGCAGGGGGACGGGGGGGGGAGGTGTGGAGGATGCCCTCAGAC
cg15963983	-0.19444	-17.9717	0.461202	4199.37	0.655642	3963.2	FOXP1	27086	NM_032682	Body			37	3	R	71020458	TAGAGGGATGGCAGGAAGGCTTTTAAGGAATATCCACAAGGCACGTTTATTGCCAACAGG[CG]ATGGAGAGTAGGGTATGCCAGGGGAGGGTCGTTCCTAAATAAGGGGATGTCTTAGCCAGA
cg15989851	-0.177933	-16.9898	0.481016	8600.82	0.658948	8387.93							37	16	F	54850095	TTGAGAAAGTTGAGGCTCAGAAAGGTTAAATAAATTACTTGAGGCCAAACAGCTAGTAAG[CG]GCTGAGAGCAGGTTTGAAGCCAGGTTTATTTAAAGCTCAGCTCACACTCTTAACCTCCGT
cg15994792	0.207361	21.6075	0.627067	8090.82	0.419706	7647.73	PLBD1-AS1	101928290	NR_120465	Body			37	12	R	14730525	AAACCACTTACAGATCCTTTTCTGTACAACACTTGCTACCAAGTACCTTGGTTGAAACAC[CG]TGTCAGCAAGAATTATGTAACAGAAGCAAAGTTACATAAAAACCATAATGGCCATTTCCA
cg16004501	-0.214027	-19.8251	0.515299	5316.18	0.729327	4557.42							37	18	F	54814303	AATGCAGATTACGGTTCCCGCCTCACAATGCAAAGGTCAACGGTGACGCCATCTGGAGCG[CG]CTTGGAATCCAGCAGGCGGTTGCTGCCGCGTCTTCCACAACCTCCGCGGTCTGGAGCTGG
cg16010403	-0.208374	-22.5223	0.524396	7060.44	0.73277	6969.19	CLINT1;CLINT1;CLINT1	9685;9685;9685	NM_001195556;NM_001195555;NM_014666	Body;Body;Body			37	5	R	157234870	GGGCAAAGGAGAGAAAGTAACAATACAGAACACACACAGATATCTAACCAGCCTACATAG[CG]TTATTGTTTATAAGTAAAACCTAAGACCCAACCAGACTGTGTGGATCTGCCTAAAGTAAC
cg16016960	-0.241701	-23.0349	0.480001	3151.91	0.721702	2852.39	MATN2;MATN2	4147;4147	NM_002380;NM_030583	5'UTR;5'UTR	chr8:98881311-98881843	S_Shore	37	8	R	98883226	TTCTGCCAATAGAATTCAATCTCAGGCCCCCGAGTTACCAGGACACTGTCTTCTATAAAT[CG]GGGCTCTGGGGTTTCTTGTTCCCAGGCAACCCAGGGCCACCAAGGCCTAAGCTTGCTTGT
cg16050897	0.176863	13.8278	0.636483	9556.35	0.459621	10317.5	SDK2	54549	NM_001144952	Body			37	17	R	71361894	TGTGGGACAAGCTGTCACACCCCCGGGGTCATCGTGGGGCAAGGCCATTTCCTGGCTTTG[CG]GGGTTCGTCTTTTGGCTTTCGTGGAGAAGGTGGGGGTGTCTGGGCCTCAGAATATTCGGT
cg16063315	-0.173281	-14.237	0.445943	6895.03	0.619224	6518.34	MIR99AHG;MIR99AHG;MIR99AHG;MIR99AHG	388815;388815;388815;388815	NR_027790;NR_111005;NR_111004;NR_027791	Body;Body;Body;Body			37	21	F	17682258	CATTATAAGCAAAGGCAGGTTGAGCTGAAATCCGCATAGTTATTTCAGAGTAAAATGATA[CG]GAGCACATGGCTGGCAGAAAAAACAGTCACATGACTGTTAAGAACCAGACTTGGGCTATT
cg16064295	-0.19605	-14.7809	0.530995	6501.96	0.727046	6581.46	LMCD1;LMCD1;LMCD1;LMCD1	29995;29995;29995;29995	NM_001278233;NM_001278235;NM_014583;NM_001278234	5'UTR;Body;Body;Body			37	3	R	8575844	ACTGGTCCTGAATCTCAGGACAGCGTTGATTCCTCCTCAGCAATTTGAAGACAGCTAGGA[CG]TCTCCTTTTATATTTCTTGAGCCAGGGGAAAATGTTATCTAAATGCACCCACCGAGTCAA
cg16071748	-0.184017	-18.6859	0.543537	4043.21	0.727554	4105.43	SMIM8;SMIM8;SMIM8	57150;57150;57150	NM_001042493;NM_020425;NM_001287445	3'UTR;3'UTR;Body			37	6	R	88050194	TCGTAAATTTTGTCCTTTCACAGCTGCAGCCATTATCTCATTCTTTTTCCACAGAGTGAG[CG]TCATAATATTTTTCTTTCCTTACCTCTTATAAAAGTGCCATGAGAATGGAAGTTGTTTTT
cg16075775	-0.271388	-23.356	0.597497	9925.33	0.868885	9337.34	SAMD4A;SAMD4A;SAMD4A	23034;23034;23034	NM_001161577;NM_001161576;NM_015589	Body;Body;Body			37	14	F	55241716	GGCTTTGGGCAATCCAACTCCCTCCCGACGGCTGGCTCTGTGGGCGGTGGCATGGGCAGA[CG]GAACCCGCGCCAGTACCAGATCCCCTCTCGGAACGTCCCTTCCGCCCGCCTGGGCCTCTT
cg16081854	0.273193	13.4612	0.614263	13584.2	0.341071	17210.2	AHRR;PDCD6	57491;10016	NM_020731;NM_013232	Body;Body	chr5:309705-310136	N_Shore	37	5	F	308268	CCTGGGGGCCAGGGAGGCCAGTGCTGCCGATTGCGGCCAGGGCCACGTGGACTTCAGGAC[CG]GCCTGAAGTTATTTTTAGATAAGCGACCTCTGGCGCCACGGACATCTTTTCCTAACCTTG
cg16085471	-0.207329	-27.8075	0.486953	8235.15	0.694282	7655.55	GALNT18	374378	NM_198516	Body			37	11	R	11480529	TGGGCAAACCCCCAGCTCCCTGGGCCCTGCTTGTCTTCTGTAAGATGGAGCCAGTGTTTG[CG]TTTTACTTGAGCGAGAAGGGGGACTTCGGCACATCATAGCGGTACTCTTCTTATATCCAG
cg16100355	-0.245282	-24.9057	0.640518	2499.05	0.8858	3121.12	MCF2L;MCF2L	23263;23263	NM_001112732;NM_024979	Body;Body	chr13:113648343-113649601	Island	37	13	R	113648607	TGACATCACTATGCAGGTGTCTCGGGCAGGGGCTGGCGTGGCTGTCGGCGTGACGGGGCG[CG]GCGCGTGGGACGCCAAGCTGACGTCACTGTCTGTGCCGGTGTCTCGGGCGGGGGCCAGTG
cg16144306	-0.187975	-22.8242	0.289757	1743.69	0.477732	1587.54	HIVEP2	3097	NM_006734	5'UTR			37	6	F	143165346	GAATTATACCTTATGTGTTTTTTTTAATCTTAAAAGAGTTTTTCCTACCAACCCACAATA[CG]TTGGGTATTGCACAATGGATTCAACAGAAAAGCAACTGAGGATTCCACAGGTCAATACAA
cg16176495	0.200728	19.6183	0.620147	9002.46	0.419419	8758.48	TMEFF2;TMEFF2	23671;23671	NM_016192;NM_001305134	Body;Body			37	2	F	193016788	GAAGTATTCAGGGAGGAAGAGGGCTTGAGGTCCCATAACAGCAATTATGAGGTGGTAATC[CG]GAGATGAATGTGTTACCCACAAAAGAATAATGCATTCATGCATAACCAAGAGCTGAGAGC
cg16198905	-0.179578	-17.0106	0.477838	9099.85	0.657416	8878.34	CHTOP;CHTOP;CHTOP;CHTOP;CHTOP;CHTOP	26097;26097;26097;26097;26097;26097	NM_001206612;NM_001244664;NM_015607;NM_001206612;NM_001244664;NM_015607	5'UTR;5'UTR;5'UTR;ExonBnd;ExonBnd;ExonBnd	chr1:153606177-153606974	S_Shelf	37	1	F	153609060	ATGATGTCACTATTGTGATTTGCTCATTTTACGTATTGTTCTTTGTAGATTCTCGGGATT[CG]AAGATGGCTGCACAGTCAGCGCCGAAAGTTGTGCTAAAAAGCACCACCAAGATGTCTCTA
cg16201300	-0.178911	-23.8144	0.450912	8156.17	0.629823	7895.84							37	20	F	48219311	CACAGGTGCGTGTGTTTGTAAGCATGCACTAGTAGGTTTGGGGAAAGAGATTCCTACAGG[CG]AAATTGCTGTATCAAAAGATGATGTATGGTTCTATTATTGCTAGGGGCTGCCAAAAGGGA
cg16232867	0.47436	36.3629	0.70918	7162.26	0.23482	159.667							37	10	R	6405534	ATAGCTTGTGTCAGATCACAGCCCCAAGGAATACCTTCAATGGTTGCCCAGAGGATCAAG[CG]TTAAGTATCTTAGCATGATTTTCAAGGCATTGAGCAATCTGAGACCAATGTACTTTGCTG
cg16251130	-0.179953	-24.7924	0.502382	7071.61	0.682335	6730.99	FAT1	2195	NM_005245	Body			37	4	R	187564343	CAGTTTCTCAATCACACTAAGCCAAATTTCCAGGGTACGGCAGCCCCCAGGGGCCGGTGA[CG]ACAGCATGGAGCAAGGCAGATGGAGAACGCGCTCCCCACGGCAGGAAGCTCTGCTGGACG
cg16286907	0.20572	18.968	0.680964	10181.5	0.475244	11716.7	MEPE;MEPE;MEPE;MEPE;MEPE;MEPE	56955;56955;56955;56955;56955;56955	NM_001184697;NM_001184696;NM_001184695;NM_001184694;NM_020203;NM_001291183	5'UTR;5'UTR;5'UTR;Body;Body;Body			37	4	R	88765119	GATAATGTTGCCTAACCACTTGAATGCTTCTTGCCCTGCTTCATTCTAAAATGAAGTTGT[CG]GCTACCATAGCTTAGGATTCACTTAGTATAGTCTTGACTAGGGCCATAGTGACTCAGCCT
cg16305231	0.190327	14.1748	0.556003	4124.44	0.365676	3861.68							37	4	F	90391429	CTCCTCCACACATCCTGTTTGATTTTTAAAAAAGGAACGTGCAGTAAAATTCACTCTTTG[CG]GCTTACGTTTCTGTGAGTTTGACAAATGCAATGAGTCATGTGTCCACAGTCACAGTTTCA
cg16348111	-0.170668	-22.865	0.55731	10072.5	0.727978	10570.6	MAP3K7CL;MAP3K7CL;MAP3K7CL;MAP3K7CL;MAP3K7CL;MAP3K7CL;MAP3K7CL;MAP3K7CL;MAP3K7CL;MAP3K7CL	56911;56911;56911;56911;56911;56911;56911;56911;56911;56911	NM_001286620;NM_001286620;NM_001286619;NM_001286617;NM_001286618;NM_001286617;NM_001286619;NM_001286634;NM_020152;NM_001286622	1stExon;5'UTR;ExonBnd;ExonBnd;5'UTR;5'UTR;5'UTR;Body;Body;Body			37	21	R	30503106	CGTGGGACGCTGGGGTCTGGGGCAGAGCAGGTAGCAGCGTGCTGCCCTGACAGCTGTCTC[CG]CTCCTCAGATTGTCAGTGGCTGCTATGCAGCAGGTGCAGCCTGGTCTCTCACTGAGTCTC
cg16348325	0.173507	25.8851	0.352146	9771.62	0.17864	8919.78	TSPAN14;TSPAN14	81619;81619	NM_001128309;NM_030927	5'UTR;5'UTR			37	10	R	82218958	ATCTCTGGCGGCACTCAGCAAGTGTTCACCAGCAGCTGATTCTGGGAACCTCACTTCCTC[CG]CCCTTGGGCTTGGTGGGGTTGGGTAGGGTTGGGTGGGGCTGTGGTTTTCTTTTAGGAGGC
cg16354694	-0.179876	-15.4621	0.326522	2317.07	0.506399	2081.59							37	4	F	54799111	AAGTAGATATGCATGTATGTGGATGTAAAACGTGTTTTCCTGCCAATGAAAACATTTTTC[CG]TCACTGGCTTAGAGCTACCTAATAAGAGCCAATGGCAATACATTTACACATCACTAAAGA
cg16361249	0.31845	14.0198	0.695677	3344.19	0.377226	3181.16							37	3	R	8041501	TCTGTTCTGCCTCCAGCTTCAATAAACTCTGGCTTTGGAAACAAGATTCATAGCAGAGAA[CG]ACCAAAGGGGAAAGAAACCCATTCTTTTCCCACTCAGAGTAGAATGGGGATGTGTCTATG
cg16398417	-0.204243	-31.4543	0.337727	12798	0.54197	13603.2	FAM102A	399665	NM_001035254	Body			37	9	R	130717709	TGATTGGCAAAGCAGGATTTAAACCCAGGACTGTATGACTTCAGAGTCAGGGCTCTCAGT[CG]CCACTTTGGCTCAGGAGCCCGGGAAAGCCTGGCGAGGAGAACCTGTGGTGTTGTGGGGCC
cg16420286	-0.185129	-13.1736	0.449734	9755.38	0.634863	9750.49	SERGEF;SERGEF;SERGEF	26297;26297;26297	NR_104041;NR_104040;NM_012139	Body;Body;Body			37	11	R	17833063	AAGAAGCCACTTGCTTGTCAGATCATATCAAGCACAGATTTATCTAGTTCAAAAACCCGT[CG]TTTCCCATTAGCTCATGCTTCCAGACATGCTGCATCTAGGCTCAGCGTGGAGGAAGAAAG
cg16433737	-0.285541	-20.3148	0.387508	6046.58	0.673049	4525.16	GNB3	2784	NM_002075	5'UTR			37	12	R	6950123	GGCCAGGCCAGGCCAGCTCCTCTGGCAGCAGAGCCTGGGCAGGTGACGGGCGGGCGCGGG[CG]TCGCAGCTGAGGGAGTAAGGAGGCTCCCAGGAACCGGAGCTGGAAACCCGGCCGAGGTCC
cg16464924	-0.231958	-29.1939	0.0311049	8757.29	0.263063	10306.1	GAA;GAA;GAA	2548;2548;2548	NM_001079804;NM_000152;NM_001079803	Body;Body;Body	chr17:78079568-78079833	Island	37	17	R	78079668	CGGGCACCGTCCCCACTCTACAGCGTGGAGTTCTCCGAGGAGCCCTTCGGGGTGATCGTG[CG]CCGGCAGCTGGACGGCCGCGTGCTGTGAGTTCTGGGCTCTGTGCCAGCATGATGGGGAGG
cg16476284	-0.181477	-26.0175	0.568973	7720.32	0.75045	7477.63	P4HA2;P4HA2;P4HA2;P4HA2;P4HA2	8974;8974;8974;8974;8974	NM_004199;NM_001017973;NM_001142599;NM_001142598;NM_001017974	5'UTR;5'UTR;5'UTR;5'UTR;5'UTR			37	5	F	131556388	CTCAGGGAAAGCCAGGTTTCTTCATTACATGAATACCAGCTGTGATTTCTCTGGAATGTG[CG]ATCTGGCTTAGACTGAGCCCATTCTTGAATCTCAGCCTGGAGGCAGAGCCTCAAAGAATC
cg16489689	0.204455	17.8607	0.741891	4322.07	0.537436	4090.15	MUC21	394263	NM_001010909	Body			37	6	F	30954150	CAACTCTGGGTCCAGTGTGACCTCCAGTGGGGTCAGCACAGCCACCATCTCAGGGTCCAG[CG]TGACCTCCAATGGGGTCAGCATAGTCACCAACTCTGAGTTCCATACAACCTCCAGTGGGA
cg16493531	0.179429	30.9566	0.257505	7986.98	0.0780767	7018.08	FLOT1;IER3	10211;8870	NM_005803;NM_003897	TSS1500;Body	chr6:30710307-30712440	Island	37	6	R	30711802	AAGTGCTGAGGTCCAGAGCGTAGTCCGAGGGCTCCGAAGTCAGATTAAAGGGCTCGAGGA[CG]GCGGACACAGGGGTGGGCGCCAGGGATGCGGCGTTAGGGGCGTCCTCTGGAGGCAGGGGC
cg16499071	-0.183818	-22.0081	0.561602	6777.22	0.74542	6502.56							37	1	R	60451842	GTGTGTGTTTTAAGCAAGTGCTTGGTTCAAAGTGCCAATTTCTCTTCACCAGCTAAGTCT[CG]ATCAGCCTTTGTCAGAGCTCAATCTGCCTGTGAATTTGCCTGGAATCCATTCCCAGCAGC
cg16540738	-0.176808	-18.5218	0.564048	3951.39	0.740856	3403.43	NLRP1;NLRP1;NLRP1;NLRP1;NLRP1	22861;22861;22861;22861;22861	NM_001033053;NM_033007;NM_033006;NM_033004;NM_014922	TSS1500;TSS1500;TSS1500;TSS1500;TSS1500			37	17	R	5489116	AAAAGTGGGATGATCGGGAGGCTCTGAGCACTCCGTGAAGGACCGTGAGACTCCATGTAG[CG]GGAGGAATGGCCTGGAGGAGGGCTGTGTGGGCTTTTTTTCCTCCTCACACCAGCCAGTTC
cg16545664	-0.172558	-22.687	0.373543	7547.52	0.546102	7097.37	HDAC7;HDAC7;HDAC7	51564;51564;51564	NM_015401;NM_001098416;NM_001308090	Body;Body;Body			37	12	R	48186963	ATTCTTATCCTGGCTTGACTACCACTTGCTATTTGACCACAGGCTTGTCACCTTAGATTT[CG]TGAGCCTTGGTCCTCATCGGCCAAATGCAATAACCAGCTGTTCCATGTGCTCCATGGGTA
cg16589904	0.173825	20.5293	0.833547	8826.1	0.659722	10660.1	ZFAT;ZFAT;ZFAT;ZFAT;ZFAT;ZFAT;ZFAT	57623;57623;57623;57623;57623;57623;57623	NR_110323;NM_001029939;NM_001174158;NM_001289394;NM_001167583;NM_020863;NM_001174157	Body;Body;Body;Body;Body;Body;Body			37	8	R	135655076	AGAATTTTGGAAAATCCTGAAAGACTAACATTTTAAGGCCCTGACAGTCAATCTCCCTGA[CG]TTTATTTCCAAAGCTCAGGAAGCAATAGGGGAGACAATGAATTATTTATCATAAATAGGG
cg16598790	-0.177976	-27.2792	0.621537	8449.79	0.799513	7943.49							37	15	R	71389060	AGAGCTGCTGTAACCTCACTCAGTGTGGTTCACAATAGGCTCAGATGAGCTAAGCCATTC[CG]AACATCATATTTCTAAGGAAAGCCAACTGGTTTTTTAAGAAGCAAACTGATTCCAAGTTG
cg16616587	-0.171161	-15.5478	0.517974	5108.59	0.689135	4715.92	NAV3	89795	NM_014903	Body			37	12	R	78288759	AATACAGCATCTTTGGAGAGCTTCATCCAGTTCACTACTGTGCTCTAGCAGATATTCCTC[CG]GTATCCCTATTTTCTTGACTTCAAATGCCCCCATCTGCAGAGGAGTAACTTATTAAAATA
cg16619849	-0.180357	-13.3034	0.472388	3607.85	0.652745	3512.86	LDLRAD4;LDLRAD4	753;753	NM_181482;NM_181481	Body;Body			37	18	F	13606899	ATGGGAATTTGTAATGGGCAGAGCCATCGATTCTTAACAAGAGCTGCATTAACAGGCAGA[CG]AGACACATAAAATGGCTCCAAGAGCCTCATGGCAACATGTGGAGATGTAGAATCTTTTAC
cg16620088	-0.184095	-20.3774	0.486899	6856.82	0.670994	6444.4	C10orf11;C10orf11;C10orf11	83938;83938;83938	NM_001305581;NR_131178;NM_032024	Body;Body;Body			37	10	R	78113282	GAAGTAGTCCTGACAAATACCAGGGCTCTCCACATTGTCAGGAACAGTCTGATGATGACA[CG]TTCGAAGCTCCGCAGACTGGCTTGCATCTTAGTAAATGTGTACAATCAGGGGAGACATAG
cg16633653	-0.183567	-19.2061	0.482395	7084.23	0.665963	6890.39	HPCAL1;HPCAL1;HPCAL1	3241;3241;3241	NM_002149;NM_134421;NM_001258357	5'UTR;5'UTR;5'UTR			37	2	R	10482554	GCCCTGCTTCTGTGCGAGGCCAGTCAGTCTGGGTCCTGGGATATAGCCACATGTGCAGTC[CG]TGCCTCCAGCGCGCAGCCTGAAAGGGAGGCGTGCAGAAACAACGTAGCTCCAAGGAGGAC
cg16674380	0.314307	13.6582	0.623434	5841.19	0.309127	5700.64							37	12	R	43184554	ATAAATGTAGCTAGACTGACTCATTTTCAAGCCTTTTACGGTTCTATTTTGTAAACCCAA[CG]TAGAGAATAATTAATTTCCAAAATCTACAGGACACCTTACTACCAATTTTTGTGGGGAGA
cg16702660	-0.410804	-14.1422	0.0624152	8135.12	0.47322	8789.38							37	14	F	22361282	ATCTATAGGCAGAATCAAGGAATAGATCAGAAGTGCAAGGGAGAACTGATTTCAGGCTGG[CG]TGAGTGAACAGAGTACACAGAAAGGAGGGATTTTGTTCTGACCTTGTGAAAAGAATCCTT
cg16705049	-0.178548	-22.8926	0.402906	9823.15	0.581455	9559.12							37	3	F	11173263	CTAATTCTGTCAGGTGAGTGCTAGGATCTCATTTTGCAACATGAGAGAACTGGTGCCTAG[CG]ACCTGGAAGGAAATAGAACTCAGATGTCCCAAGTCTGTGCCCAGTGCTAGCCAGAGGCAG
cg16705835	-0.186055	-17.0573	0.606999	4048.43	0.793054	3947.19	NGLY1;NGLY1;NGLY1;NGLY1	55768;55768;55768;55768	NM_018297;NM_001145293;NM_001145294;NM_001145295	Body;Body;Body;Body			37	3	R	25772176	GAATTATTTGTTGAATTTGGATCTTGTAATCCTATGGCTGAACCAACACTTTTAACTGCC[CG]CTACAGACGATGGGATAAATTAAAAAGCAAACATAAAATTTATTAGTGATAATTCACTCC
cg16709992	0.183852	24.8956	0.542566	2770.73	0.358714	2129.4	GAS7	8522	NM_201433	Body			37	17	F	10060512	CACAGGATTTGACACATGGGACCCCTGGGAGAAGGAGGAAACACCCACGGCTTACAAACC[CG]CAGCAAACCCAGAGTCCTCAGCCTAGGAAAGGGGCTGGGGACAGGGCCTGACACCCTGAA
cg16711983	-0.197735	-17.4147	0.457417	3575.11	0.655152	3495.45	FAM129A	116496	NM_052966	Body			37	1	F	184858456	TTTTAAGTTCAAAGCCCTGTTTTTGAGTTGGAGAAACAGAAACCAGAGCTGTTCAGCAGC[CG]GCTAAGCTAAAGCATTTGGTAAGTGGCACAGCCAGAACTAGATAAAAATCCAATCTCCCA
cg16712789	0.19894	20.0594	0.615849	7233.79	0.416909	6890.74	PLCB1;PLCB1	23236;23236	NM_182734;NM_015192	Body;Body			37	20	F	8189900	TGTTTTTTGTTTTTTTTTTCTAAGTAAGTAAGTATTGAGGTTACACAATGTGTTTAACCT[CG]GGGTTTGTCAACAATTGTAGAAAAACTGAACAGTTTACAAGAACAAGCCAGTTTGCAGTT
cg16716242	-0.197564	-16.39	0.4748	6383.71	0.672364	6212.84	HECW1;HECW1	23072;23072	NM_001287059;NM_015052	Body;Body			37	7	R	43529868	CAGTTGCAGGTGGCTAACTGATCAGACCATGTTCAAATAAGGCAAACACTGAGCTGCTTC[CG]TACCATGCTCCCATTCCCCAACCGTAAATGCTGCCTGCCCATGGTTGCAGAATGGAGCTC
cg16759218	-0.177472	-15.9602	0.507558	5112.01	0.68503	4956.85	COL8A1;MIR548G;COL8A1	1295;100313938;1295	NM_001850;NR_031662;NM_020351	5'UTR;Body;5'UTR			37	3	R	99371838	AAAGCACTGAAGTTAGCATAAGAAGCCCTGAGATGAAGTCCCACTTTTACCACTGAACAA[CG]CAGCCATCCTGGGCAAGACAGTAAGTCTTGCCAAGTCTTTGCTTCCTCTGCTCTAAAATA
cg16791250	0.213354	19.5698	0.402059	12615	0.188705	12765	HOXC10;HOXC-AS3	3226;100874365	NM_017409;NR_047506	TSS1500;Body	chr12:54378696-54380102	N_Shore	37	12	R	54377869	GCGCTCTGTAAAGGACGCTTCTCTGGGTCGGGTTTTGTTGCGTCTTGTGTGCTGGTTTCC[CG]TGTGATACGTGACTCCTCCAAACTGACCGAGGCTCCGCAGGTTCCCTCTTTCTTTCCCGG
cg16818568	0.361595	14.3588	0.758815	8198.02	0.39722	9962.86					chr14:65746329-65746972	S_Shelf	37	14	F	65749045	TGCAGGGAAGGGCACTTTCAGATTCTGCCTGAGCCTCCACCAGCCCCCTGTTCTCAGGCT[CG]GGGCTGAGATGAAAAGGGAACACCACTGTTTCTGGCCTGAAAAGGAAATGTAAATGCATT
cg16832592	-0.185559	-23.1938	0.675727	13700	0.861286	9020.64							37	18	R	54814189	CACTCCTCGCCATCTCCTTCTTAGGGCACTGAAATGGTTGCTGAAATTGTCTCCCTGTTT[CG]CCCTTGCCCACTGGCATTTGTTTCCCACCTCCCTCTTAGAGATCTTTTAAGAAATGCAGA
cg16835531	-0.32494	-21.0023	0.526087	13055.7	0.851028	11582.1	NPLOC4	55666	NM_017921	3'UTR			37	17	F	79524882	GCCCCTGGTCCCAAGAGCAGATGAGCTGCTTGGGCCTTCCACTTGGTGTCCCATGCCAGG[CG]GACCTGGAGGTGTCAGCCATGGCCCTGACCACTTCAGAAGCCAACAGGCAAATGTTCTCT
cg16840498	-0.203233	-19.8523	0.525904	7602.18	0.729137	7395.82	HLF	3131	NM_002126	Body			37	17	F	53359875	ATAGAAAACTGACCAAACAGTTTACATCAATGTCCATTATTATTTCCATTGGCTTTTAGG[CG]GCAAGAGATGGAAAACACGTAGCAACAATTTCAAAGGTAGGCCAGTTCCAAAGAGCACTG
cg16851139	-0.236118	-17.1059	0.370125	8145.16	0.606244	7635.7	SRC;SRC	6714;6714	NM_198291;NM_005417	Body;Body			37	20	F	36024647	TGACTTCGACAACGCCAAGGGCCTCAACGTGAAGCACTACAAGATCCGCAAGCTGGACAG[CG]GCGGCTTCTACATCACCTCCCGCACCCAGTTCAACAGCCTGCAGCAGCTGGTGGCCTACT
cg16852756	-0.170304	-14.8105	0.562412	6283.76	0.732716	6046.69	FLJ43663;FLJ43663		NR_015431;NR_024153	Body;Body			37	7	F	130630462	TTCTTCTTAACTCACAGGCCCACTGACCCTCACTGCTGCTGTGGGCTGCTCCCACCAGCC[CG]TGCTGAGCCTCCTACCTCATCTGCGAGGAGACAGGGCAAGTTCCAGCCTGAGGGGCATGG
cg16864708	0.36636	16.6055	0.681748	9816.78	0.315388	10482.2	SPIRE1;SPIRE1;SPIRE1	56907;56907;56907	NM_001128627;NM_001128626;NM_020148	5'UTR;Body;Body			37	18	R	12640493	TCAGTAAATATTTATTCACCACCTACTAAGTACTACTCATAAGCACTGATGACACACTGT[CG]TAGTAAACAAGCTAGACACAGTTCTTGCCTCATAAGGCTTACATTTTATTGAACACAGCC
cg16875202	-0.185369	-25.1802	0.40531	4121.16	0.590679	4161.94	PDZRN3;PDZRN3;PDZRN3	23024;23024;23024	NM_001303139;NM_015009;NM_001303140	Body;Body;5'UTR			37	3	R	73553098	GAGGGGGAGAGCCTAAACAGATGTGTTTTTGTATCATGCAGTCGACTTCTGCATCTGAAA[CG]TAACTCAGCGAAACAGAAACCCAGCCATGTGACTCCTTTTCTGTAGAGAATAGAGTTGAA
cg16894526	-0.171135	-23.7632	0.56554	4645.06	0.736675	4633	PXDN	7837	NM_012293	Body			37	2	F	1721123	GGGAACAGAGATTCCGCTGCTGTCTGTCCACTATTCAAGGCCTCTTTGTTCTCGGTTCTG[CG]GATCAGTCCAAATGCCTCTCGCCCGGGGCTATCTGATTCAACTGGGCTCAGCAGCTTTTC
cg16898193	0.291953	23.9485	0.503757	8030	0.211804	6929.1	HOXC10	3226	NM_017409	TSS1500	chr12:54378696-54380102	N_Shore	37	12	F	54377550	TAGAAACGGTCTAGCCTCCTCACTCCTCCACTCCAGGGCGCTGGGCTCCAGTCCTTTCCC[CG]CCAAACTCCAGCCCTTCGGAAAGTCTGAACCCTAGGCTCTGTCCAAGGAAAAATGTGGGG
cg16899969	0.484347	16.2816	0.850654	5996.52	0.366307	2344.6					chr3:143689733-143692279	N_Shelf	37	3	R	143686617	TAATACCTGATGCTTGCCTTTCTCTCACATTAAAATCTTGAGTAAACTTTGTTAGCTCTA[CG]TTCACAATATATCCAGAATGTGCTAGCTTTTTTTTTTTTTTTTTTTTAACCAGCTAATAC
cg16907294	-0.664599	-68.0295	0.2095	222.671	0.874099	2285.36	ZAR1L	646799	NM_001136571	Body	chr13:32885424-32885662	N_Shore	37	13	F	32884652	CCAGGTGGACAGTCCGATTCAGTTCCATTCATTCACTGAGCACTTCCTGTACACCTGGCA[CG]GGGGATGCCACCAAGATCAAGACAGGACTATGACAGCCATGCTCCCTCAGGAATCAGATT
cg16931913	-0.225056	-23.7239	0.539353	6175.71	0.764409	6221.37	SHROOM3	57619	NM_020859	Body			37	4	F	77598945	CTATAAGAATTTTAAAAGTATATTTTTCCCCCATCTTATCTTTTCGTTTCTAGGCAAGAG[CG]CTAAAGTATGTGGCATAATACTCACATCCGGCTTGGAGTAGAACAGTTTCCTGAACACCT
cg16935996	-0.179589	-23.8757	0.547245	12787.7	0.726834	13361.3	S1PR3	1903	NM_005226	Body	chr9:91615900-91616245	S_Shore	37	9	F	91616521	GGCAGTATGTTCGTGGCCCTTGGGGCGTCCACCTGCAGCTTACTGGCCATCGCCATCGAG[CG]GCACTTGACAATGATCAAAATGAGGCCTTACGACGCCAACAAGAGGCACCGCGTCTTCCT
cg16946921	-0.186229	-17.9949	0.458625	4718.78	0.644854	4971.59	PTPRJ;PTPRJ	5795;5795	NM_001098503;NM_002843	Body;Body			37	11	R	48066427	GCGTTGGCCTTGTTCACTGCTGTGTGCCAAGCTGCTGACAGCATCTGGCTATCGCAGGTT[CG]TAATAAGTGTTTGCTGAGTGAATGAAAGAATATTGGTGTTGGGGATGATCTCTTTTTCAC
cg16947999	0.278673	16.8123	0.873628	9941.15	0.594956	11213							37	6	F	43681646	TCCCTCTCGATATACAAAATTGTGGTTAGATCTTATTTTCAAGAATTGCTATGAAGATTA[CG]CGCAGTAGTATATAAGGAGGCATTTTTGCAGCAGCGACATTTAACCCCCAGGATAACTGA
cg16967578	-0.173971	-27.1655	0.391993	8376.14	0.565964	8213.31	TGFB2;TGFB2	7042;7042	NM_003238;NM_001135599	Body;Body			37	1	R	218575437	CTGGCATCAACCCCTGGAAGGGGTAGTTGGTTCTTCAGTTGACAGTTTTTACCACACTCT[CG]TATGCTGGAGCAGGAGTACAGGCAGGGAAGGCTACCGGCTCCTCCCGGCCTGGTCGCTTC
cg16974350	-0.173992	-18.7802	0.464811	4913.13	0.638802	4761.62							37	1	R	151916734	CCAGTAAGTAAGCAAACTGATATTCCCTACATACCCTATTTCAGAGGGCAGGCTGAGGGG[CG]CTCAGGCAGAAATACCGTAAGTTCAACTGAATGGCAAGTTCTTTAATCCAAGATTGAAGT
cg16999147	-0.177104	-24.7707	0.407206	4590.75	0.58431	4638.12	SIL1;SIL1	64374;64374	NM_022464;NM_001037633	Body;Body			37	5	F	138404196	ACAGGGCCCCACACTGAGAAAATACGGCTAGAAGTGAAATCAAAACTGAGTAGACTTGGA[CG]ACAGAAATAAAGGAAACAGAGTCCAGATAAAACTGGAGGAGTAAAACAGAGCCAGGAAAC
cg17061760	-0.398121	-17.4913	0.164318	4703.52	0.56244	4702.24	NR3C2;NR3C2	4306;4306	NM_001166104;NM_000901	Body;Body			37	4	F	149145826	TAACCTTCAAGAAATAGTGTGGTGTGTGGGAAAATGTTTGGGCTTTGAAGTGGAACAATA[CG]GGTTAGAATCCCAGCTCTGCCATGTCTTAGAAAACTGTGAAGCTTCTGAAAGCAACAACT
cg17116476	-0.174904	-15.6518	0.487606	5819.55	0.662509	5805.32	PHKB;PHKB	5257;5257	NM_000293;NM_001031835	Body;Body			37	16	F	47561907	GGTCTTAGACTTCCCACTGTCAGAACTGTGGAAAGAGAAATTTCTGTTACTTAAGCCACA[CG]GACTATGGTATTTTATATGGCAGCCTTAGCAAAGAAGTAGTTACTGTAAGTGACTTAGAA
cg17130457	0.178722	16.8557	0.383374	6646.32	0.204652	5965.94							37	12	R	76414729	GCTCTGACGGGGTAAGCCACACTACTGGTTACAATTTGCTATGGCAAAGTTCAAAATACT[CG]CAAAATAAGTCAACTGTATGAACTATCAGCTTCTGGAGAAAGCCAGTGGAGGATAGTAAC
cg17138049	-0.186609	-15.7588	0.386263	3570.16	0.572872	3829.6							37	2	R	30657037	AATGCCTGCATTCCTTTCTTGCCTGTTGACATTGGCTATAGCAATGGAATTTTCCAGTTT[CG]TAGAAACAATAGCAGTTTTAAGGATATGGCTGCTCCGTAATCTGGTTCTTTCTGTTACAG
cg17165349	-0.185009	-31.0135	0.494504	10642.6	0.679513	10680.5	KLHL29	114818	NM_052920	5'UTR			37	2	R	23711368	CTTGGAGGGCTCTTGGCAGAACTGGCTACAATTCCCCATTGCGGGATTACAGAATGAGAC[CG]TGACCCAGCTCCTGTGTCTGGGGAAGGAGAGGCCTGATGGGTGGGAGCTGTGCCCAGATC
cg17180980	-0.170927	-24.8171	0.47208	15799.8	0.643006	15675.2	SLC25A29;SLC25A29;SLC25A29;SLC25A29	123096;123096;123096;123096	NM_001039355;NM_152333;NM_001291814;NM_001291813	Body;5'UTR;5'UTR;5'UTR			37	14	F	100764477	GCGCATCCTGCCTTGCCGTCAGCTGTGCCTTTGCTCAGTGGGAAGAGCGGCCACGTGTAG[CG]CTGCCAGCAAGCACAAGGCTGGTCTGGTGCCTGCCACTCACAGCTTGCCCTGGGGCCAAG
cg17193551	-0.222361	-37.8984	0.368712	3058.58	0.591073	3108.69	FAM49B	51571	NM_016623	5'UTR			37	8	F	130925897	TTCCAATTCTTCACAGACTACGTGTGAACAGTTCATGGACCAGTGCTGGTTTGCAAAGTG[CG]CTTTGAGTAGCACTAGTATAAATAAAGCACGGGCTCTGGAGCCAAACTGTGAGCCTCACC
cg17204288	0.207765	18.4036	0.832509	2767.82	0.624744	814.289	GAGE2A	729447	NM_001127212	5'UTR	chrX:49354013-49354626	S_Shore	37	X	F	49355178	TTAACTCTGGGACTTATCTTGAGAGTATTTTCAAAAGTAAAACGGCAAGTTTACATTTAT[CG]ATGGAAGTGATCGAATATAGCAGCCCTGTGGAGCGCACGTTCCCAATCACGGTTGTCTGT
cg17217758	-0.18178	-22.9873	0.534054	5213.13	0.715834	4865.91	NTN4	59277	NM_021229	Body			37	12	R	96134782	AATCTGTGTTTCAACAAGCCTTCCAGGTGATTCTGACACATAACAAAATTTGAGAAACAC[CG]TTACATAATTTTAAAACCTGCTTAGAATTACAGTGTGTGGCTATGACATAATTTATTTAG
cg17250082	0.288983	15.9882	0.56722	9570.41	0.278237	9236.81					chr6:31276241-31276526	N_Shore	37	6	R	31275875	CCACCCAGCCAGACAGCAGCATCTGCAGGTGCGGTGCCCTGGACCTGCCCCAGGGTGAGC[CG]GAGGCGGGGCCAGGGAGGGGAGGGAGGTCGCCCCGCCCACCCCAGCTCCTTCCTCCCTCT
cg17251507	0.410443	13.5047	0.852948	7621.27	0.442505	8355.37	LOC100506457;LOC100506457;LOC100506457	100506457;100506457;100506457	NR_110198;NR_110197;NR_110196	Body;Body;Body			37	2	F	12214913	CATAATTGAGGAGGACAAGAAGAATGATAATAAGGGGACCCAAGACTTTATTCTTACAAA[CG]AAGAATGCGGCTGATGGTTATAGAGAAAACAATTTGACTTGTGTTTTTATTAATCCTCTG
cg17278549	-0.179478	-29.542	0.600295	16130.1	0.779774	14806.4	EEFSEC	60678	NM_021937	Body			37	3	R	128068880	CTTCCACAGTGGTGGGATAAGGCCAGGTGTGCCAGCCATCCTGGGTCTGGCACCCACTGG[CG]CCGGTCAGGGAAGGCCTTAGGGCTGGGCCACAGGAGCTGGCAGCATTGGCCCAACCAAGT
cg17286200	0.176544	24.2871	0.667388	4911.72	0.490843	3942.89							37	16	R	25060966	CATAGTTGAATTTTGCAATCTCAAATACATGTACAGTGATGCCTTCGGGTAACAGCTGCC[CG]CATATATGGTGGTGGCGGTCCCACGGGAATTTTTCAGCTCTATTATCTTATCACCTAGTG
cg17300275	-0.18491	-24.6026	0.545821	9694.7	0.730731	9567.84	ZNF488	118738	NM_153034	5'UTR	chr10:48354459-48355197	S_Shelf	37	10	F	48357334	GTTTGTCTGAGCTCAGGCAGGTAGTGGCAGGGTTGATTTGGAACACAAGTAGTGCCCTGG[CG]CCTGAGTGACCAGGGCTAATTCAGTCCCTTTATGTGACTTCCATGTTGCTGCAGCCCTGG
cg17331260	-0.18455	-25.983	0.530417	9489.97	0.714967	9019.89							37	2	R	129817263	GACATTTTTGGAAGCCGAGACTGTCTTCTTGTCTGCATTCCTGTCTAGCACATGGCATGG[CG]TGGAGCAGTTTCTCACTGACTTGTTGAATACAGTGAAAGAATGTGGGAGTGAGAACTCAG
cg17333830	-0.180922	-18.9622	0.398798	2708.03	0.579721	2481.21							37	10	R	36378405	TTTCAGAGAAAAGGAAATATCCCTCCTGTCATGATTGCAAGTTTTATGGCTGAAAAAATA[CG]ATTCACCAAGTTTCAATATTATGTTAGTACCAAGAAAGCTTTTCCTGCGTTGGTAAAACT
cg17335338	0.17571	17.4382	0.50563	12266.2	0.32992	12679.7							37	7	R	25536285	AGCTGATTCAGGAGAGGTCGCCAAATTAGCAGGGAATAGTCTCTTGAGACCCATCTTCTC[CG]CAGATTGAACAGTAGCAAGCTGCTCCCTTCCAGATTTGAGAAAAGAGGAAGATCTGAATA
cg17346500	-0.175769	-20.3878	0.470641	5959.32	0.646411	6258.07	GOLIM4	27333	NM_014498	Body	chr3:167812829-167814102	N_Shelf	37	3	F	167809723	ATCACATACTCAGATAAAAAATTCAAGTGTCTCTGGGGCCAAACAAGTAAAGTAAATGCA[CG]GAAAGGCTCAGTTTTAAGATTTTTTATAGAGGTGTGGCTCTCAACCTTGGCTGCACACAG
cg17415216	-0.19728	-22.2501	0.221333	1909.56	0.418613	1485.95							37	20	R	38413520	CAGACTCTCTAAGCAGTTCATTGAACTTGGTACCTACCCAGACTCTAAATAAATATTTTT[CG]TAGTTGATATTGCTGCCATTTAGACAGATCTCCCCAATTCCATAGTCCATAGTTGTTCAG
cg17419331	-0.24877	-13.4464	0.2772	4006.91	0.52597	4482.6	SLC8A1	6546	NM_001112802	5'UTR			37	2	F	40734730	AACACTACTGAATATCTTTCACACATTAATTTTATTATTTGCTTTCATTTTTAAAAGGCA[CG]GAAATGACTGTGGAGCAGTGTAGAACAGAGCTTAAATGCAGCCTTCAAATCCTACTTCCT
cg17421900	0.174853	16.639	0.375908	2881.89	0.201055	2420.9							37	13	F	37750237	TATTCAAAGTTCAAGTACAGTTATCACAAGAATGGAGATTTTTCCCAGTAGCTCTGACTC[CG]AATAAACAGGAAGTATAGTATCAGAAATCTGGCATGAGAACCTGGTCTTGTGAAACTTCT
cg17422692	-0.177025	-14.9488	0.0817923	11222.9	0.258818	13773.9	MRPL28	10573	NM_006428	5'UTR	chr16:419860-420256	Island	37	16	R	420245	TCCAGAGCCACACGGGATACTTGTGTAGAGGCATCGCGAGCCTGGCGGGAGGTGGGGGCT[CG]CAGTCAGTCGCAGCCTGGCCAGGCCCCCGGCACTCACCCCCTACCCCGGCCCCCGACTCT
cg17431460	-0.181406	-22.576	0.436505	5199.06	0.617912	4722.66	SEMA3C	10512	NM_006379	Body			37	7	R	80417527	TATCCCTTGATCCAGAACACATATTCCACCACTGCCATATTTTATAATGACTTTTACAGA[CG]TGTTGTCTCTTTCCTAATAAACTACCTAATTTCATAAAGTATTTCTAAGATTACAACAAG
cg17441733	-0.21177	-14.9583	0.485283	8254.45	0.697053	8355.89					chr2:232826077-232826836	N_Shelf	37	2	F	232823235	ATTAGTGTTCTTCTAAGAAGAGGCCTGTGAGAGGCCAGCTAGCTAGCCTTCTTCCTATCA[CG]TCACAACAGGACAAGAAGGCCATCTATGAACCAGGAAATGGTTCGCCAGAGATGGAATCT
cg17444579	0.291575	17.8518	0.740847	3169.67	0.449272	2634.57	SMIM8;SMIM8;SMIM8;GJB7	57150;57150;57150;375519	NM_001042493;NM_020425;NM_001287445;NM_198568	5'UTR;5'UTR;5'UTR;TSS1500			37	6	R	88040355	TTCAGGGGCTTACTATTCTTACACTTTGAGATGTAAATGACTCTCATGGAGTTGGGTAAA[CG]GGCAGTCCTTTATCTTTGCTTCTTCCTTTTTCCATTGCACGCTTCCGTCACAGGAGGATG
cg17467517	-0.177561	-22.3465	0.548907	3185.46	0.726468	2872.81	PXDN	7837	NM_012293	Body	chr2:1669991-1670203	S_Shore	37	2	F	1670835	AAACAGAACTCTCCCATGCTGGCAGTGGGAGCACACCCTGGCCCAGCCCACCTGCAGGGA[CG]TGGCCGTGCATACTGACACTGAAGATGTGCACACTCTATTGCCCAGAAATGACCCTGCCA
cg17482976	-0.188443	-16.5948	0.488965	3210.7	0.677408	3126.64	KCTD4;GTF2F2	386618;2963	NM_198404;NM_004128	5'UTR;Body			37	13	F	45770316	TCTTATAGTGATCTTGAAGTTAACATTTATGTATTATTGAGATCAAAAGTTCGTTGAAAT[CG]AACTAGAAAACTAAGGCATAATGTTTTTAGAGCTGTGTTTTTGCTTAGAGACTGTGAAAT
cg17549398	-0.223243	-23.4722	0.488818	9324.84	0.712062	9036.65	UBE2H;UBE2H;UBE2H	7328;7328;7328	NM_001202498;NM_182697;NM_003344	3'UTR;3'UTR;3'UTR			37	7	F	129471948	AGTGTTGGAAGGGCAGCCTGGAAAGGCATTTGGTGGTGAAACACCGCTGCTCCAGACTTA[CG]CTACCATCTATTGTTGGGGGCCCAGAGTCCTTGGATTCACTGCCAGGCCTTCTTCCAGAT
cg17554647	-0.2065	-20.6686	0.466116	7103.39	0.672616	7396.45	IQSEC1;IQSEC1	9922;9922	NM_001134382;NM_014869	Body;Body			37	3	F	12986097	CAGGCCTGTGCACCTCCCTCCGGCTCGCCTCGTCTTTGCAGCCCGAGGGCACATCACACA[CG]CCCGGGACTGGAAGCACTTCAGTCAGGCGCCAAATCTGTGCTTCCAGGCACAGATCACAG
cg17588411	-0.219804	-22.5026	0.516975	5413.53	0.736779	5027.44	TSPAN9;TSPAN9	10867;10867	NM_006675;NM_001168320	5'UTR;5'UTR			37	12	R	3259172	GGGAGCATTTGTTAATTGATGTATTCATCCAGCCAGCAGACATGTAGTGAACGCCCATGG[CG]TGCCAGACACAGCTCTGGGCAGAGGGGTGTGGGCAGGATTAGGTGGAGTGTTCTTCCCTC
cg17614412	-0.219491	-23.9578	0.539504	6381.21	0.758995	6133.74	KIAA0556	23247	NM_015202	Body			37	16	F	27782528	GTGTTTAAAGACATAGAGGGGGTTGGTTAAGAAAGGGGGCAGTGGTACCAGGCAACCTCA[CG]TCCCATCCCGGTTCTGCCACTACCAGCTGCATGGCCTTGAGCAAGTGACCTCACTTCTCC
cg17617196	-0.18558	-15.45	0.47795	6589.77	0.663529	7120.18							37	20	R	56534912	AGTGAGTCAGACTGGAGTTTCGCTGCCATAAGCCAAGGAGCGTGGAGGATTCCTGAGTTG[CG]TGGAATGGATTTTCTCTTACAGTCCCCAGAAGGAGCCAGCCCTGCCAACACCTTGATGTT
cg17635970	-0.245394	-14.4473	0.577441	7203.15	0.822835	7292.46	HHLA1	10086	NM_001145095	TSS200			37	8	R	133117602	AAGCAAGCAAACACTTAGGAAACTAAGCACATGGATGCAGACCTTCCTTTGAGAACAGTG[CG]TGAGGAATCATTAAAATCACAATCTGAAAAAGGCTTTGTACTAGGTTAGGAGAGGTTAGG
cg17670013	-0.285229	-18.0431	0.553028	1722.61	0.838257	2143.62	GRAMD3;GRAMD3;GRAMD3;GRAMD3	65983;65983;65983;65983	NM_001146321;NM_001146320;NM_001146319;NM_023927	Body;5'UTR;Body;Body	chr5:125759047-125759298	S_Shelf	37	5	R	125762736	TCCACTTTTATTACCTTTTTCATTCTGAATTTTATGTTCCCAGTACTTTAATAGTCGTAG[CG]TAGCCAGACTTTTTTTGACACACATTTTTGTTTTCCTTCAAGAGGCCAGAATACCCTTGC
cg17676806	-0.18747	-18.37	0.778211	10531.5	0.96568	12058.5	TOLLIP	54472	NM_019009	Body	chr11:1302772-1302982	Island	37	11	R	1302836	GGGTCTCTGGGCAGCGATCAGCAGGCGACAGCTGAATGAACGAGCGGCTGAAGGGGCTGG[CG]AGAAGCAGGGCCCTAAGAAGCCGGGCTCTCCTTTCCTGGCCCACTCCGGCAGCCCCGTCT
cg17680873	-0.18377	-18.4139	0.523243	10513.6	0.707013	10824.6							37	8	F	81878186	CAAATCAAACCAAACATTTATTTAGTGCTTGCTGTGTGCAGGAAATTGTAGTGTATGCTA[CG]GGGAATATTTCAAAGTTAATGTGCCCTGAAGAGCAAACAAGGCAGCTCGGAAAGATGATT
cg17697004	-0.199516	-15.7328	0.434662	2770.14	0.634178	2536.53	RCAN1;RCAN1;RCAN1;RCAN1;RCAN1;RCAN1;RCAN1	1827;1827;1827;1827;1827;1827;1827	NM_001285393;NM_001285391;NM_203418;NM_001285392;NM_001285389;NM_004414;NM_203417	TSS200;Body;Body;5'UTR;Body;Body;5'UTR			37	21	R	35896993	AATGATACTGGTTTAAAAATTAATGTTCTGCAAATGGACCATTTTCTGCATCCTGGCTTT[CG]TGTCTGTGCACACCTCGCTCTGGTGCCATAGGGCTAGTGAGAATTAGGAGATGTCCTGAG
cg17702455	-0.180306	-24.8909	0.485844	14629.7	0.666151	14920.7	JAZF1	221895	NM_175061	Body			37	7	R	28058989	GGATTAAGCATAATCTTACCGTGTCTGGGGGACAAAGGCACGTAGGGTGGCAACCTCTGC[CG]GCTTGGATTATGCCCCTTCTCATATTCCACCTTAGAATCTCAGAATGTTGGGGTAAACGC
cg17723206	0.333199	17.1821	0.457102	11185.5	0.123903	10347.7					chr10:118934734-118935180	N_Shelf	37	10	R	118931160	CTCACAGCTCCATCTTATTCATCCCCTCTTCTACTTAACACATACTATGAATTTTGCTTA[CG]TCTTATAATCTACGGACTTGCTTGCTCTCCACATCTCATACTTATTATGAATGTATCCAT
cg17735563	-0.18307	-25.1416	0.617613	4485.72	0.800683	4323.72	RASGRP3;RASGRP3;RASGRP3	25780;25780;25780	NM_001139488;NM_170672;NM_015376	5'UTR;5'UTR;TSS1500			37	2	F	33738079	ATAAATCCAGGAAAGGCAGTAGGACATGCCAAGTGAGAGGTGGGTGAGAGCTGAGAGGTG[CG]TTGTTTTAAATAGGTCAGGAAAGGCCTTACAGATAAGGTAACTTTGTTAAAAGATATAAA
cg17746316	-0.170832	-18.0355	0.387191	2597.99	0.558023	2249.04	ASAP2;ASAP2	8853;8853	NM_001135191;NM_003887	Body;Body			37	2	R	9401362	TTTAGAGAAAGCAGGGGTAATGCCGGGTGGTTATTTTCCCCAAATGTTAGAGAAAGCCAG[CG]CTTCTGGCTCTGGAAGTGAGGCTGTTGGGAAGTGGGAGGGGGAGCACAGCTCTGGAAGCT
cg17748306	0.177747	19.6231	0.657547	9598.99	0.4798	9928.58							37	4	F	71758062	TCCCCTCATTTCCTGAAGATTCTGTGGTCTCCTTTAGGCATTGGCTTAGATGCTCATATG[CG]TCCATGATTATGCAAGCTCTTTATGAGCACTGGCAGGAAAGGCAGCCAAGGCTGGCCCTA
cg17765429	-0.182786	-24.4109	0.658916	4821.69	0.841702	4769.6							37	13	F	30906830	AGTGAGAAAATAAATTTCTGTTGTTTTAAGCCACCTGGTCAGTGATATTTTTTATGACAG[CG]AGAGCTGACTAATGCAGCGTGCATGCCCTTTATTGGTTCTTAACCTTTTTATGCCTAGTA
cg17770035	-0.351708	-13.868	0.0274794	8328.65	0.379188	8819.88	NCR2	9436	NM_004828	Body			37	6	R	41312735	TGGGAGTGTAAGTCTAGACCCAGGGTTCTAGGCACCAACTGGAACAGAGCAAAGGGGTCT[CG]CTGCCCAATGTCTGTTCCCACCCAGGCCCCCACTGCACACTCTCTCTCTGTGGCGCCCTG
cg17785041	0.173453	31.9607	0.407988	7415.73	0.234535	6670.71	PSAPL1;SORCS2	768239;57537	NM_001085382;NM_020777	TSS200;Body			37	4	F	7436701	GCAGTGGCTGCTGCTATAAACCTGGCTCTCCTGCCTGGCCCCAGAGGAGGCACGGAAGGG[CG]GCCCCACCTCCTGGCCACTCCCACAGCCTGACTCACACCCTGTGCCCGGGGATTCCTGGC
cg17786902	-0.173168	-25.7219	0.463402	10856.1	0.63657	10821.3	CAPZB	832	NM_004930	Body			37	1	R	19740722	AGCCTTCTCATCTGTCAAATCACACTCCCTGCAGACATCATGCTGCCCCGATGGGGGTGG[CG]ATGCGGGGGTGACAGGGATAATTTCAAAGCATGGCTACCGCTGAGGCTGGCAGTGTGAAT
cg17811150	0.176092	19.2931	0.453062	8530.11	0.27697	8125.63	FYN	2534	NM_002037	5'UTR			37	6	F	112163312	CAAGTCAAAGCCACTTCCTTTTCCTGGTCCCCAGTCGCCAGAAAAGTGGGTTGTGTGAAA[CG]TGACCCTTACTCAGTTATACACTGAGGCTGGGTCACTCCGTTGCCTGATCACCAGCAGAA
cg17824132	-0.175098	-26.0043	0.693595	9732.27	0.868693	9552.87	LRIG1	26018	NM_015541	Body			37	3	R	66457841	AGGCTCCTGAGTCCCTTGAAGGCACCCTCCGCAATGTGGCTGATGGAATTGTGGCTGAGA[CG]CAGGACACTCAGGCTGCTCAGCTCGGCCAGGCTCTCCTCGTCCAGCCGTGTCAGGTTGTT
cg17831269	0.183962	20.2318	0.361536	12648	0.177574	12153.7	CHD5	26038	NM_015557	Body	chr1:6208716-6209039	Island	37	1	F	6209018	GCGGCGGGTTGAGGCAATGCAGGTGGTAGGAGGAGGGGCAGGCGTCGCAGCAGAGCAGCT[CG]CCCCCGTCCTTGCACACGCGGCAGAACTCCATGTGGTCGTCCTCCTCCTCCTCGCAGCCG
cg17840250	0.214292	14.0005	0.609348	9216.38	0.395056	9244.67	PSMB9;PSMB9;TAP1	5698;5698;6890	NM_002800;NM_148954;NM_000593	Body;Body;TSS1500	chr6:32820849-32822370	S_Shore	37	6	R	32822857	AGAGGAATAGCCTCTAACTTGAAGTTAACCCTGTTCTTTGACCCTCTATTCATGATAAGT[CG]GTCCGTCGGAAAGCATACTCAGAGGAGCGTCCTTTGGGGCCAGAGTAACTTACGGCCTGG
cg17875356	-0.225755	-14.9208	0.413338	2994.74	0.639093	2765.28	ZBTB20	26137	NM_015642	5'UTR			37	3	R	114807036	GTGGAGCCTAAATAAATCACTGACCAAATTTTCCAATTCATGCTCTGCTGCTAAAGGGGA[CG]TTCTACAAAATCATGTTTTAATTTCTACATCTGAAAAAGGAGTATAGGTAAAGTTCTTCA
cg17881960	-0.177034	-15.2738	0.461036	4484.7	0.63807	4191.71	FBXO18;FBXO18;FBXO18;FBXO18	84893;84893;84893;84893	NM_178150;NM_032807;NM_001258453;NM_001258452	Body;Body;Body;Body			37	10	R	5956099	GCTTTTGTTTATCCAGTTTGTATGTTTGGTTTTTGGACTGTCTATCCCCTGGACTTTTCA[CG]TCTTTCTGTTTTTCTTACTTCTCTTTTGTAATGATTATAGCAAGAAAACCATCCAACTTA
cg17940587	0.173839	23.3672	0.491309	5113.3	0.31747	4518.24	MINPP1	9562	NM_004897	Body			37	10	F	89292231	AAGATTGTGAAACAATGTAAGAAGTTGAAAGAGAGAGTTTGACCCTTTAAGACAGGAAAT[CG]TTTTGGCCACCGCCTCTTGTTCTAACTGAAGAAGGAATCAACAAACACTGCTCAGCAGTG
cg17957195	0.491338	38.9899	0.75446	5436.12	0.263122	327.926							37	7	F	139723399	GACTGAATCTATGAGGAAGCAGGAGGTTGCACTTTATAGACTCCAAACCCGGTAAATAAA[CG]TCTGCTGTTGATGAGCCGTCCAGTCAATGGTGTTTTGTTACAGAAGTCCAAATGAACAAA
cg17981107	-0.177019	-17.6124	0.422046	5072.25	0.599065	4861.68	ADARB2	105	NM_018702	Body			37	10	F	1773987	CCACACACCAGGCAGAGTGCAGCCCCTGCTGCTTTTCTTGAGCTATCCTAACCACAGAGA[CG]GCATCAACACACAGTAGTTTGAATATTCTGTGAAGGGCAGCCAGGCTTTTCATAGTTCAC
cg17981520	0.262901	22.1058	0.669925	4213.1	0.407024	2578.02							37	5	F	143155007	GAATAAATAAATGGATAAAAACCTTTGAACCAAATTGCTGTGCTGCAGGATGAGCTCATA[CG]TTAAGGAGACCCAGGTCATAGTCACAGCTCTGTCAGGAACCACTGCATGACTCAGCATAA
cg17983632	-0.255734	-14.0405	0.514949	5888.22	0.770683	4513.3					chr6:1619093-1621094	S_Shore	37	6	F	1621930	TTATGCTGGGCCTAGCTCGCTCGCAATTCCTTAAAGACAAAGGGCAGCAGAGAGAGCCCG[CG]ACGGGGCCTGGCCTACCCGGGTTCCACGCACCTCCTGCACAAACTCGGGCAAGATTGCTT
cg17993267	-0.193392	-14.8942	0.489457	6741.32	0.682849	6625.03	HIPK1;HIPK1	204851;204851	NM_152696;NM_198268	Body;Body			37	1	F	114492084	CTTTTCAATTTTAGAAAAGCTTTTATGTTGTTTCTGGGTAGTCTTACTAGCTTATTAATG[CG]CCTGTCAAACTTGTGCAGTGTTGAAAACATGCCATTATGGTTGAGATTTCACTGAACTCT
cg17996919	-0.261194	-18.0652	0.458223	6347.95	0.719417	5882.36	MAN1C1;MAN1C1	57134;57134	NM_020379;NM_001289010	Body;Body			37	1	R	26024404	AGAATTCTAGTTGCCCCATTATCCTTGCCAGTGCTTGCTATTGTCAGTATGTTTAACTTT[CG]CCTCCTGCTGAATGCTGCCTCTCTCATCATCAAACCCCACAATGTTCAAAGCCCCAGCTT
cg18001722	0.516641	16.5823	0.763379	9974.6	0.246738	11037.7	GRK5	2869	NM_005308	Body			37	10	R	121146289	TGGAACACCTCTTTTACGCACGGAGACTTTATTGAGTTTTCCAGGGCTGGCGTAACTTCT[CG]TCTAAAATCCGTTTTTTCTTCCATCCTGACTGGAACCCAGAGGAGGGAGGAGGTGGCGGG
cg18031861	0.17323	31.1961	0.716918	7988.04	0.543688	8089.62							37	13	F	63617080	AGCAGATTGTCACAGCATGATCTCTCATTAGGATATTTCCTTGAAGCTTAAGATTGTTAG[CG]TAAACAAGGCAGAAATATCCAGATGATAGTGGCTAGACACAGGTATTCTTCTTCAAACTT
cg18049030	0.18339	22.7556	0.500522	5441.34	0.317133	5176.57							37	10	F	130073418	CAGTTGACTGTGCTCTGGCAGGGAGGGAAGCCAAGAGCTGTGCAAGTCTTCTGAATCAGC[CG]CAACAGCGCCTCTGCTTTTTATGAAGTTAAGAGCATGACAGATCTTCCTGAGGAAACCAT
cg18105667	-0.182504	-16.4547	0.414391	4483.22	0.596896	4276.8	CPS1;CPS1;LOC29034;CPS1	1373;1373;1373	NM_001122634;NM_001122633;NR_002763;NM_001875	Body;Body;TSS1500;Body			37	2	F	211480881	ATTCCAAAGAGATGTACCAAATTTAGGGTATAATGGGTAACACAATCAAATAAAGAGGAG[CG]AGTCAAAACCTGTTAGGAGATTTTTCTGAGAACACACCACTCAAGGCAAGCACCTACTCT
cg18114034	-0.190828	-23.0321	0.538973	5094.05	0.729801	4524.1	COL8A1;COL8A1;MIR548G	1295;1295;100313938	NM_001850;NM_020351;NR_031662	5'UTR;5'UTR;Body			37	3	F	99415572	ACTGGGCAGCCATTCATCAGTCCCCGGGGTTACGCAATTAATGCAGCATCATAACAGAAA[CG]AAGACCAGGCATGCCCACACCAGATTCTGACTACCAGAGTTTAAGGTTGTAACCGAAGTT
cg18135379	-0.193149	-21.0169	0.421287	1455.29	0.614435	1216.06	OLFML2B	25903	NM_015441	Body			37	1	F	161981673	ATAGAGCCACTCGAGCCATGCACACTTGCACATCCTGGCAGCTCTAAACTGTTCCTAGGC[CG]ACGGATGGAGGGCTGACACTCGCACTGTAAGTCTCTTCAGCCAAGAAGAAAACTTTATAT
cg18137779	-0.524383	-18.7253	0.269857	5215.45	0.79424	5082.85							37	1	R	56163457	CTTCTGCACTATCACAGTAGCCACTTTAGTGGGCACTGGTGGTTGTCCATTTATTATTCA[CG]TCCCTCTTCTTGTTCTTAATTGAAACTTGATTTTTTGTAAGCATTAATCTCTCTTACACA
cg18229196	0.190835	15.8781	0.65677	11872.9	0.465935	14199.2					chr10:134826130-134826843	S_Shore	37	10	R	134827324	GCACGGGGGCTGCGTGGTGGCCTCTGTGATGTCACCTGGCAGAGGTGCCTGAGCTGGGCC[CG]GCGTGGAGGGCATAGGCCTCACTCTCTGACTGCCTGACAGTCCCTACAGTGAGCGGGACC
cg18252261	-0.171005	-16.0134	0.53516	3353.45	0.706165	3160.84	FILIP1L;FILIP1L;CMSS1	11259;11259;84319	NM_001042459;NM_182909;NM_032359	5'UTR;5'UTR;Body			37	3	R	99808030	GTTATATAATATAGTTAACATGAAGTGTCTAGACATAGCTACTTTGCTAATACATTCCAA[CG]TCTAGCTCTTGTTTTCAGTGGCTTAAAGATATGTAGTAATCTTATTGATCTGCTTTCCAA
cg18277231	0.199307	16.7775	0.38005	2273.05	0.180743	2016.41							37	11	R	44559931	TATCAACTGTCAGGTGTGGCCTGACAACATCCCGATGTCCCGTCGTAGCAGGATTGCCCC[CG]CTTTGGAGGGGAGGAAACCAAGGCTCAGAGAGGAAATGGGCGCTCCTGGTGTCCCCCGCT
cg18288691	-0.170131	-22.5503	0.557903	8404.13	0.728034	7697.52	SACS	26278	NM_014363	5'UTR			37	13	F	24006711	AGGGAAGGCAGTCTGGATGGTCATAAGTAAAACTACTGGGACATCATGACCCTGCATTAA[CG]TAGAATGAGTCTGGTTATCAATGGGCAGCTTAAGAAAAACAGAATGGCAAATCTACTTGT
cg18295201	0.174567	22.6696	0.471412	14406.3	0.296845	13625.3							37	3	R	193807511	CTCACTGGGAGTTTGCTGCCGTTGCAAAACAGATGAGTAATCAGACATTCCGGGAGCCCT[CG]TTAAGCCCATTGCCAAGAAAGGTGTCTTGCAGCTCATTTGCTGCGGGGGAAGCCACGCTA
cg18353912	-0.178807	-17.6129	0.594344	10665.8	0.773151	10415.1							37	10	F	80692953	AAGGGGATGCTAGCCACGTTCACTCAGGCCACGGGCGCAGCCCTGGCTAACAGGGACATA[CG]GCCCTGCTGCCACGGAGGCCTCCAGCTCCAGGTCCCCAAGCCAGTCTCTCCTGCTCTGCC
cg18356634	0.284199	19.335	0.534041	228.178	0.249842	177.474							37	7	F	149734481	GGGGGGGGAAGAGGGTCTGGCTCTCAGTCCCCGCCTCGCGGGGGGTGCCTCCCCCCTCTG[CG]ATGGGGGTCCTAAGAGCCAGTGGAGGAACTAGGGGATGGCTCTCAATCCCTGCCTCGCGG
cg18358952	-0.172954	-15.1383	0.516453	13228.5	0.689406	13376.2	CDC42BPB	9578	NM_006035	Body			37	14	R	103468050	GCAGAGGGGGCGGTGGATGCACACTGCAGGCATTCCAGAGGGAGCGGCCCCGGCAGCTGA[CG]GACACACACGGGGCCAGGGGAGATGCGGTGAACGAACGGCCAGGCCCTCGGGCCCCTAAG
cg18375707	0.227923	32.4053	0.745424	10517.4	0.517501	14678.1	PLCB3	5331	NM_000932	Body	chr11:64034860-64035066	Island	37	11	R	64034959	GGGCGAGATGCCGGAGGGGCTGGGGGACGGGCCTCTGGTGGCCTGTGCCAGCAACGGTCA[CG]CACCCGGGAGCAGCGGGCACCTGTCGGGCGCTGACTCGGAGAGCCAGGAGGAGAACACGC
cg18399194	-0.269406	-15.8026	0.666783	2577.6	0.936189	2581.02	ERLIN1;ERLIN1	10613;10613	NM_006459;NM_001100626	Body;Body			37	10	F	101918448	GATTAATCATAATGATCATAATTGATGGGAGGATAAAGACAACATGAAACTAAAATACTA[CG]CAATAATAAAATGTAAGACTGGAGGACAGTGATAAGAGTTAAAGCATTCTAAGGTACTGT
cg18403361	0.172507	13.144	0.606355	4986.2	0.433848	4225.31	CLEC14A	161198	NM_175060	TSS200	chr14:38724254-38725537	S_Shore	37	14	R	38725750	GGCTTATGATTATAAGACCACGCCCGTCTATTGTGTTTCTGTCCGGAGCTGTGGAGTTAG[CG]TCAGAATAATTCGTAGACGGCTCCAGTGTTTGGGGGGCCTGTGCCTGTGGGGGAAAAATA
cg18421360	-0.201535	-24.0458	0.482996	10458.6	0.684531	10332.4	GPR98;GPR98		NR_003149;NM_032119	Body;Body			37	5	F	90415181	ATAGGCAACTGGGTTCCTGAAGTCAGCCAAGAGTTGATTGCTTATGTTTTTAGAGCTGTG[CG]AAGAAGAAAAATGTAGGCACACCACTGCTGTGCAGTCCACGGGAGTCTTACAGCTGCAGG
cg18434471	-0.175187	-19.0861	0.417996	12081.3	0.593183	12020.9							37	11	F	69035740	AAGCATCCTCCCCAGCCACATCAGTGCTGGGCCAGAGCACAGGAGCCAAGCACTTCAGGG[CG]GCAGAAACAGCATGGGCTGTGTTTCTCAAAAAGGATTCCAGGGAATGCTGGTCCCATAAG
cg18437193	-0.234956	-18.0691	0.591617	3331.15	0.826573	3123.35	DLGAP2	9228	NM_004745	Body	chr8:1496731-1497884	Island	37	8	F	1497307	CTGCAGTACCAGAGGACGTCCGCGGCCGCCGAGCAGCGCAGCGAGAGCCCCGGGCGGATC[CG]CCACCTGGTACACTCCGTGCAGAAGCTCTTCACCAAGTCGCACTCGCTGGAGGGCTCCTC
cg18447131	-0.174729	-30.9303	0.647969	13716.8	0.822698	12619	MIR1225;PKD1;PKD1;PKD1;PKD1	100188847;5310;5310;5310;5310	NR_030646;NM_000296;NM_001009944;NM_000296;NM_001009944	TSS1500;ExonBnd;ExonBnd;Body;Body	chr16:2139803-2142170	Island	37	16	F	2140692	TGAGCTGAGCTAAGACGCCCTCCCCGGCCGCGCAGTCACCTACCAGGATGGCCAGCTGGG[CG]TAGGCTACCCCGAGCACCACCAGGCCCAAGGTGACCCCCAGGAGCTCTGGCAGAGCTCGG
cg18457851	0.172822	13.8963	0.567216	15221.7	0.394394	14791.7							37	X	R	40104514	GTTAGCATACACAGCACTCATAACTCAATCCAGTATATCACACAATCACAGGAAATACCG[CG]TGTCATTACAACGTGCATGCTTCTGAGGCAGTCCCCCTGCACAACACACATCGTGGCATA
cg18462606	-0.202348	-19.7281	0.512324	5311.37	0.714672	5236.88	GNB5;GNB5	10681;10681	NM_006578;NM_016194	Body;Body			37	15	F	52433022	ATGCATGCAGTGCACAGCTCTGAAGCCCGACAGCTCAGTGAAGCTTTACACACGTTAGCA[CG]CAGACCAGGGCACAGTAACTGCCTGCACCCCAGGGGGTTCCCTGCTCCACTCCCACCCTC
cg18468919	0.181724	19.6056	0.559308	4916.73	0.377584	4509.09	COLEC10	10584	NM_006438	Body			37	8	F	120084349	CTCTGTCTCTGCCTAGCCACTAACACACTGCTGCCTCCTTCACTAAGGAAGCCTTTCTGA[CG]CTTCTGAGGACACTGTGATTCCCATGGGTAACCATCATGACTCCTCCACACATGTGGTCT
cg18482776	0.171371	15.3849	0.375797	9611.96	0.204426	9006.57							37	11	F	70952015	CTGGGAGCAGCTTTCTATGAATCAGAGAAAATGCAAGTTAAAAGGAGACACCATTTCCCA[CG]CATTAGACTGGTAAATATCAGGAAATACCAAGTCTTGCTGAGGAGGAGGGGCCCAGGGAG
cg18539627	-0.18539	-21.1063	0.592601	5871.87	0.777991	5466.46	GAS7	8522	NM_201433	Body			37	17	F	10051407	GCTGCTGTGAGAGCCGATCATGTATCTCATGTGAGAGCACCTGAAAAATCATAAAGCACA[CG]TGAACATCAATTATTGGCTAGCACAGGCATTTTTGATTTAGGAGCTTGAGAAAGAGGGAG
cg18553570	-0.171316	-15.8899	0.583521	6905.09	0.754837	7034.1							37	12	F	48044905	CTTTGAGGTATGCTCCCTGTCTGGACACTCCACCATGATTCCACAGCTTCCCTACGTGAC[CG]TGGCCCAGGACTGTCAGGCTACAGGACAGAGTAAATCCAATGTCTCATAACAGGGCCCAA
cg18633587	-0.188914	-23.2758	0.626843	5482.43	0.815757	5233.81	MAP4;MAP4;MAP4	4134;4134;4134	NM_001134364;NM_030885;NM_002375	Body;3'UTR;Body			37	3	R	48016946	TAACGATGCTTAGGAAAGATCACTGGTCTGGTGTTGCAGCAGCCCCAGTGTTGAGAGACA[CG]CTAGGCTTCTAGGAGGAGAAAAATAGAGAGGGAGGAAGAAGTAGGAAGGGGAAGAAAAGG
cg18637626	-0.429282	-13.9422	0.307834	1561.61	0.737116	2903.68					chr16:65154656-65157664	S_Shore	37	16	F	65158303	TCCTAGAGGGAGTGTGAAGTCACGATCAATCTGATCATACATATATTATACAAAGATGCC[CG]GGATCTGTAATGATTAGGACATCTCTTGATCCATGAAGCAAGTTTCATAAACTCCCTTTT
cg18657752	0.231682	23.6858	0.558424	5050.06	0.326742	5026.95	SYTL3;SYTL3;SYTL3;SYTL3	94120;94120;94120;94120	NM_001242395;NM_001242394;NM_001242384;NM_001009991	Body;Body;Body;Body			37	6	F	159088209	TTGCTGGGCAGGGTGTTACATTTCTCAGCATTTTTTCTTCTTCTACCAATGAACTGTAAA[CG]AAAAATCAAAACAAGAGGACAAGGTCTGAGGCAATCTCCCAGGAAGCTGACAGTGTTGAA
cg18668020	-0.186269	-18.1238	0.417685	5284	0.603954	5071.59	MBNL2;MBNL2;MBNL2	10150;10150;10150	NM_001306070;NM_144778;NM_207304	5'UTR;5'UTR;5'UTR			37	13	F	97903427	CTTCAAGGCATGTGGCTGAGGGAATGGTTAATAGGTACAAAAATATGGTAATGTAGAATG[CG]TGAGATCTAGTATGTGATAGCACAACAGGGTTACTACAGTCAACAATTTATTATAGAGTT
cg18714477	-0.17538	-16.5249	0.365428	4666.13	0.540808	4479.12							37	1	R	219471972	CCAAGATGTCTCATGAACTCCCACAACAGGCAAATTAGGGAACATCATTTTGAGAGTTCT[CG]CCAGGCAGGCCTCTGACACATCTCCTGGCTTTGAATATCCTCAAAACATTTCAAAAGAGA
cg18736101	0.183484	23.2125	0.343935	10693.2	0.160451	8967.5							37	10	R	126043549	AGCCCAGAGCTCAGCTTTCTCTTCAAAAGCTCCGCTAATGAGAAGCACATTTGATTTCCT[CG]GGGGAGGCAGCTGTGGGATGAGAGCCGGAAGTGTAAACTCTGCTGGTGGCTGAATCATCG
cg18740289	-0.192107	-28.9262	0.734055	10198.7	0.926161	9939.94							37	6	F	2437142	CAGGAAATAAAAGGGGCGAAAAGGGGGCAAGTCCGCACCTTGAGGATGGCGTGCCCATTG[CG]ATGCGGGTGTTCACAGCCACGACTCTCACCAGCCACGCTACACGGAGAGGAAGTCACCGC
cg18786623	0.228974	16.4297	0.742142	4399.96	0.513167	2792.57	HCG4P6		NR_001317	TSS1500	chr6:29894140-29895117	N_Shore	37	6	R	29894050	TTCAGGCCCCGAAGGCGATGTATTGATTGGGGAGGCCCAGGGTTGGGGATTCCCCATCTC[CG]CAGTTTCTCTTCTCCCTCTCCCAACTTATGTAGGGTCCTTCTTCCTGGACACTCAGGATG
cg18811155	0.210385	21.222	0.468331	6121.83	0.257946	5857.18							37	9	F	19161909	AGCAAAGTTAGTCCCATGCACAAAGTGAAAGGTTGCACAACACAAAAAAGATCTGTGCTA[CG]TGTCACACATGATCAGGTGGCGTATTGCTCAAGATGCTGGTATGCAATCAGTCTTTGCAA
cg18903946	-0.188579	-14.6447	0.598666	3414.65	0.787245	3102.69	EXT1	2131	NM_000127	Body			37	8	F	118907767	CTCACAGCCAGAACCCTAAGTAGTTTCAAGCACTCAAAAATCAAACAGAAAACAACTTCA[CG]CAAGACTGAAGGGAAGTCATTAAGACCCATCCAGGTCTGAGTGTTATACGAAAATGTTAC
cg18905461	0.172683	15.9714	0.529122	9164.3	0.356439	9378.22	NID2	22795	NM_007361	Body	chr14:52534581-52536722	Island	37	14	F	52534596	CTTCAATTTCCTCAGCAGTCAAATATCCCTGGTCACTTACCTCTCCCGAGGGCAGCGCCC[CG]CGCTTGACCTCCTCGTAAGCGCCTACCTGCTCCCAGGTGGCCAGGAAGGCGTGGGTGGGG
cg18920088	-0.170031	-18.8171	0.418403	12256.3	0.588433	12220.1	MTHFD1L	25902	NM_015440	Body			37	6	F	151346409	CTCAGGGCCCGCGAGCCCACAGGGCTCCATGCCCACTGAGCAGGCTCGTGGACGTCGGCA[CG]TAGCTCAGATGTGCTGATTTCCAGCCAAGGACATGCTTTGTGTCAACGATACAGGGGCCT
cg18951537	-0.182723	-16.7841	0.35436	7028.31	0.537083	6749.3	MAP2K4	6416	NM_003010	Body			37	17	F	11950516	GAAATGCTGAGGGTGAATTATTTTGTTTTTTTTTTCCTTGACAGTAGAGCCTCTGAGGCC[CG]ATCCTGTCAGATGAGGAAAATGTTTAATATTTAGGAATCATGGCTGTTAGTAATCTACTT
cg18957463	-0.180912	-15.4396	0.371508	5992.69	0.55242	5983.54	CORIN	10699	NM_006587	3'UTR			37	4	F	47597617	AAGGTGAAAAAATAAATTGAAAAAAATTAGTCCAAAACAAACATGCAAATTTGCAGTGCA[CG]ATTGAGCATTTCTGTCCATGAAAAGTGCTTCTGTACAGCTCTCTGCAGGCAGCTCTTCAC
cg18984983	-0.251635	-14.5634	0.208566	10261.8	0.460202	12328.4	CYP2E1	1571	NM_000773	Body	chr10:135341255-135342561	S_Shore	37	10	F	135342936	TTCCTGCCTGCAGACCTGGCCTGCTGCTTCTTTCTCCTTCCTCCCTCCCTGCCTGCCCTG[CG]GTTTCAAAGTAGATTAGAAATAACAGTGTCCCACATGGAAGCCTCTACTTCTTCCTGGGT
cg19005540	0.1981	31.994	0.567542	7793.14	0.369442	7505.61							37	17	F	70379123	CAAAGGAAAAAAAAAAAACAGACAAGGAGGAATGAAATGTGCATGTGTACACATATAATA[CG]AGTTAGCCTATCCCAAAGCCCCCTGGACAGAAACCAAACAGGAAATCGAGAATCATTACC
cg19006947	0.172181	31.7763	0.84449	7060.61	0.672309	8045.97	PLCB3	5331	NM_000932	Body	chr11:64034860-64035066	Island	37	11	R	64034861	GTGATGCCCATCCTTCTCCCACAGCTGCTGGCCCAGCTGGCCCAGGAGTGTCAGGAGCAG[CG]GGCGAGGCTCCCCCAGGAGATCCGCCGGAGCCTGCTGGGCGAGATGCCGGAGGGGCTGGG
cg19019403	0.173669	23.2786	0.274441	2518.14	0.100772	2160.95							37	12	R	31899879	GCAAGTGTCGGTGGCTTTATCCAATTCTGAACAGGATATTTGCTAGCATGCACACAAGAC[CG]TAATTCCTCTTTCATAATGAATGCTACTAATGTTACACAATGTCAGATGAGTCACTTGAC
cg19030737	-0.20433	-22.6349	0.486591	2989.6	0.690921	3005.82	ITPKB	3707	NM_002221	TSS1500	chr1:226924560-226926553	S_Shore	37	1	F	226927988	ACATAATTCTCTAAATCTTAAACTACAGCATTTAGTGAAAGGAGGGAAAACACAGCTGCA[CG]GCTCAGGAGACTGAAACATCCAAAGCCTGAATTGGTCCTTATATCATGATTAGCTGAAAT
cg19032705	-0.370899	-14.1925	0.390995	1847.2	0.761894	4657.29	SH3PXD2B	285590	NM_001017995	Body			37	5	F	171807830	TCTCCCTTCACTCCAAAACCACGCACTTCTGTGCGCTCACTATGAGAAGCTGTGTTTACT[CG]CTCCGTGCTCGTCACAGGAAATGGTGCATATTGGGATATATTTATTGCAGAAACTTAGGT
cg19079092	0.25127	16.9251	0.72931	6049.3	0.47804	5680.47	LOC643542	643542	NR_033921	Body			37	18	F	65472333	TTACCTATGAAAATCTCCTAGTTTTTGAATCAGAAACAGAAGGCTCAGGGCAGCTTCCAG[CG]AAGTGAAGACATGTTCAGTATGAGTTTAACTATGGCATGCACTTTGTTGATGCTAATGAT
cg19080354	0.544515	23.1042	0.660383	6866.23	0.115869	5554.45	ATHL1	80162	NM_025092	TSS1500	chr11:288847-289239	N_Shore	37	11	R	288021	CTTCTGGGCAGAGTGCAGGGCCTGCCTTAAATGTTGTGGGGGTTCTGTTCTCAACAAAGG[CG]TAAGTTGGGAGCGACTGAGCCACTCCAGGAGGAGGTGTGGGCCCACGGCGTGTTGGAGGT
cg19091291	-0.218948	-16.9479	0.406217	1954.18	0.625166	1873.84							37	1	R	219444794	TTTTTTCTGAAGGCTTTTTTCCTTTGACATTTTCTATTTTTCTAACTAAAAGACCGGCTC[CG]TGAGTTTAAAGGATTATAATCTTTTGCATTTGTATTTTTCTGCATGCATTGAAGAGCATT
cg19117975	-0.188324	-18.9163	0.439186	5492.48	0.62751	5288.65	PMEPA1;PMEPA1;PMEPA1;PMEPA1;PMEPA1	56937;56937;56937;56937;56937	NM_001255976;NM_199170;NM_199171;NM_020182;NM_199169	TSS200;5'UTR;5'UTR;Body;Body			37	20	R	56265782	GTCCTGGGAAACACTCGGTGCAGATGAAGATCTGGCTTCTTCTGAGTTTTGTAAGTGACA[CG]CCCAGCCGACCCCCACCTGCCGGAAGTCTGGGGTGGAGCCTGGCCGTCTACTCCTCACCC
cg19124242	-0.183622	-16.5403	0.454361	6633.48	0.637984	6170.53	C12orf75	387882	NM_001145199	Body			37	12	R	105747184	AGTTTGATCAAAAGTCCTAGGGCTGGGCTCTCTTGGCCCGTTGGGGTCATGTTCCTATCT[CG]GAATCAGTCAGTGGGCCAGGAGAATGTGGGGTGCTCATTGGCCAGGCTGCAGTCATGTGC
cg19127638	-0.176577	-18.2664	0.47599	6979.34	0.652567	6573.11	TET1	80312	NM_030625	5'UTR	chr10:70320130-70320822	S_Shore	37	10	R	70322442	GAGGAGTCCAGGCTTACAACTCTGGGACTGCCACTTTCCATTTTAATAAGAGTTAACTAT[CG]CTCTCCGGGCTGGTCTCCCAGAATAGATGGGTGGGAGGGTTGGGTCTCCACTGTCCCTGC
cg19255113	-0.203467	-18.3938	0.485117	4454.4	0.688584	4590.12	YPEL2	388403	NM_001005404	5'UTR			37	17	R	57428256	AAACTCAGCCTGGCAGCCAGGGTCATTGTTTCTTTTTCTCCCCTCTGTGTTTGTGTAAGA[CG]GATGGGTCTGGTGCTCTTTGTGCTCCCCAGCGGGCAGCTAAGGCTGTGGACTCTAGCAGC
cg19326217	-0.184319	-17.3391	0.438339	3640.56	0.622657	3207.2							37	4	F	144171750	GCTAAAGCAAATTTAACTCTGCAAATGTGTATTTTAAAAGGTCAGCTATTGAATGTGGTA[CG]GAAATTGCACTGCCATGCAAGATTGAAGTGTTGTGTGAAATTTCAGCAATTGTGCCCATT
cg19333032	-0.210257	-14.6465	0.471649	7183.41	0.681906	6733.44							37	15	R	39391927	GTGGAAAGAACTTGTTGCTATATTTAACAAAGCTGGCCATCTTGCCTTCTGACTAGTAAC[CG]TGGAATAGCCACAGCCTGACAGCTAATGATAACAAAATGTTCCACTGTGTTCTTTTCCTC
cg19350141	-0.216166	-26.393	0.549071	9538.05	0.765237	9694.23							37	15	F	71103603	ATCTGTCTGTCTGTGACCCCTGCACATGGACCCCAGGGGCCACACACAGCCAACACAGAG[CG]GGGGCCCTGATTGCCTGAGTTTATGGGCTCTTTAAACACCAGGCTTATAGTCCTTCATGT
cg19508726	0.19142	23.3172	0.656615	7682.41	0.465195	8481.67							37	17	F	46094964	CTGCTATTTTTTCTTACTGCCCAGGAAGGCACTCCTTGTCAAGGGAATTCTATTTATAAA[CG]TTATATTCTCATGATCTGCAGAAAACACAGGGCAGAAAGAGGAAGAGGTAAGAGGGTTCC
cg19510688	-0.17167	-17.7686	0.527396	7219.46	0.699067	6468.37	FAM118B	79607	NM_024556	5'UTR			37	11	F	126101694	AGGTCTAGACATCATGAATTAACCATCTGGCAGAAATAGAATCCAGCAAAAACGATCTTA[CG]TAATTTCCAGGACAAAATGGTAGGACAGATCTAGGCTCTGGTGGATAAGTGGTAGTGAGA
cg19521610	0.263968	13.729	0.695425	7610.51	0.431457	5721.42					chr22:49717505-49717921	N_Shore	37	22	R	49717457	AGGGCTGATTACAGAGGACGGAAGCCCAGGAGCCCCAGGGCCTGGCATCAGCTGCACCCT[CG]GCCTCCCCAGGCCCCAGGAAGCCACCCTGCACCTCTGTCCCTGTCCTCGGGATGACTGAC
cg19523505	-0.215314	-16.3952	0.395853	5528.36	0.611167	5266.05							37	2	R	64559457	CTATTTTTGTTAGAGCAGTCCGAATGGACTAAGACAGAAATTGGCATGCCTCTGTGACGT[CG]CAGAGACATTTAAGCCCTCAAAGAGGCCAGCCCCCTCTCAGGGTTTTTCTGGAAAAATGT
cg19547972	-0.25638	-20.0523	0.411995	7636.52	0.668374	6689.94							37	7	F	73389575	TGTGCGGAGGCCAGGCCTCCCGGCCAACTCTGAGCTGGACGGGCCAGCCATGGTCCGAGA[CG]TCCGTCCCAGCCAAGCCCGGAGCAGCCCCCGGTCTGCCGTCCCCTCAGCCGCCCCCGAGC
cg19559984	-0.231132	-21.0222	0.583676	14216.4	0.814808	13729.9	CREB5;CREB5;CREB5;CREB5	9586;9586;9586;9586	NM_004904;NM_182899;NM_001011666;NM_182898	Body;Body;Body;Body			37	7	R	28848933	CGGCGAAGGGTGGTAGACGAGGATCCGGACGAGAGGCGGCGGAAATTTCTGGAACGGAAC[CG]GGCAGCTGCCACCCGCTGCAGACAGAAGAGGAAGGTCTGGGTGATGTCATTGGAAAAGAA
cg19568608	-0.170783	-19.6251	0.43078	3238.77	0.601562	3159.04							37	20	R	39044895	TCCACTGTAAAGTTTTCAAATTTGAATCCATTTGTCCAAAGGAAACATTCAGTATCTTCA[CG]CCTTTCTCATATGTCTGGCTGTGAAATCTTGGGCAAATTACATCACCTCTCAGAACCTCA
cg19572547	-0.183646	-14.2969	0.497924	5698.24	0.68157	5648.93	PDE4D;PDE4D;PDE4D;PDE4D;PDE4D;PDE4D;PDE4D;PDE4D;PDE4D	5144;5144;5144;5144;5144;5144;5144;5144;5144	NM_001197223;NM_001197222;NM_001197221;NM_001197220;NM_001197219;NM_006203;NM_001197218;NM_001104631;NM_001165899	TSS1500;Body;Body;Body;Body;Body;Body;Body;Body			37	5	F	58296264	ATGTAGAAATGACTGTAGTTCTCCCCTCATCCAACATAAAAGCATAGGGATTAAACAATA[CG]ACTAATGTCCAGAATTCACAGATGGCACAGATGGCAATGACACATTCCCTCACCTGTGTG
cg19588408	-0.244557	-22.2605	0.46555	10184.5	0.710106	8772.51	CREB5;CREB5;CREB5;CREB5	9586;9586;9586;9586	NM_004904;NM_182899;NM_001011666;NM_182898	Body;Body;Body;Body			37	7	R	28848902	AATACAGCCACCCCAGCCCACAGGGGGGCGCCGGCGAAGGGTGGTAGACGAGGATCCGGA[CG]AGAGGCGGCGGAAATTTCTGGAACGGAACCGGGCAGCTGCCACCCGCTGCAGACAGAAGA
cg19684783	0.182712	15.0485	0.450021	3599.42	0.267309	3107.88							37	5	R	40905255	TTCGTTAAAATGTTTTCAAATATCTCCCTGTGGTGAACCAGAATTGCTTCCTGATATCAT[CG]GTGGAGTAATAGTTTCATTAGGGTTTGGGGATGTTAACAGTGTTTGAAGAGCTGCCAAGG
cg19699332	-0.171049	-21.1595	0.327874	2171.54	0.498923	3495.4	FAT1	2195	NM_005245	Body			37	4	F	187614700	GGGTCCAGGACAGGCTGCGGGATGATCACAGACACAGGGCCTAGGAGCTGCTGCCTGCAG[CG]AACACCCAGCCACCTCCTGGGAGCAGGGCCCTCGAGCTCAACAGCAACTGATCAAACATG
cg19704902	-0.195547	-16.7308	0.331629	7300.26	0.527176	7452.48							37	2	R	8445893	TGACGGTTCCTGCTGGCCAAGAACAGCACTGGGTATTTGCATGGGCAAAGACTTTAACAG[CG]TGAACAGGATTTTCTGAACAAGTCTGGAAATAAAATACCTACCAGCTTTCAGAGTAAATT
cg19705197	-0.192391	-17.9058	0.49976	12108.1	0.692152	11067.5	PFKFB3;PFKFB3	5209;5209	NM_004566;NM_001145443	Body;Body	chr10:6262647-6262871	S_Shore	37	10	F	6264090	GTGCTTCCCCGTGCACGGTGCCCGGGTGGCTGTGGCTGAGGACGCTGTTGCCTCCTCTGC[CG]ATGGGATCCTCCTGGGCCTGGTGTGTCCTCCCTGCCCGTGCCCTGCTGAGCAGTGTCGTG
cg19714060	0.185946	29.5182	0.365582	8553.04	0.179635	8106.95							37	4	F	124399147	AAACCTTGTGGTTTAGAAGCAGAGACATTACATCCTGTGACGTGAAGAAGTGGTGGCTGA[CG]TCCTTGTGAACAATGGCCACAGATGCCAGGCCACAGAGAGAACACTGCATGAGGGAAAAA
cg19729147	-0.183808	-15.1664	0.439076	1774.26	0.622884	1949.49	SFMBT2;SFMBT2	57713;57713	NM_001029880;NM_001018039	Body;Body			37	10	F	7261205	TAGGTGGAGCTGTGAAAATAAAGCCATGTTCTATTCCTGTAAGCTACAGAAATGTTGCCA[CG]TTGCCTGTGTCTACACTTTCGTGAATTCCAGAAAGAGGCCATTCTACTTGAAAACCTACT
cg19750245	-0.210062	-23.8839	0.52613	5957.55	0.736193	5396.72	CHN1;CHN1;CHN1;CHN1	1123;1123;1123;1123	NM_001206602;NR_038133;NM_001822;NM_001025201	Body;Body;Body;Body			37	2	F	175692120	CACAGTGTGAAAATATTCTAATCAAAATATTTGCAAAGTGTGAGAGAAGCTGGGAAGAGA[CG]CAACCCATGAGCTAAGTCCTGAGTTGAAAATCAAAGACACGAGGCATGAGAGAAACAATG
cg19758142	-0.223916	-24.7784	0.587344	4962.11	0.81126	4936.37	NCEH1;NCEH1;NCEH1;NCEH1	57552;57552;57552;57552	NM_001146278;NM_020792;NM_001146276;NM_001146277	5'UTR;Body;Body;5'UTR			37	3	F	172365942	CCCAGGTAGTGGATCAGGTTACTCTGCAGGGCGAGGGAGGAAATAAAGAGGGAGGGCGCA[CG]TCAACTTGGCATCACCAGAGCTGCCCTCACCAACTGAGTGTCTGAATTCCTACAAGCAGC
cg19784721	0.189429	26.3792	0.409949	16654.6	0.22052	16632.2							37	10	R	126043521	CATCTCCCTCTTTTCCCTTATCTCAAAAAGCCCAGAGCTCAGCTTTCTCTTCAAAAGCTC[CG]CTAATGAGAAGCACATTTGATTTCCTCGGGGGAGGCAGCTGTGGGATGAGAGCCGGAAGT
cg19795817	0.210319	15.6155	0.485337	13579.7	0.275018	15672.1					chr12:30975385-30976292	S_Shore	37	12	R	30976349	CTCGTCTCCTGTGCTGTCACAGGCGGAGGCCAGCTTCTGGGTTGAGACCTCTGTGAACTC[CG]GGTCTTCAGCAAATTGCCCCAGTCCTGAAATCAAAACCTAGGGGGCGGGGTTGGAGGCCA
cg19818728	-0.193684	-19.8084	0.493179	11471.7	0.686862	10663.3	SOGA1;SOGA1	140710;140710	NM_199181;NM_080627	Body;Body			37	20	R	35456475	GGCTGGAGGAATGTTCTGGCCTTGGGCTGTGGTGTCTCAGTCCAAGGACACTGGCAGGCT[CG]CCCTCGGGGGAGGAAGGCAGGCAGCGCCTGCAGCGAGGAGTGTGCCCTAGAAGAATGCAC
cg19866026	-0.513487	-16.9308	0.311256	872.157	0.824743	2456.54	PPP2R5E;PPP2R5E;PPP2R5E;PPP2R5E;PPP2R5E;PPP2R5E	5529;5529;5529;5529;5529;5529	NR_104104;NM_006246;NM_001282180;NM_001282179;NM_001282182;NM_001282181	Body;Body;Body;Body;5'UTR;5'UTR			37	14	F	63945305	AAAACCCACTTTTGCTTCAATTTCCTGCAACAGTACAGGTAATGCAGATTCTGGAAAACA[CG]GTCATGGGAGAGGGAAAAACATATAATGTCTTAAGTATTACTATAAAATTAGTTTTGACC
cg19930290	-0.177404	-24.8407	0.557209	1811.8	0.734613	1516.81					chr10:60272467-60273456	N_Shelf	37	10	F	60268706	ATAAAACTTTTTTTTTTTTTTGAGAATGGATTTTAGCCTTATGTTTGGTTGATAGTTTTG[CG]GGGTATAAACTTCTACCATGGAAATTATTTTCCACTGGGCATTGCTGCATTGCCATTTGG
cg19957212	-0.195384	-29.4845	0.562711	14549.4	0.758095	13543.7	LDLRAP1	26119	NM_015627	Body			37	1	F	25878720	CAGACTGGGTAGGGGACCTGGTGATGCCACCTGGACCCAGACTTCTGCTCTTGACAGAGC[CG]GAACTCCAGAACCAAGCTGAGCCTTGTAGTAGGGGCCCACATCCCTGCCAGAGCCTCAGC
cg19963484	-0.172377	-17.5336	0.455058	8025.04	0.627435	7793.54	UGP2;UGP2	7360;7360	NM_001001521;NM_006759	5'UTR;Body			37	2	F	64083028	GCCCAGCCTTTTTCTGTAGTTTTCTATTTTTGTTGTTTGTATTTATCTAAGAGGGATTTC[CG]TCACCTTTAGTGAGATCCATCTGTCACAGAAGTGCCCGGCTATGCCAAAAGCATTAAAAG
cg19975301	0.321507	16.8956	0.921765	13035.7	0.600258	15871.5	KCNQ1;KCNQ1	3784;3784	NM_000218;NM_181798	Body;Body			37	11	F	2779993	CTGAAACACTACCCAGCAGTAGAAAGGAACCCACTATCGGTACAACCTAAGCGGATCTTA[CG]GGAATTGTGCTGAGGAGAAAAAGCCTCCCCCGAAAGGTCGCATGCTGTGTGATTCCGTAT
cg19980648	0.215503	14.6407	0.735275	15137.6	0.519772	17752							37	2	F	219219072	GCAGGCACACGGGCATAGGTAAGCGGAAGGGTACAGCCAACGTCCGAATGCCAGAGGTCA[CG]TGGATAAGGAGAATGAGGATTCTGTGCTGGCTACTCAGAAGATACCGTGAATCTAAGAAG
cg19987248	-0.227516	-20.2557	0.555727	9485.01	0.783244	9065.32	ECE1;ECE1;ECE1;ECE1	1889;1889;1889;1889	NM_001113347;NM_001113349;NM_001397;NM_001113348	Body;Body;Body;Body			37	1	R	21587081	GAGGAATGCCGTCACCGTGAGTATGTGAGGGCCCCTGGACAGAGCCTGGCAAGCTGAAGG[CG]CTCCCGAAATTTTGCTGACTGCAAAGAAAAAGAATCGACCACGTTTCTCTCCCTCTGCCA
cg19987965	-0.174064	-14.6405	0.544898	4733.69	0.718962	4767.09	TULP4;TULP4;TULP4;TULP4	56995;56995;56995;56995	NM_001007466;NM_001007466;NM_020245;NM_020245	1stExon;5'UTR;5'UTR;1stExon			37	6	R	158734293	TAGCCTCTATGGCACTGAGGGGTGCGCCGGCTGGTGGAGGAGCAGTCCGATGGAGCCCTG[CG]TTCCCCGGGGACACAGGGCCAAGCTTTGAGGTGGAAAGTTTCTGGTTCTGAAACAACAAG
cg19997898	-0.174092	-20.7204	0.524108	9900.36	0.698199	9961	PYGB	5834	NM_002862	Body			37	20	F	25274427	TTTTTCCTTTTCCATCTTCGAGGTCCCAGCCAAGGTGCTCCATTTCACTTCCTGCCCCTC[CG]GCCGTCTGTTTTTCAAAAGCTCTGCCCAGGATTTCACAGTGAGCCAAGTTCTGAGTGGCC
cg20002901	0.177925	19.5156	0.584747	1794.17	0.406823	1880.08	RAMP1	10267	NM_005855	Body			37	2	F	238777656	TCTTGGTCTTACAAATTTTTCGTGTTGTAAATGGCCCGTAAGCCCGTGGGAGGAGTGTGG[CG]TTTTTATGTATCCATCCCGGTCATCATATTAAATTTAATACTTAGGGCCTCCGTATCCCT
cg20024058	-0.178574	-16.3001	0.418177	4522.59	0.596752	4191.84							37	6	R	155398990	TAGAGAGACAGGTAAGTGACCCAAACCCTACCAAGTGGCAGACCTGGGGTTTGCCTGTAG[CG]CCTCACTGGCCTATTGATTCATGTGGCTGGCATTCTTATGAATGAGCTCTTTCTACTTTG
cg20069977	-0.186881	-21.147	0.629153	6093.83	0.816034	5871.07	MYH10	4628	NM_005964	Body			37	17	R	8480112	GCCATTTCCAAAGCACCAAGCCAATGTGCAGTTGAGAACTGTGGAAGCTGGGTTGGCTGG[CG]TTCTCTCAGGCTGTATTAACTACCACTTCTGCATGTCTAAAAATTAAGGAGAACTGACAT
cg20076911	-0.17527	-21.5813	0.565089	7983.94	0.740359	7519.92	FAF1	11124	NM_007051	Body			37	1	R	51078344	TTTCCAGCAGCATCTAATTCCTTGGCAAAACCTAGGCAGTCATGCTAACAACTTTGGTCT[CG]GGACATGGACATAGTGCTGCTGGGCATCTTGTCCTGGCTTTTCCTCCTAGGAAAAAAGAG
cg20130571	0.204634	26.0674	0.548809	4412.18	0.344175	3360.7							37	3	R	35974541	AGTCACTGTTAATAGTTGGAAGTATCCTTTCCTCCTTCCTCTTTAACAGTGCAGTCAACC[CG]CACTTCTTACGCTTGAGGCAGATCTGGGGAAGTGTTGCGGTTTGACCTCTGTGTGACCCC
cg20132513	-0.212987	-19.9585	0.585724	4268.55	0.798711	4251.84	ARHGEF28;ARHGEF28	64283;64283	NM_001080479;NM_001177693	5'UTR;5'UTR			37	5	R	72974479	GGACTGTAGTCCACTGTAGCCTGCCTTCTCACTGTGTAAATACATAACTACATGGGCTCC[CG]TGAGCTTGCCACACGCCACAGGCTATGCCTAATTCTACAAAGCCTGAAGGAAAAATACTG
cg20132609	0.1724	20.6959	0.617712	9504.04	0.445312	10034.9	DOCK9;DOCK9	23348;23348	NM_015296;NM_001130049	Body;Body			37	13	F	99698423	AAAAAAACCAGCATCACTGTGTCTAGAATTCACAAGACAACCAGGAAATATCTTAAGCAA[CG]ACAGAAAAGGCAGAAATGTATGTCCCAACACTGAGCCCAGGCTCAGCACGGGGCAGAACA
cg20140488	-0.171632	-15.2936	0.500169	14361	0.671801	14452.8	KIAA1671	85379	NM_001145206	Body			37	22	F	25463866	GTCATTCAGTAGGGCAGCCGCGAGCGCTGCATGCCCCACTTCTATTAATCCCTCAGTTAG[CG]GGGCCTAACCCCAGACTTGACACTCATCAGCCAGTCAGCCAGGACACGCAGCGCCAGGGG
cg20181739	-0.201785	-18.7232	0.598139	6875.84	0.799924	7142.81	SH3RF3	344558	NM_001099289	Body			37	2	R	109907962	AGTCAGATGGTAGGGCCAGGAGGACCGGGCTCAGGGCCAGGGGCCTTCGGGCACGTGCTG[CG]GAGGAGCGCTTGTGAGATGCACATGCCATGTCTGCAGCCGGCGATGCCCTTGGAAGAAGC
cg20236753	-0.172464	-17.4686	0.451518	4445.08	0.623982	4346.84	NT5DC3	51559	NM_001031701	Body			37	12	F	104227752	AGGCATATCCAGCCCTTTCAATTATGATCACACGAAGATTTCTTAGAATTCATTTTAGAA[CG]AGGATTCTCAACCTTGGCACTACCAACAGTTGAGGCCAGATAATTCTTTGTTGTGGGATA
cg20242427	0.172655	17.9628	0.663504	5245.38	0.490849	4513.44	DAK		NM_015533	3'UTR			37	11	F	61115736	CTAGTCACCCTTTTTGAGTCTTGTTTTCTCAGATTATGAAATAGGAAAAATTTCCTTCCT[CG]TGAGATAAGCACGTGCCATTAGCTATTAAGGACACGCACATAAATGAGCTGCATGTGAAT
cg20249458	0.20399	19.0299	0.566441	5784.97	0.362451	4950.67	SEMA6D	80031	NM_001198999	5'UTR			37	15	F	47816148	ACTCCAGTGGCACATTATCAGAGCTGACTATTTCTGGAAGCCAGGAGATAACAAACAAAG[CG]GTTTCATTTGGCCTATAAGCATGTTAAACACCCTCGGCAGAGGACAGCAGAATACAAATA
cg20252718	-0.175334	-22.7735	0.609341	6524.28	0.784676	6015.73	DAAM1;DAAM1	23002;23002	NM_001270520;NM_014992	Body;Body			37	14	R	59813923	GATAGCAAACTTTAAACACTCCTGACGTATAAACAGGTCAGAAACTTAATTCTGTCCTCC[CG]CCTGCAGTTCATGGATCCTAAATGTGAAAGAAAACAATTGTGTATGGGTATTTTCCCTAA
cg20312247	-0.175028	-21.1367	0.702633	2606.55	0.877661	2695.32	NINJ2	4815	NM_016533	Body	chr12:718174-718505	N_Shelf	37	12	R	715364	CTGGGATTACAGGCATGAGCCACCTTGCCCAGCCAATATTCTATTTCAAAAAGGAATATT[CG]GAAACCAAAGAAAAGAGAACTCTTGGAAACTAAAAATATGAAATTAAAAATATAAAAATT
cg20313963	0.191864	37.5351	0.319608	4372.05	0.127744	3583.59	SLC2A3	6515	NM_006931	TSS1500			37	12	F	8089207	GCATCTGCTTGGGATTAAAACAATCTACAGAGAGATTAGAATAAATCTATCCATACAAAA[CG]AAGTCAAGTGGGTGCTACTATCAGAGATTTAAGGTTGTTAGAAAGAGTGTTAGTAAGAAT
cg20331406	-0.200657	-21.7324	0.529877	5682.03	0.730534	5436.15	COLEC10	10584	NM_006438	TSS1500			37	8	F	120078343	GTTATGGCAGCCCTAGGAAACTAATGCACCTGTATTTCTTGGATTGATGGTTACTTGTAA[CG]ACATCTCTTAGGGATATTTTTTCAGCAGTCAGTCTGTATCAGGATCTGTAAGGTCCTTCT
cg20340029	-0.176368	-23.0952	0.62459	6937.21	0.800958	7273.88	RNF19B;RNF19B;RNF19B	127544;127544;127544	NM_001300826;NM_153341;NM_001127361	Body;Body;Body			37	1	R	33415223	CTTATACCTGGTCCAGATTCTTGCCCATAACTGAGACCTGAAGTGTGTTTGGTCCGAACT[CG]TAAAGTCTGGGCCCTCTGTTGACGGGCCATATCGCATGTCTGATTTGGATGCCATATCTG
cg20356373	-0.171353	-17.089	0.545132	9691.82	0.716485	9546.99	CDC42EP3;CDC42EP3;CDC42EP3;CDC42EP3	10602;10602;10602;10602	NM_001270437;NM_001270438;NM_006449;NM_001270436	5'UTR;5'UTR;5'UTR;5'UTR			37	2	R	37892893	GATTCCCAAATGTGGAAGCTGTCTAAATAGAGGCCTGACTTGGAAGTTCCCTGCCTTCCA[CG]CTTGCTCAGGCTGCTCTGCCAGAGATCTGCACGGGTCTGTTTTTCAACCCAGAGTCTTAC
cg20389954	0.175807	34.1313	0.458224	9560.7	0.282417	9016.99							37	11	F	62195515	GGGATTTGTGGGCAGTAATCACCATAGGGGTGTCTGCCACTCAAAATGGCTTCAGATAGA[CG]ATCAAGAGAAGTTTTATTGATGATGATGAGGCCACACAAACAATGCATTCTGAAACATGT
cg20403938	0.277013	20.0672	0.536007	7838.9	0.258995	6575.14	HOXC10	3226	NM_017409	TSS1500	chr12:54378696-54380102	N_Shore	37	12	F	54377457	GGAACCCCTGCGTCTTCTCTCTCCACCCCTGGATGGGGAAATTCGGCGGATTTCTTTCTG[CG]GTCTTCTAGCCGCAGCGGGCTTGGGCCTCCTTAGAAACGGTCTAGCCTCCTCACTCCTCC
cg20418507	-0.257914	-24.3232	0.467773	12093.7	0.725688	11576.1	ATP13A2;ATP13A2;ATP13A2	23400;23400;23400	NM_022089;NM_001141974;NM_001141973	Body;Body;Body			37	1	R	17312801	GGCGGCCAGGGCTGCTCGGCCAGCTCTCGTTCCAGCTGCTTGAAGCGCTTCTTGGAGGCC[CG]CTTGGGCCGGAGGCGGCGCAGGCAGGCGGGGAGGCACTGGTCTAGCACGCTCTGCAAAGG
cg20423977	-0.197693	-18.9431	0.449516	5973.01	0.647209	5507.24	BACE2;PLAC4;BACE2;BACE2	25825;191585;25825;25825	NM_012105;NM_182832;NM_138991;NM_138992	Body;TSS1500;Body;Body			37	21	F	42557641	AAACCCCAGAGCATCTGGAGGGTGGCCTATAATACCGATGCTGAGAACCCAAAATGCCTG[CG]TTTCAGCCAACAAGGATGCCCTCGCCAAAGCAGCTGTGCACAGCAGTGCCAAAAACCCTG
cg20441606	-0.197981	-23.4645	0.54635	12011.4	0.74433	10706	BAIAP2;BAIAP2;BAIAP2	10458;10458;10458	NM_006340;NM_001144888;NM_017451	Body;Body;Body	chr17:79084336-79084561	Island	37	17	F	79084557	CTGCAGCTGAGGCAGGCTCCTGGCTCCCTCCAGGCCCGCAAGTGAGGCAGGCTCCGCAGG[CG]CCGTCCAGGGAGAGCCAGAGCCCCAGCTGTGTGCCGACTCCGAGTGCTCCAGGGTTCTAG
cg20464902	0.190391	19.4974	0.524483	4991.82	0.334093	4499.19	FYN;FYN	2534;2534	NM_153048;NM_002037	5'UTR;5'UTR			37	6	F	112072551	GCAAATCAGCCCTGGCTCAGGTTGACAACATCATGTTTATGTTACACTGTGGCCTCAGAA[CG]CCAGAACTGCTGTCTCTAGGTAGAATGGCCATTTTGTCCTGGGGCTTAATGTCTATTTTT
cg20480698	-0.210762	-18.9768	0.484653	4730.8	0.695414	4473.04	SH3RF3	344558	NM_001099289	Body			37	2	R	109810334	TCTACCCAGCACCTGATTTAAGTCTCGTCTAGCCCCGGGGATGGGTTTTCTGATAATCTC[CG]TTTACAGGGTTTGGCAGGCTGCAAGCCTTGCCCCAGGTCTCCTGGCAGGGAAAAAGTGAG
cg20484832	-0.192879	-31.8499	0.599813	6577.53	0.792691	6305.4	PLCB4;PLCB4	5332;5332	NM_000933;NM_182797	TSS1500;TSS1500			37	20	F	9075810	GCCAAGAAGAGTGGAACTCATTTTGGCTATTTGCAGACATGGACATGGTTGCAGGGTTCA[CG]ATCCTTTCAGTAGGATGTTGTGAGAATTTCTTATTTAAAGTTTAAAAAGGATTTTTATTC
cg20490121	0.189045	21.0524	0.484798	9514.13	0.295753	9657.5	DOCK9;DOCK9	23348;23348	NM_015296;NM_001130049	Body;Body			37	13	F	99698739	GTTTTGAGGTTTTCAAAAGGAGGAAGGATTTTGCGCCCAGTATGCTAACCTCCTTAGCTG[CG]CTCCGGAAAACAGCACTTAAAGGGTTGCCCAACTTGTGGGACTTGTCTCGACAGTAAACA
cg20511966	-0.258134	-18.9601	0.62448	4007.82	0.882615	12609.7	TRAPPC9;TRAPPC9	83696;83696	NM_001160372;NM_031466	Body;Body	chr8:141359155-141359621	S_Shore	37	8	F	141361266	GGCTGGGCCGGAACAACCGCGTGGGTAGTCAGGTAAAGGATGAGGAAGGAGAAGCGACAA[CG]GATGAGAGACACAGGCCCACGCTAGTCGCTGACTGTGCTGCCATTCTCCCCGCACCCCTC
cg20540714	0.24768	13.4371	0.529178	6092.76	0.281498	4932.01	TFAP2A;TFAP2A	7020;7020	NM_001042425;NM_003220	Body;TSS1500	chr6:10417384-10417842	N_Shore	37	6	F	10415873	AGGTCCAAGCGCCACGCCTGGGGCCCAGCTTCTAGCACTTCTCCCTTAACCCTGCTACCA[CG]ATCCGAGCTGCCCTTTTGGCCCCGTGCAATTTTATTAGAAATCATTATCCCTTTCGCAAT
cg20544479	-0.210689	-17.1437	0.481411	6668.04	0.6921	6309.75							37	1	R	168552840	CAGGGAGGCAGAGCAGATACTATGAAGGGCCTTGTCTGCCAGACCAAAGAGCATGTACTT[CG]TTTTAAAGGCTGTGGGAAATGACATCAGCTGCCAGGTGGAAGATGGAGCGTAGAGAACAA
cg20568423	-0.287444	-16.6996	0.542967	5222.23	0.830411	4880.25	KIFAP3	22920	NM_014970	TSS1500	chr1:170043610-170043997	S_Shore	37	1	R	170044647	ACCTATAATCTTGTCACTTATTCACTGTCTTCTAGTCCTGTTTTCCCAGTTGCTTTGAGA[CG]TGCACGTAGTTGCTCTGCTGCTTTTTTCAAATGTAGTACATTGATGCAATTATTGATTAT
cg20570464	0.243271	30.5336	0.596151	11642.7	0.35288	12582.4	HIVEP3;HIVEP3	59269;59269	NM_024503;NM_001127714	5'UTR;5'UTR			37	1	F	42144398	CCCCTTGGGCCTGAGCCCACCACACCTCTTGGTTACAGTGACTGTGACGACTGCCCTACC[CG]CTTGAGGCCAGGTCCCCAGGGCTGCCAAGGCTCAGCATGCCCAGCCCTGCTCAGATGATG
cg20596765	-0.179979	-21.7326	0.47455	7759.42	0.654529	8099.27							37	1	F	48484386	AAGAGTCAGTCATCCCTCTGCCTCAAAGTTTATAAGGGCAAAAAATCCTGTTATGAGGAA[CG]GGTGAGAAGCACACCCACATTAATGAGTTTGCGTGGCACTTCCACTTAACACACAATAGT
cg20655220	-0.197428	-16.8221	0.380234	4966.44	0.577662	4461.58	PAM;PAM;PAM;PAM	5066;5066;5066;5066	NM_138822;NM_138766;NM_000919;NM_138821	Body;Body;Body;Body			37	5	F	102246737	CAGCAGGAATGGAGCAAACCCCTGAAATGAACCTGTCAGACCAATCTTTTCCCAGCCTGC[CG]CTCCTCACTACTGGCAGCAGCCCTTCAGTGAAATTGTCCAAGTGCTGCTTTATTTTAAGG
cg20680669	-0.199071	-19.1681	0.52646	5325.42	0.725531	5725.11	MN1	4330	NM_002430	Body	chr22:28192793-28198592	N_Shelf	37	22	F	28189870	TCCCTCCAATCCGAGCACGGATCATTTTGTTAAATACCGACTAGTATTTTGTCATTGGAG[CG]AAGAATTTCAGAAACGGTGTTAATATTTAATCACATTAGTACTGGCATGTTTTACGGCGT
cg20686584	-0.186953	-16.4081	0.404861	1792.71	0.591814	1596.86	MYOC	4653	NM_000261	TSS1500			37	1	F	171622090	CCCCAATAATAGTTCCTATATCTCCACCTGGTTTTACACACACACACACACACACACACA[CG]TACACACACTTACACCAGGACTACTGGTGTGCTGATTTCAACAAGGATATATTTCTAGTT
cg20689554	-0.197608	-22.8778	0.42045	9412.05	0.618058	9423.75							37	18	R	42148526	GGTGGACTAAATTGGCTGTAAATTCTTTTACCAGGCATCTATGCCCTACAGGCTTCTGGG[CG]CTAGAACAAAAATAACAAAGTGCATAATGATCACAACAGGGACAACTTGCCCAAACAAAT
cg20691608	-0.172332	-37.9612	0.263315	4547.58	0.435647	4280.52	RASA3	22821	NM_007368	Body	chr13:114840918-114841580	S_Shelf	37	13	F	114843624	CAGACCAGGAGGGCTGGGGCTGCTGCAGCACGGCCTGGCCACGTCGCCCCGGGGCCTCGC[CG]TGTGTGCCACATGCACCAGGACCGAGCCTCTCCCTGCAGCCCCACAGCTGAGCGGGACGG
cg20720056	-0.236716	-16.308	0.697733	4355.54	0.934449	4461.69	ERLIN1;ERLIN1	10613;10613	NM_001100626;NM_006459	3'UTR;3'UTR			37	10	F	101910498	CTGACAGCTGAAAGATTTCTAGAAGTGGTCCCATGACTTTTTTGTTGAGCTTCAACATAG[CG]TACACAAGAGTTGTCTTAACAAGCTGCACAAACTCAGGCCGAACTACGCAGCACACTGCT
cg20727187	0.235678	21.018	0.573469	6324.18	0.337792	5632.72	ABCG1;ABCG1;ABCG1;ABCG1;ABCG1;ABCG1	9619;9619;9619;9619;9619;9619	NM_207627;NM_207629;NM_004915;NM_016818;NM_207174;NM_207628	Body;Body;Body;Body;Body;Body			37	21	F	43648287	GGTAATGGCTTGTAGTGAGGGAGGAGCCCCAACTGTCCATTCTTAGGAGCGCAGCCCGGG[CG]GGGTGGCCACCAGATAGAGACTTGCCCTACAGTAACCTTGTGTGCTCAGGCAGGGGAAGA
cg20760771	-0.200631	-21.5734	0.530716	11543.1	0.731347	10635	MAP1B	4131	NM_005909	Body			37	5	F	71445751	GCTGGCTTCTCTATGCATATTTGGTTTTTCTTCCTGAATATTGATGTAGCCACTTGAGTG[CG]CCACTGGGAGGAAAATCCTTAGCAGGATTAAGTTTATTTTAGGATTTGGCTGTGTGTATG
cg20781847	-0.173298	-14.597	0.36864	2064.83	0.541937	2187.01	SCARA3;SCARA3	51435;51435	NM_182826;NM_016240	Body;Body			37	8	F	27510172	CCAGCCTTCTTAGCTTGAAGGCAAGAGGCCAGCATACTAATGATTTGAATAGACACAAGT[CG]TCTTCCAGTAATCCGAAGGCATTAATTAATCCAACAAAAGCCGGGAGCCTGCTCTGTGCC
cg20791291	-0.256831	-20.476	0.256319	4270.76	0.51315	4583.04							37	8	F	30087400	GCTAGGCAGTGATGAGCCTAGTTAGAAATGTGGGGCAGCCTGGGCAACATAGCAAGACTC[CG]TCTCTGCAAAAATAAAGAAATGGACAAATTAGCTGGACATGGTGGTGGTATACACCTATA
cg20804799	-0.181643	-16.7094	0.421469	3455.81	0.603113	3084.53	MIR100HG	399959	NR_024430	Body			37	11	R	122007253	ATTGACATTCCTCCCAATGCTTCATTTGTCTAGATAAATGTAGCCCATGGCACAAAAATA[CG]TTCTTAGGCTGGGCACAGTGGCTCATGCCTGTAATCCCAGCACTTTGGGAGGCCAAGGCA
cg20913114	-0.179204	-18.8397	0.409085	8700.26	0.58829	9698.84					chr7:1315050-1315947	Island	37	7	F	1315546	AGGGCCGGGAGCCCGGGGTGGGAAGGGAAGGGGTGCCTCGCGGCCTATCGGCGGCCACCC[CG]TCACCTCCGACCACAGACATTGTTTCCGACAGTTCTCAGGAGCAGTGTGGCGGAAAATTG
cg20919854	0.17453	23.7394	0.600097	11435.3	0.425567	12610.5	PARD3;PARD3;PARD3;PARD3;PARD3;PARD3;PARD3;PARD3	56288;56288;56288;56288;56288;56288;56288;56288	NM_001184786;NM_001184791;NM_019619;NM_001184789;NM_001184790;NM_001184788;NM_001184787;NM_001184785	Body;Body;Body;Body;Body;Body;Body;Body			37	10	R	34584292	GAAATTCGGCAAATGTCAAACCTCCACATTCTTCCTTATTTGACCAAATAGTTCAACAAG[CG]TCCAAATATACAACTTGTTGATTTGTGCACTGGCCTGGAATTCCTCTCATCCCATTTCCA
cg20920104	-0.17282	-14.0307	0.434588	4048.59	0.607408	3734.94	ANKHD1;ANKHD1-EIF4EBP3	54882;404734	NM_017747;NM_020690	Body;Body			37	5	F	139860062	GGCTGAAAGCTTTGAAATCATTTTTCATGATTTCATTTGAAATGTCTTTGCCATGACTCA[CG]GGACCTAATTATGTTGATATGACCTAATTATGTTGATCACTGCCAGGCTTAAGAAATAAG
cg20934427	-0.247415	-14.8159	0.64328	5790.31	0.890695	6116.03							37	8	F	135381683	TTCTTCTTCTCTCTCTCATGCCCCTCATTCTCTGATCCCCCTTTATCTCCAGATAGCTAG[CG]CTCTGCCGACTGAACTGGGTCTAGGATGACCTGCTTATTGCACAAGAGCTCTGTACATGC
cg20961336	-0.170907	-19.8745	0.706523	8669.98	0.87743	8595.96	ADCY7;ADCY7	113;113	NM_001114;NM_001286057	TSS200;5'UTR			37	16	R	50321751	TAAAAGTTAGGTTAGGGTTAAGATGGATAAATCAGACTTGGTGCTGTGAGGCCTGGGCCC[CG]CTCTCCCTGATGCTAGCCCTCCCCTGACTTGGACCATTAGGTCAAGTTCCTGTCTGCTTC
cg20965469	-0.18092	-23.6369	0.554389	5997.04	0.735309	5529.31	AFF3;AFF3	3899;3899	NM_001025108;NM_002285	Body;Body			37	2	F	100266111	AAAGCAATTTATAGTTCATAAAAATGACAAAATGTACCTGTCAGAGAGAGCGCGGAGAGC[CG]TTCTCTGAGCTGCCTGCTGGAAGAAAGAAAGGGCAGAGATGTTTATTTAATATTCTGACT
cg20968048	-0.323976	-14.6536	0.346411	271.834	0.670387	1805.74							37	1	R	160838200	AAGCTCTCTGGGTTTTTCTGGCATACCCTCTCCTGCTAAGAAGTTGCCTCTGGCCAGGTG[CG]ATGACTCACACCTGTAATCTTAACATTTTGGGCGGCTGAGTTCAAGAATTTAATGGGCAA
cg20971527	-0.190937	-16.9734	0.521149	10621.8	0.712086	10993.4	ENO1	2023	NM_001428	3'UTR			37	1	R	8921294	CAGGGCTCCAGGGAGCTTGGCTTCTGTAGAAGTTCTAAGGAAGCGGTACGAACTCCACGG[CG]GTGGGGCGCTAACTAGCAGGGACCCCTGCAAGTGTTGGTCGGGGGCCTCGAGCTGCCTGA
cg20981163	0.374133	13.4908	0.625362	10839.5	0.251229	10938.6	HLA-DPB1	3115	NM_002121	Body	chr6:33048416-33048814	S_Shore	37	6	F	33049983	ACATGAGCTTAGGAAAGTTGCTGAGGTAATTGGTTGAGAGAGGTGTTCAAATAAAAATAA[CG]CAATTGGCAAAAACTGTTACTAAGACTTTGTAGAGGCACCAATCAGTGACATGGCAGCAT
cg20991152	0.260131	14.8979	0.761389	10409.7	0.501257	11788.4					chr1:181287300-181287873	S_Shelf	37	1	F	181290986	GGGAGACTTCATTTCTACCCAACTCAGCCTCTCTAAGAAGCCATGTGACCTTGTGCAAAT[CG]GTAACCTAGTTGGGCCTCATTTAACTTGTCTGAAAATGAAGGTTGGGATATTTTCTAGCT
cg21031026	0.256043	26.6705	0.515763	2846.47	0.25972	3112.08	SREBF1;SREBF1	6720;6720	NM_004176;NM_001005291	TSS1500;TSS1500	chr17:17743412-17743988	N_Shore	37	17	R	17741657	CCAGCTCCCTTTGTTCCTCTCCCAGAAGTGGCTGCGGTGGAAAATTACCCAGAATAGCGG[CG]CCAGAAGTCATAGGGGTCGCCAAACCACATCTCCCCAAGTAGCCCTGCTCAAGGGTCCAC
cg21035832	-0.170711	-20.4864	0.556175	12414	0.726885	12909.6	RPTOR;RPTOR	57521;57521	NM_020761;NM_001163034	Body;Body			37	17	F	78649492	ACTCCAGTTCATGGGCTCAGGCCCGCGGAACCCGGCTGCTCTGCTCACCGGGCTCGGGCC[CG]CAGAACCCGGCTGCTCTGCTCACCGGGCTGGCCCCAGCTTCACTGCTCTCACACCAGCAC
cg21052814	0.209148	14.4009	0.575451	11497.4	0.366303	12536.5	RASGRF1;RASGRF1	5923;5923	NM_001145648;NM_002891	Body;Body			37	15	F	79328213	TGCCCAGTGCACAGGAGACGCTCAGAAAACGCTAGTTTCCCAACACCCAGTGACCGCCCC[CG]CTGTTTGGAATCAAAGTCAGAGAAGCCAAAAGACCCAGAGTCCCGCTGCTTGCAAAGCCC
cg21067465	-0.232887	-17.4294	0.293136	3557.77	0.526023	13381.4	ME3;ME3;ME3	10873;10873;10873	NM_006680;NM_001161586;NM_001014811	Body;Body;Body			37	11	R	86304288	CCTCCACCCTCCTTCACTCACATAGTAAAAGTTAGCTACTGCCTGCAACATACCAGGCAC[CG]TACAACACGAAACTGTAGGCTCCCCCTCCAGGAAGTGACAATGTCATTCCTAACCTGTTG
cg21080682	-0.183817	-30.1957	0.64231	11639.1	0.826127	10935.7	FYCO1	79443	NM_024513	Body			37	3	F	46008371	TGTTAAGGGCTTCATTCTGCTCCTTCAGCTGCTGCACAAGGGTTTTGTGCTCCCTCAGGA[CG]GCCTCAGCCATGCTTAGCTGGCTCTGCACCTTGTCCTGGTCATCCAGGGCTGCCCGCATC
cg21083093	-0.216493	-21.8198	0.513918	3519.97	0.730411	3407.55	TES;TES	26136;26136	NM_152829;NM_015641	TSS1500;Body			37	7	F	115861820	GTACTGAAACTGCTCTAATTTCATTGGTGGCTTAAGATTGAGCCCACTTTCTGCTCTAGA[CG]AATCTGATTTTGATTTTTGTGCTTGTTGTTCCATTAAAGTGAAGGAAAATTAAATTAACA
cg21106016	-0.191306	-16.0976	0.363008	1853.44	0.554314	1636.18	DOCK7;ANGPTL3;DOCK7;DOCK7;DOCK7;DOCK7	85440;27329;85440;85440;85440;85440	NM_001272002;NM_014495;NM_001271999;NM_033407;NM_001272001;NM_001272000	Body;TSS1500;Body;Body;Body;Body			37	1	F	63062202	CTAAGTTGGAAGCATAGTGGAACATTTATTTTTAGAAATATTATTAATTGGCTGGGCTCA[CG]CTTGTAATCGGCTGGGCTCATGCCTGTAAATTTTGGGAGGCCAAGGTAAAAGAATTGCTT
cg21111256	-0.273048	-35.0895	0.0571723	1495.99	0.33022	5174.11	CYP2A7;CYP2A7	1549;1549	NM_030589;NM_000764	Body;Body	chr19:41386276-41386589	Island	37	19	R	41386507	CTCGCTTGCCCACCCCGAAGTCCCTCAGGGTGGCGATGGCAAAGCGCAGGAGCTGCTTGG[CG]CGCTCCCCGTTGCTGAACGCCACGCCTGGGGAGGTCAAGGCGGGGGTGGAGAGAGGTCAG
cg21138414	-0.205021	-27.6837	0.451265	9311.17	0.656286	9045.05	ERG;ERG;ERG;ERG;ERG;ERG;ERG;ERG;ERG	2078;2078;2078;2078;2078;2078;2078;2078;2078	NM_001243432;NM_182918;NM_004449;NM_001136154;NM_001243428;NM_001291391;NM_001136155;NM_001243429;NR_111949	Body;Body;Body;Body;Body;Body;5'UTR;5'UTR;Body			37	21	R	39861696	GCCTCCTGGTCCGTCTTTTCCTTTGTTTCTTTATTCCAGATCAAGCTTGCAAACCTGCAC[CG]TCCCAGATTTCCTGGGGTAAGAGAAGTGATTGTCTAGGAGAGGCAGCTTGGAATGAATAA
cg21144063	-0.23794	-27.7552	0.389048	11179.1	0.626987	12935.7							37	7	F	64035529	CGCTGGGCAGCTCTGCACCGGCATCGCCGCATCTCTCCCCATTGTGCCGGGACCACGGGA[CG]GTAGTCAAGGGAAAATCCTGACTCAGGGTGTGGGGTTCATGAATGAGAAGAGCTTTGGGC
cg21363233	-0.183172	-26.5452	0.389877	8620.49	0.573049	8751.14							37	12	R	76178654	GTGCAGCCAGCACCTGTGTTTGACTATTTCTACTGCTTGTTTCAAGCAAACAGGCAGTGA[CG]CAAGAAAGGCAGGAAAGAGGACTCTCTGAGCCTGGCATCTGGTGAGGCCAAGTTTTACTG
cg21368764	-0.179655	-19.1303	0.485744	3961.81	0.665399	3537.03	MEF2A;MEF2A;MEF2A;MEF2A;MEF2A	4205;4205;4205;4205;4205	NM_005587;NM_001130926;NM_001171894;NM_001130927;NM_001130928	Body;Body;Body;Body;Body			37	15	R	100246702	GTCCTCATTTTGTGCAACAAATAGAAGTGCTAATGCCTGTAACAGAAGTTCCTATTTTAA[CG]TGGGGTGTCTGACACTAATCAACTATTTTAAAAGAATTAATGTAAAAATAGGACCCTTCA
cg21383306	-0.19261	-23.3022	0.557162	12068.6	0.749772	11752.7	C12orf75	387882	NM_001145199	Body			37	12	F	105751917	CTCAAGATATCTGTCTGCCTTGGCTGCCTGAATTGCTGAGATTACAGATGTGAGTCACTG[CG]CTGGGCTCAGTGTATTTTTTAAACCTGGTCCAAATTGGTGAATACATGTTCTATGGTTCT
cg21387773	-0.170723	-23.6233	0.495829	7250.03	0.666552	6747.74	IGFBP7	3490	NM_001553	Body			37	4	R	57964342	CTGGCTGCCTTTCAGAGGTGGCATACCAAGTTTTTGCTTATTCGCTCTCTCTTGGGAGAA[CG]TCAGGTGGCTCATAAATCTGGGGACGGAGTTAGGAGGAGTGGACCGAGCAGGACTCACCA
cg21409833	-0.187848	-25.269	0.635288	4963.61	0.823136	4838.14	DOCK7;ANGPTL3	85440;27329	NM_033407;NM_014495	Body;TSS1500			37	1	F	63062724	AGGAGCATATAATTATACATTGATTTATACAGAGTACCAGAGGAACACAGCATTGAGAGC[CG]TAACACCACCTGAGGGAGTGGAGAAAGGCTTCAGAGAGAAAGTGTTTTTTGGAATGGATC
cg21455160	0.445845	36.4098	0.725309	2965.34	0.279464	1976.05	NRXN1;NRXN1	9378;9378	NM_004801;NM_001135659	Body;Body			37	2	F	50763653	CTCTCATCCTGGCTCTGAAAGATCTACAATTTCTATTTTCATTTTTGCCATAGGTAGTAG[CG]GAATATTGCCACAGGGTGGTACACCACGCATAGTTAACAGAAAGCTTCCGTAATTCATGT
cg21493768	0.173707	24.7632	0.329666	4665.44	0.155959	3715.57							37	14	R	59873480	TAGTAAACACAGGATTTCCTGCATCCGAAATGACTTCAACAAATTGCCTGTTCCTTCAAA[CG]TGATCTGTTGACAAATTTGGACTCTGTTCCTTTAGGTACAGATAAGCTTACTGATGGAAA
cg21496797	-0.223808	-20.4587	0.530625	7321.39	0.754432	7732.58	SMAD3;SMAD3;SMAD3	4088;4088;4088	NM_001145102;NM_001145103;NM_005902	5'UTR;Body;Body			37	15	R	67433037	ATGACACCAGGTCAACACATGCGAACCCAACTGTCCTGAACAAACGGGGGTTTGTGGTTG[CG]CTACAAAACCCAGGCTTCAGTCTCTTCGAGTTCTGTTTTGATTTGGAAGGAGTGACGCCT
cg21505857	-0.177432	-13.9985	0.443324	3273.33	0.620757	3080.06							37	2	F	216466380	AATTGGTATAAGGGACATCTAGCTCAATATGATAAAATAGCTGTTCTTGGGTTGCAAAAG[CG]AAGTATAGTAGGTCCACCACCTGCATAGAGCCAGAGTTATTTCTGACTCACTAATGGGCC
cg21520953	-0.202969	-29.0012	0.499007	8833.05	0.701976	8209.01	OLFML1	283298	NM_198474	TSS1500			37	11	F	7505935	GTGGATACATAGTAGGTGTTTATGGGGTACGTGAAATGTTTTGATAAAGGTATCTATTAG[CG]TCTCTTGTGAGGACCAAATGGAAACACAGGCCTTCTGACTCCTGGAGAGCATTCTTTTCA
cg21557473	0.178723	18.476	0.609043	8501.5	0.43032	8587.99	AUTS2;AUTS2;AUTS2	26053;26053;26053	NM_015570;NM_001127232;NM_001127231	Body;Body;Body			37	7	F	69289866	GTCTACTTAATCTGCATTTCCTGATCTGCTTTGGCTGGCAATCAAAAGCTGTATCTATTT[CG]GAGATTGCGCAATAAGACTTTTAATGACAAGTTAAAAGACAAAGGGTTGGTGGGATTGAA
cg21584691	-0.175547	-20.0764	0.502166	6533.88	0.677713	6086.31							37	1	R	94801143	ATAAAATCCAGGACTCCAGAGATGACCTGTTACTTTTCTTTCAGCAAGTCTCTAATTTGC[CG]AGGAGTAAACTTGTAATGAAAAGAAACCAGAACTCCCCAAGGTAGCTCCCCCTCACAGTC
cg21593030	0.190865	17.5278	0.339814	7591.43	0.148949	6454.41							37	11	R	70952175	CCCCTGGGAAAGCAATTTGAGAACACTGGTGAAAGCTAGCTCTGTGCACGGTGAAAGCCC[CG]GGCTAGGCAACTTCTCCTCTAAGGAGGTACCCGGGGAAGCCCCGCCAGCCCTGCATAGAA
cg21610221	0.172191	20.341	0.409492	9955.38	0.237301	9534.09							37	15	F	93722499	GTTTCGCTTCCTTTCCCGGGCAGCTCTCCTGCGACGACCTTTGACTTGGGAGGGGCAGGT[CG]TCCATGAGCACGAGTGACCGGGTCCCTGATGCTTTCCTCGTGGTTACAGCCTCGCCTGCA
cg21687610	0.176365	17.48	0.682128	4268.13	0.505764	3711.22	FNIP2	57600	NM_020840	Body			37	4	R	159739343	GTTCATAGCACCCAAACCTTAGGCTGTATTGTGACACATACGATAATGTTTTGTCACTGC[CG]TGTGAACACATTATTTAAAGACTTATGTGGTTTTAACTTGTGACCTTTGCTACCATTTAC
cg21724239	-0.214531	-16.773	0.147367	5623.69	0.361898	5557.15					chr8:58055960-58056244	Island	37	8	R	58056113	TCGGGTCCCGGAGCTGCCTTTGGTGCGCACGGGCGCGCACGGGCTGGGGTGTAGACGGGG[CG]CGGAAGGCTGTGCTTCGCGGAGGCCTGCGTGGTGGTGCCTGCCCGGAGCGTGGCTCTGAG
cg21739934	0.182509	28.8032	0.575014	5791.28	0.392505	6410.97					chr11:116371182-116371606	Island	37	11	F	116371391	GCTCCCCCCACGAGCCGCCGCACTCCCTAAATGAATGAACTGGCTGCTCCAAAACCGCGG[CG]CAATTGGCAGTTATTGCTGGCAGTTTATCAGTATTAACTGATTAGGCCCGGGATGATGGA
cg21742975	-0.17047	-20.1088	0.537076	5297.84	0.707545	4777.47							37	15	R	39169233	GGAGAAAAAGATGTCTTCTCTAGTATCCATGCTGGGTTTCAAGGTGGGCTGGAATCTTCT[CG]TGAGAGTGCAGGGAAGTGAGAATGGAGAGAAAGGGGGTGTGCGTTGCCTCTTGGCTTGTT
cg21748271	0.192261	25.8553	0.48682	10780.5	0.294559	10480.5	EDEM2;EDEM2;EDEM2	55741;55741;55741	NM_018217;NM_001145025;NR_026728	TSS1500;TSS1500;TSS1500	chr20:33734567-33735280	S_Shore	37	20	R	33736177	TCTCCTCCCAATTTGGGATGTGGTTACACAATCATGGTCCCTTCAGTCTCCATCTCAAAC[CG]GAAGCTTTACCCCTGTCAGCCCTGTAGAATGTCTTGGGTAAGAATGAATACCCTGGTTGG
cg21749865	-0.180244	-23.0106	0.452911	4178.52	0.633155	3492.93	MGAT4A	11320	NM_012214	Body			37	2	F	99318409	AGTCCCAGGTGTGCTGGTGCCTAACCCTGGCTGCCAATCAGAATTACCTAGGGGCACGTT[CG]AGAACTTCCCAGGGGATGTCTAACTTCTAGCATAACAGAGTGAGAAGGCTCACAAATCCT
cg21775176	-0.188277	-19.6252	0.488747	5908.81	0.677024	4800.21	OLFML1	283298	NM_198474	TSS1500			37	11	F	7505904	TCAGTCTATGTGTCTCTTTTAAAAAAATTTTGTGGATACATAGTAGGTGTTTATGGGGTA[CG]TGAAATGTTTTGATAAAGGTATCTATTAGCGTCTCTTGTGAGGACCAAATGGAAACACAG
cg21865765	0.180869	19.8552	0.50736	3060.55	0.32649	2530.03							37	20	R	52551344	GCACACCCCTCCAGAATTTCCTGTCCTGTCTTGCGGTTAACTTAAAACATTTTCAACTCC[CG]CCTCCCCCTTTCTCACCATCTCTCTTCATGGTTAAAGAGGTTATAAATTTGCAAAGGAAA
cg21876918	0.1849	21.8172	0.566614	9946.47	0.381714	9243.4	MOBKL2A		NM_130807	5'UTR			37	19	F	2085483	GTATGACCCCTCCCCCACCGAGGTGTAGCAGCTCACGGACCACAGTCACCCACTTCCTTC[CG]GAGGTTTCCACATCCTGCCACTGCCTCGGGGACCGCTGCCCCAGAGCACGGGAGGCGCCT
cg21908886	-0.172145	-25.9602	0.457962	9720.75	0.630107	9803.35	FAM78B	149297	NM_001017961	3'UTR			37	1	F	166039444	GGCTCAGAAACTCTGTTTGGCTCCTGCCACCCCTGGCACCCTCACTGCATGTCTCAGAGG[CG]TGTGATCCACACACAGTCAGGCCAGTCTGCTTCTACTTAGGAGGGATCACAACCAGAGGT
cg21942823	0.195482	24.6718	0.498267	6066.69	0.302786	5455.22	NTRK2;NTRK2	4915;4915	NM_006180;NM_001291937	TSS1500;TSS1500	chr9:87283178-87285704	N_Shore	37	9	R	87282548	CTCTAATAGAAACTCTACAAATATTCCAACATAATTAGACTCTTCTGGTGTACAAACCAC[CG]TAAGACTGCCTATTCTCCATACCGCATTGACATGCTGCAGCCACTAGGGCGAAAATGGGC
cg21945120	0.172888	22.8521	0.57742	10837	0.404532	10528.3							37	10	R	59917324	TCAGTGCCATGACGAGAAATTAAACCACAAAACCATTCTTAGGCGACCATTACTGATATC[CG]CAAGCCTGGGACGGTTGCCATGATTCTAACAATGTGTGTTCACTATTGTCTCACGCCACA
cg21996445	-0.174716	-13.0138	0.535383	3664.46	0.710099	3485.01							37	5	R	57113074	TATTCATTTGGAATTTTCAGTACCCATTTTCCAAGATAGACAAGAGATTCACAAATTTTC[CG]TCTCTGAAAATGCTCCTGTTTCTGCCTTGAAGGGCTGTATCATATCTAGCCTGTAAGAAA
cg22088829	0.180206	18.5045	0.456365	2478.07	0.276159	2098.97	RBMS1;RBMS1	5937;5937	NM_002897;NM_016836	Body;Body			37	2	F	161232796	GTAAGCTTATAAAAAAAATACTCCCACAAAACCAACTTATTTATTTATTCTTAGATCCAG[CG]GGACATGTGAATGACCTTGCAGTACCATGGGTTTCACAATTTAGCCCCTAGAGAAAAAAG
cg22116239	0.173775	19.6447	0.548733	6349.99	0.374958	6208.37	SREBF1;SREBF1	6720;6720	NM_004176;NM_001005291	TSS1500;TSS1500	chr17:17743412-17743988	N_Shore	37	17	R	17741676	TCCCAGAAGTGGCTGCGGTGGAAAATTACCCAGAATAGCGGCGCCAGAAGTCATAGGGGT[CG]CCAAACCACATCTCCCCAAGTAGCCCTGCTCAAGGGTCCACCCAGGACCCACTCCCTCCA
cg22118112	-0.181971	-14.5097	0.676253	13102.4	0.858224	13886	PRPF6	24148	NM_012469	Body	chr20:62660961-62661352	N_Shelf	37	20	R	62657367	GAGGAGATCTGGCTGGCAGCCGTGAAGCTGGAGTCCGAGAATGATGAGTACGAGCGGGCC[CG]GAGGCTGCTGGCCAAGGCGCGGAGCAGTGCCCCCACCGCCCGGGTACGCAGTGGCAGGCA
cg22125587	-0.189904	-19.476	0.548528	12108.3	0.738432	12065	PSMD9;PSMD9;PSMD9;WDR66;WDR66	5715;5715;5715;144406;144406	NR_048555;NM_001261400;NM_002813;NM_144668;NM_001178003	Body;3'UTR;3'UTR;TSS1500;TSS1500	chr12:122356315-122356853	N_Shore	37	12	R	122355636	AATTCCAAAGCCTTCCTATTGGGCGAATTCCCTCAAACTCTATTTGACCTGACAGCCATA[CG]TATTCCCCTCTGGTAGCCACAGACATGCTGTGTTTACCAATGTTTGCTGTTTAAATTGCA
cg22154561	-0.238376	-18.362	0.549235	7751.71	0.787611	7905.89	KCCAT198	105369954	NR_131986	Body			37	12	R	105714003	CATAAGCCAACCCATTTCTGCCTTGCTTATACCACATTTCATCCAAAGAGTCAGTGGATT[CG]TAGGCAGGAGGGGGACGTGGAAGAAGTCTCCCGGGCATGCCCATCTGCTGGATCAGGACT
cg22171771	-0.183028	-30.6758	0.487824	7645.37	0.670852	7606.66							37	8	F	9105620	GCCAGGCTGTCAGCTCCACATTCCCAGGCCAAGGATTTGGAAAAATGGGGCCGCATGCCA[CG]CTGGCATATTTTATGTGTGTGTATGTGAGTCAGCCTTATTTTAGGAATGAAAAAGTACCC
cg22192138	-0.181697	-17.4421	0.501724	2045.09	0.683421	2065.13	LRP6	4040	NM_002336	Body			37	12	R	12289533	TAAAGAATCATTGTTTGGAATTTTCTGTTTAGCCTGTATTAAAAGCAACTTGACATCTGT[CG]TCACAAAATATGAACATCTAATATAAGCCACCATTTATTATTTGACTCTCTTCCACAATA
cg22204453	-0.183499	-20.184	0.584727	8844.7	0.768226	8640.53	FLJ43663;FLJ43663		NR_015431;NR_024153	Body;Body			37	7	F	130752096	ATGGCTCAGCAATGCAGTAAGGCCCCCGCCCCAGCTGTCTTTCTGCCCCGCTCCATGTGG[CG]ATGATGCTTGGGCTAGCTCCCTTCATGGCTGCAAGACAGCTGGAGCTTGGCCCACAGTGG
cg22261694	0.206017	13.9951	0.63546	4384.72	0.429443	4220.13	AIM1	202	NM_001624	Body			37	6	F	106967720	TTCTGACTCACAGTCCCCTGCTGAGTCATCTCCTGGGCCTTCTCTTTCACTGTCTGCACC[CG]CTCCTGGGGATGTTCCCAAAGACACATGTGTTCAATCACCCATAAGCAGTTTCCCATGCA
cg22279294	-0.190054	-20.9571	0.522866	7228.97	0.71292	7093.71	NCF2;NCF2;NCF2;NCF2	4688;4688;4688;4688	NM_001190794;NM_001190789;NM_000433;NM_001127651	Body;Body;Body;Body			37	1	F	183538435	GAGAGACAACAAACGGCTAATGGTAATTTGAGCATTCTTCCAGACCAGAAAATCAAATAA[CG]CATTTCTGACTGATGAGAACACTGTCTAGGAAGAGGGCACAGTCACCCTGACTAAACACT
cg22304522	-0.217187	-21.8759	0.446661	4319.88	0.663848	4393.89	ADCY8	114	NM_001115	Body			37	8	F	131914037	ATATCAGCACACATTCACTTGCTCTTCAGTCTGAAGGCATCAAAATGAATTCAGATTTTT[CG]TGCTAAAGATGGCACAGATGGGTTACATCCAGGCAAAACTTGGGCATTAAAAAAATACAC
cg22370078	-0.176525	-14.9068	0.400374	7955.06	0.576899	7909.16	NFIA;NFIA;NFIA;NFIA	4774;4774;4774;4774	NM_001145511;NM_001145512;NM_001134673;NM_005595	Body;Body;Body;Body			37	1	R	61753670	GAAATCTGGGAAGAGTACTACAAAGTTCTAGTGACTTGGCTGCTTAAATTCCATTCCTTC[CG]CATCTGCTGGTACCTAGCCCAGTAGTTTTCTTGGAACAATAAACCACTTGTGAGGCACAG
cg22373097	-0.406112	-14.2332	0.218239	3716.76	0.62435	6614.34	KRTAP21-1	337977	NM_181619	TSS1500			37	21	R	32129060	TGTGGATTACATTTTCCCTTCAGTTGGAAATCTTTCCTTTTTTTTCTGCTATCTGTCACT[CG]TCTCATCTCATTTCTCTGCTATGTTTAGTCCCTTAAAAAAAGCATAAATAGATCTCTGTC
cg22397469	-0.17276	-18.1319	0.544004	4479.16	0.716764	4483.75	CBFA2T2;CBFA2T2;CBFA2T2	9139;9139;9139	NM_001039709;NM_005093;NM_001032999	5'UTR;Body;Body			37	20	R	32173164	TTGGTATTTACCTCTTATCCCCATCGTGTCATCAGTTCCATTGTCATGTTCTTTGAATAC[CG]TGAGCATGTGTCTATTTTTTAATAAATAATTGTAATCATACTACATATATATAGGAAGGT
cg22459179	0.175529	27.4711	0.650532	4615.95	0.475004	4691.06							37	16	R	75540808	CAACTTGCAACAGAGGACAGTGGCCAGGAGACAACTGCCAGACTCCAATACACTGTGGGG[CG]TGGGGAGAAACTCATTTCATTTGATCTTTACAATAAATGTTAAGCCCCAGGTAGGCAGAA
cg22460281	-0.189281	-23.5922	0.519142	10385.3	0.708423	9652.37							37	1	F	60746742	TTGGAGAAGCTGTGGAGAAGGAACCCTTTGGAGACTGCATGGCAGGCTGTAGCAGAGCAG[CG]AGCCTGCAGACAGGGACACTTATGCCCTAAGGCTGATGCTGCCACATCCAAGCTAAGTGA
cg22471112	0.178421	20.7953	0.582819	6520.74	0.404399	6307.89	TRIM2;TRIM2	23321;23321	NM_015271;NM_001130067	TSS200;5'UTR			37	4	F	154125453	TGTAAAGATGATAACTCAGCCCTTACTCTTCAGTGTTTCTCATTCCCGTCTCCCCTACTT[CG]GAATGAAACACAATATCTTAAGCAAACAGAGCCCAAAGAGGCTGATCATTGGCTCTCATT
cg22508145	-0.300847	-16.5255	0.600049	8336.61	0.900896	7492.4	CPAMD8	27151	NM_015692	Body			37	19	R	17015427	AAGGAAAGGAGTGGTCAAGAGCTATAACCCACCCAGTGTGTAGCCTGGCATCCCATGGAG[CG]CATCCAAGCATGGGGTCTAAAGAAAAGGTATTGTGGGACCCCAGTGGGAGAAGAGTATCA
cg22522357	-0.401185	-15.3375	0.37162	4658.27	0.772806	4592.91	ATF6	22926	NM_007348	Body			37	1	R	161872770	TGAAGATCTGAAGTGGGAGCAGGTAAAGGTGTGTGCCTCTACAAAGGCCACAGCTGAGGC[CG]CCCTTCTTTATCTACCTCTTTTCATCTTTCCAACTTCCAGACCTTTTTTTTCTGCTGATA
cg22625339	-0.182609	-14.8799	0.438504	3018.49	0.621113	2525.65	F2RL2;F2RL2;IQGAP2;IQGAP2;IQGAP2;IQGAP2	2151;2151;10788;10788;10788;10788	NM_001256566;NM_004101;NM_001285461;NM_001285462;NM_006633;NM_001285460	TSS1500;TSS1500;Body;Body;Body;Body			37	5	R	75919733	TTTCAGTTTGTCGTCAGTGCCTGGCCAGAACCTGGCTTTTGAGTGGTGGTGGTTTTTCTT[CG]CCGGGTGAGGATGGCGTTTGTTCAGGCTTTTTTTTTTTTTTTTGCCTTATCTTGATGTGT
cg22636562	0.18584	28.3992	0.453259	5305.01	0.267419	4708.11							37	21	F	31599955	TTTGTGCGGACTTGAAGTGCAGTTAAGTATGAGAAAAGGAGATTAGCTGGTACATGCACA[CG]TTCTGTAACAGAACACAGCCTGTCTGCTGGAGAGATGACAGTGAATGAGTCCCCCATCCT
cg22660207	-0.186699	-20.2027	0.310945	2866.21	0.497643	3172.99	SCRG1	11341	NM_007281	TSS200			37	4	R	174320772	CTTCCCCTTTCACAGTTTTCCTAGCCATCTAGATCTGTTACAAAATCCTGGTAGAAGATA[CG]TTCCAATTCACCTTCCATTTCTCACCCAAAGACTCATTAGTAGTCAATGGAAAGCTAAAA
cg22744831	-0.176653	-17.515	0.642699	3758.72	0.819352	3811.51	ZBTB20;ZBTB20;ZBTB20;ZBTB20;ZBTB20;ZBTB20;ZBTB20	26137;26137;26137;26137;26137;26137;26137	NR_121662;NM_001164347;NM_001164346;NM_001164345;NM_001164344;NM_001164343;NM_015642	Body;5'UTR;5'UTR;5'UTR;5'UTR;5'UTR;5'UTR			37	3	R	114169696	AAAAATTTAGGAGAAACCCAGTAATAACATCGGCACAATTCATCTGTTTTTCATAGCAAG[CG]TGGAAAAGAAGGCAATCATACCAATTGATTAAATTTTGAGATATATAAAATAAAAATTTG
cg22747480	-0.182484	-18.7968	0.394081	8988.02	0.576566	8493.49	WDR37	22884	NM_014023	Body			37	10	R	1166867	GAGACAGCTGTTCATCCTAATGAGGATGCCAGCTTCGCGGCGTTTCCGCTGATGGAGACC[CG]CGGAGGGAGCGGAATGTTCCAGACCAGGCAGTGGTGTGCGGCGAGGAGGTGCTGCACTGT
cg22788953	-0.17305	-13.1261	0.501751	10538.2	0.674801	9620.24	TTYH3	80727	NM_025250	Body			37	7	F	2679148	TCCCACAGCCTCCGAGCTCACGGGGCCAGCACTGTGGGCACAGGGGAGCCCCCGACCTAG[CG]CGGCCGAGCTGTCTGTCCAAGCCTGGGCCCCAGCACCCAGCGCAAGCTGCTGCTAAGATG
cg22790915	0.198852	20.1533	0.674824	4453.7	0.475972	4070.13							37	9	F	91450296	AAAAAAAAAACCTCTAGAAAACCAGACTCAAAAGAAGAGGAAATTGTGGTAAACCACAGT[CG]CATAAGAGCAGGGTAATGTAAGTGCCCTCTGTCTAACTTAAAGTAGTGTTATGACTATAC
cg22793817	0.211795	42.1466	0.708978	9777.38	0.497183	9876.14							37	12	R	125389180	CCCAGGGAAGGAGCAGGACCCTGGAGCATTAATATCTGCGGCACACAATTGTGATTTCTC[CG]CGTTGCAATTTCCTTTCACTACCCCCATGTCTAGCTGTCCTAAGGAAAGAGCCAGATCCC
cg22824293	-0.207023	-16.5743	0.433194	6226.81	0.640216	5538.02	LRIG1	26018	NM_015541	Body			37	3	R	66527554	GTCAGTTTTATTTTTTTCTTACATAAAAATATACTTAAGCAGCCAGTATTTCCTCACACA[CG]CTGAAGTTAATAATTCACAAACCAACTAACATTCATCAAGGATCAGAAAATTTAAAGGTT
cg22827205	-0.206817	-26.8905	0.516067	6076.89	0.722884	5762.48	THRB;THRB;THRB;THRB	7068;7068;7068;7068	NM_001252634;NM_000461;NM_001128176;NM_001128177	5'UTR;5'UTR;5'UTR;5'UTR			37	3	R	24301790	GTGAGTCACACTTTATCTCTAGCTGACCAGTTTGTGTCTTACTAGCCAGGCAGCCCTTGC[CG]TATCCAGCACTCTGGACTCATGAGCTGTGTGGCAGCCCCAAGACTGTAGACATGACTCTC
cg22900476	0.189832	27.5286	0.524195	5327.97	0.334363	4219.06	RAPGEF4	11069	NM_007023	Body			37	2	R	173647945	GTTTTTCAACTCTCTGAATAGCCCTGAGCCTCAGATGTGGCATCTTATTCATCCATCGGC[CG]AGGACAGAGTGAGGACAGAGTGGTCGGGGAGGTGGAAGTATTTGGACCTTTTTATTGCTT
cg22927429	-0.185352	-29.0645	0.518176	11514.4	0.703528	10876.9	FZR1	51343	NM_016263	5'UTR			37	19	F	3516928	GTGCAGCCATGTGCTGCTGGGCAGCGATGTGTGCCAGGGGCCGTGTGCAGCTGCAGCTGG[CG]CCCGGTGTATTTGCTTTCAGTGCTGACTTCAGGGCAGCATCAGTGTTCTGGGGAAGTGGG
cg22943180	-0.195759	-18.9464	0.616602	5718.83	0.812361	5282.38							37	3	R	197219220	GAGAGGGAAGAAGAGAACTCTGAGATCAGGTGGCTGCTGCAAAGGCTCACATGACGAAGG[CG]GATTGGGGAGAGGAACGAAGAGACAATAGGGCTAGTGGGTCCTAAGAACCTCTCAGCCAA
cg22985963	-0.172176	-29.018	0.56054	9116.61	0.732716	8628.95	ZNF366	167465	NM_152625	TSS1500			37	5	R	71803673	CAAGGGAGAGCTTGGCCTGTTGTGCTAACCAAGGTAAACCTGCAGCCTGTAAGACAGTGT[CG]GGGCTGGGCAGCCAGGACTCCTGGCTTTTCTTAGGCCCTTTGAAACACCAGCATTGCTGC
cg22999620	-0.425044	-16.534	0.338345	7810.73	0.76339	15357.3	ESPNL	339768	NM_194312	Body	chr2:239009072-239009361	S_Shelf	37	2	R	239012831	TGGAGGGTCTGGGACAGGGTGGCGTGGTCAGCAGGCTTGGCGGGAAAGCAGGCACGAGCC[CG]AGAGTTGACCCTCCCCGGTGACTTTGGCCCTGCCTCCACGCCGCCACTGTGACCCCAGCC
cg23085925	-0.179882	-35.3072	0.53439	9732.41	0.714272	8821.86	C1QTNF7;C1QTNF7;LOC101929095	114905;114905;101929095	NM_001135170;NM_001135171;NR_125911	Body;5'UTR;Body			37	4	R	15422060	TCCTGAAAACACAGATCTAAAGTGCATCCAAAGACATGCATTTCCTAGTCCCAACAAGAA[CG]TAAACTCTAAACACTATTGAAAGAAAAAGGAATGCCTCTAACTTAAATCTGCTCCTCCCT
cg23089491	-0.200178	-25.1751	0.506773	2240.63	0.706951	2307.17	ZNF280D;ZNF280D;ZNF280D	54816;54816;54816	NM_001002843;NM_017661;NM_001288588	Body;Body;Body			37	15	F	56976055	CACAAATTGGTTTATCATTGAAACTAAGGGTCAGATAAAAGCCACAGACTCCATAATATA[CG]AAAGCACTATTCAAAGAAGCCAACATCGGGCAGATGGCATTTAGCTAGAAGTAAACCAGA
cg23092775	-0.205478	-13.589	0.408742	4100.1	0.61422	3141.77					chrX:117861214-117862177	N_Shelf	37	X	R	117857613	TGTGCAGACAGGAAGTACATGCCCTGTTAACAAGGTGGCAGCCCATCTGACATCTGCTGA[CG]GTTTCTACACTGAAACAGGTCCAATATTACCAGGACTTTTGATTTATTAAGAGAAGCTGG
cg23099730	-0.180155	-21.851	0.496713	6869.9	0.676868	6578.78	AKIP1;AKIP1;AKIP1;AKIP1;AKIP1;AKIP1	56672;56672;56672;56672;56672;56672	NR_045418;NR_045417;NM_020642;NM_001206648;NM_001206647;NM_001206646	Body;Body;Body;Body;Body;Body			37	11	F	8939529	TCTGAGGAAAGGAACTTCATTCAGCATGGTGCCGCAATACATTTACTTTTTGTTTGTATA[CG]GTTTGCTACGAGTCAGGATTTGGAGTATACTAGAGTTAGTGACAATTAAGAATATTCTGC
cg23199517	-0.194643	-21.4184	0.408436	4882.4	0.603079	4585.42	FOXP1;FOXP1	27086;27086	NM_032682;NM_001012505	5'UTR;5'UTR			37	3	R	71292739	CATACTTGATTCTGGAACAAACTGCTCACTTTTAACGTGGTTTGAACTAATGAACAAGTA[CG]TCCCAGCATCTATAAGCCAAAGAACTATTCCCTCTTCTAATCACCAACTTTGATTTTTTT
cg23252178	-0.179688	-20.2982	0.454738	8072.16	0.634426	8064.1	FOXP1;FOXP1;FOXP1;FOXP1;FOXP1;FOXP1;FOXP1	27086;27086;27086;27086;27086;27086;27086	NM_001244814;NM_001244812;NM_001244816;NM_001244808;NM_032682;NM_001244810;NM_001012505	TSS1500;5'UTR;5'UTR;5'UTR;5'UTR;5'UTR;5'UTR			37	3	F	71295457	GGCCAGCCCTCGGTGTGCAAGGACGGGAGGACAGGGACAGTGATGCTGCCTGCGAGAACC[CG]AGAAACCTTCTGTGTACCAGGCATCGAGGCAAAACATGTGCCATGAGCAAAAGGGCACAG
cg23260966	0.171186	19.239	0.659788	2901.47	0.488602	2154.64					chr1:19600249-19600942	S_Shelf	37	1	F	19604100	AAGTCTCGCTCTGTTGTACAGGCTGGAGTGCAGTGGTGCGATCTCGGCTCACTGCAATCT[CG]GTGTCCCAGGTTCAAGCAATTCTCGTGCCTCAGCTCTCGAATAGCTGGAATTACAGGCAT
cg23280614	-0.172144	-21.366	0.581356	5446.35	0.7535	5148.27	ZCCHC4	29063	NM_024936	Body			37	4	R	25334690	TGCAGCCAGACATAAATTCTAGCCAACATTCCACAGATTTCTTCCTACTTTTCTTCTTTA[CG]CAGTACTCTTTAGGAAGTAAAAATACTTTTTGGATGCTAAAAATAGCAAAACACATTGTG
cg23294361	-0.174697	-14.542	0.531942	9138.93	0.706639	8606.35	ITPK1;ITPK1;ITPK1	3705;3705;3705	NM_001142594;NM_001142593;NM_014216	Body;Body;Body			37	14	F	93518728	CTCCTAGGAGGCCAAAGGCAACAGACTTAGTTTCCACTAAAGGTCTTTTATTACAACAGA[CG]CCAGGCATCTAGGGCGGCCTGTTGTCTGAAGAACAGCCTGATTCTCCCATAATCCCAAGC
cg23317287	0.217006	21.1354	0.557841	3726	0.340835	3079.37	FMNL3;FMNL3	91010;91010	NM_175736;NM_198900	Body;Body			37	12	F	50093354	ACCCAATGAGTCCTGAGAAAGGGCTTTTTCATCCCAGATAAAGTAGCAGGAAGAAAGTAA[CG]GGCAGGAAGCAATTCCAAGAACTCCACAGTGGATACAATGGCATCCATTTTATTATTTTA
cg23317818	-0.227789	-28.5687	0.441539	4073.89	0.669327	3618.99	MYO1B;MYO1B;MYO1B	4430;4430;4430	NM_001130158;NM_001161819;NM_012223	Body;Body;Body			37	2	F	192252001	TGCTTATAGGTGCTGTACCAGGTGGAAGGATTCGTTGACAAAAACAATGACCTTCTCTAT[CG]AGACCTGTCCCAAGCCATGTGGAAGGCCAGCCATGCCCTCATCAAGTCTTTGTTCCCCGA
cg23333490	0.30136	13.4308	0.48324	4982.27	0.18188	4511.36	HLA-DPB1	3115	NM_002121	Body	chr6:33048416-33048814	S_Shore	37	6	R	33050741	TCACTGATGTGGCTCCAGGCTGACCTGCTCCTGTCAAAGAATATTGAGCAAGATGCCTCT[CG]TGGAATGTTCTGGGACCTTAAAACAGATACCCAAGTATTCCCCCTGATTTCATGGTTCCC
cg23371436	-0.195994	-30.0321	0.409718	3891.96	0.605712	4015.23	NAV2;NAV2;NAV2;NAV2	89797;89797;89797;89797	NM_182964;NM_001111018;NM_145117;NM_001111019	Body;Body;Body;Body			37	11	R	20111534	AATTAGCCAGGCTGTTGCAGAGTTTTCAGATACAACTTTGGCTTGCCTGTCACACCATCC[CG]TCTGTTCTCTAACTCCCTGAAGAGGTTTCCCTTCTTGCCCTGAGTGTGTTAAGCAGTGTG
cg23400446	-0.191918	-14.9977	0.216328	12515.5	0.408246	14113.1	CYP2E1	1571	NM_000773	Body	chr10:135341255-135342561	Island	37	10	F	135342560	GGCTTCGTCCACCGAGGTCCCCTCACCCACGCTGAGGCGTCGGAAGCTGCGGACACTGCT[CG]CTTCAGGGCTTTGCTCAGCTGCAGCTGGTGACCTCCAGAGAGGGAGTCTCTGATGTCCCG
cg23421896	-0.279407	-13.8156	0.528052	4159.15	0.807459	3993.09							37	14	R	78758042	AGTATCTACTGAGTTCTTCCAGAAACATCAGGTGAATGTTTCTATGACCTTCTGATTTTG[CG]TAATTACTCTTTTAAAAAGTCCTTGTGGCTTCATAAGAATTCATCGTTGGCACTTGGCAC
cg23432430	0.3319	20.7233	0.849705	8033.72	0.517806	9424.77					chr12:125534060-125534527	S_Shelf	37	12	R	125538377	ACTGCGCCCAGCCGGTCCCATCGTTTTCTTATCTTTATTCCTGATGAGGATTTGAAGTTG[CG]TGGTCATATTTTCTCCTCTGCTTTCCCCTGGGGGCTGGAGAGGAGGTGGGGAAGCTCAAC
cg23434461	-0.181845	-20.6983	0.435749	4160.43	0.617594	3979.48							37	8	F	119803683	TCACTGGGTCAGATTCTAGGCTAGTATAAAGGCTTAAAAAGAAGATTATTCTGTCTTTTA[CG]GAGTCAGTTGGCTTGTTGTCATTGAAATGCCTTACACTGAAATGCAGAAGAGGTATCTCC
cg23446261	-0.178377	-13.2326	0.446558	2307.67	0.624935	2191.55	KTN1;KTN1;KTN1;KTN1	3895;3895;3895;3895	NM_001079521;NM_182926;NM_004986;NM_001079522	5'UTR;5'UTR;5'UTR;5'UTR	chr14:56046634-56047986	S_Shore	37	14	R	56048454	TGCATTTGTTTTCCTTAGCTTACCTAGCAGGCTAATGGCAACAGTGTCTCCAGTTTGGTC[CG]AAGCAATTGCTGGTGAGACTTGGGATAATGATCCCAAGCTGGTGAGACTTGGGATAATGA
cg23449231	-0.181637	-26.8407	0.308805	11250.1	0.490442	10627.3	SQSTM1;SQSTM1	8878;8878	NM_001142298;NM_001142299	5'UTR;5'UTR	chr5:179243545-179244453	N_Shelf	37	5	R	179239690	CGGGAAGGGCTCCGTGCCCAGTAGAGGTGCAGTGCAGCAGCCAGCTCGCAGCAGTGCTCC[CG]TAGAGCTGATGGCATTGGCAGGAGTGGCGGCTCAGCACAGGGAAGTTCTCCAGTGCCCAG
cg23462009	-0.17441	-21.2952	0.54121	5663.2	0.71562	5269.52	RNF11	26994	NM_014372	Body			37	1	R	51729242	TTCTTTTGGCACCATTTTCCCAGCAGCTCATTTCATTTCTCTGCTACATTTGGTAATTCT[CG]TGCTTTCAGACTCTTTCATTATATCTTTTACAGTGATCTGTGATCAGTTTTATTAGGGTG
cg23501843	-0.201497	-25.0823	0.586379	5205.94	0.787876	5411.75	FAM92A1;FAM92A1;FAM92A1;FAM92A1;LINC00535	137392;137392;137392;137392;642924	NM_001283034;NM_145269;NR_104268;NR_104267;NR_033858	TSS1500;TSS1500;TSS1500;TSS1500;Body	chr8:94712366-94713345	N_Shore	37	8	F	94711282	ACCTCAAAGCCAAGCATAATACCTGGAACACACCAGGCATCCAACCAATAACATGCTGAG[CG]AATGCAAGGAGCAAAGAGAGATACACATTGTAACACAAGCGAATAGGGGAAGTTCAAAAC
cg23513018	0.365811	15.6267	0.533813	5015.08	0.168001	4056.92							37	10	R	65670534	CTGGTAGAGGAGGGGTGCACAGGATACCTTTTGGGATTGTAAATCTTTGTCCTGCTTTTA[CG]CAAATGGAAGGCAGAAAGCTTTTCTGTATCTGCTTCTTCTTAATTGCTGTCAGCTCAGCA
cg23515223	-0.191152	-13.3717	0.417061	5104.61	0.608213	5103.34	SVIL;SVIL	6840;6840	NM_021738;NM_003174	5'UTR;5'UTR			37	10	R	29845161	TTCATGGAGAATAAAGGTCTCTCTTTTTGCCTCCTCCTCAATAGCTTAAATTCATAAGGG[CG]CATCTGAGTGACTCCTATGAAGGACTCAGAATGGGGTGGGAGAAAGAGAGAGGGGTGGCT
cg23604769	-0.275568	-24.308	0.485632	3147.3	0.7612	3325.52							37	12	R	76174601	TTTTTTTTCAAGACTCAGCCATTCCAAGAAGCCTTCCCAAAAGCATGAAGTCAGAATGGT[CG]TCAACAACAGTAAATCACAGAGATTTCTGGGGTATAAGAAGAAAAACAAATGCTTTTCAA
cg23605841	-0.176775	-25.1409	0.548194	9575.64	0.724969	9540.48							37	20	F	46925190	TTGTCTGTGATCATGAAAAACACAGAGCCAGCCCGGATGTCCACCAGCTGGAGCTCATGG[CG]TGGAGTACTCTACAGAGGTTAAAATAAACTGGAAAAGTGGTCATACATGAAAATGCAGTG
cg23676314	-0.193946	-15.217	0.37775	12304.8	0.571695	12810.9					chr17:1837587-1837859	N_Shelf	37	17	F	1835482	CTCCTTCCCTCTGACCCCAGTCCCTGCAGCTTGCCCTCCACGAGGCCTCCCGGGCTCTCC[CG]CTCCCCCCAACCTGCTCACAGGCCTTCCTGGAGCCCATTCACCGTGGCGGCAGAGCGCTG
cg23678338	-0.172499	-20.8325	0.40316	6201.38	0.575658	6308.75	ATP10D	57205	NM_020453	5'UTR			37	4	F	47501280	TACTAGACTCTGTACTTCTGGAGGACAGAAACCATGGAGTTCACATAGGAATTCCCATCA[CG]TTGGTTTCAATGCCTGGAAAAGTACCTGGTTGGCAATGGTAGCCTTTCAGTACCTATTTT
cg23725163	-0.189868	-20.7986	0.461507	8028.21	0.651375	7902.57	NEK7	140609	NM_133494	5'UTR			37	1	R	198171271	TTACCTAAAAAGTCAGAGGTACTTCAGCCACGTCTATTTCCAAACCAGAAATAACTCAGA[CG]TAGCCTCAGCAGCACTAGAGATCCACATTAGTTACACTGGCTTAGGATTTAAATGTTCAC
cg23748654	-0.173193	-15.6808	0.44664	8799.13	0.619833	8858.1							37	10	R	97421848	GAACAAATGTAGGCCACACTGATTGTTTGCTTTTCTGAACAAATGTAGTCTCCTGTGTTA[CG]TCAATCTTCCCCCACTGAGTTGTTGGGTCACTGAGGAGCTGCACTTTACAATTCCACATT
cg23813394	0.545945	27.0308	0.746375	8477.48	0.200431	8620.31	COL6A3;COL6A3;COL6A3	1293;1293;1293	NM_004369;NM_057166;NM_057167	Body;Body;Body			37	2	R	238252272	AAAAAAAACACACAATTAAACCAGTTATTTAATAGAATTACAAGCGACACTTGGCCTCTC[CG]TGGGCTGACCCTTGGGGCCTCACTGAAGAAAGCTTTGCACAGTGGTGTGGTGTAGATTGG
cg23816737	-0.19565	-14.9908	0.449504	4989.62	0.645154	4743.66	TULP4;TULP4;TULP4;TULP4	56995;56995;56995;56995	NM_001007466;NM_001007466;NM_020245;NM_020245	1stExon;5'UTR;5'UTR;1stExon			37	6	R	158734420	AGTCTGTTTTTCTTCCTAAAATTTGGACTCTTGTCTGCACAAACTCTGGTCTGTTTTGCA[CG]GTTTGTGTGCCTTTTTTTCCCTTTATGCAATCTTTTTCAGCTTTAGCAGCAGAAATTTGT
cg23825522	-0.177834	-17.299	0.478229	8679.36	0.656063	9224.11	LIMD1	8994	NM_014240	Body			37	3	F	45646427	ATGTCTTGTTTCTTCCATCCAGCCCTCCTGCTCTTTCCATTAACAGTCCAGAACATGAAA[CG]GTTATTTTGACATGATCATTCTTGCCAGGGGTCTTAAAAAGTTATGTTTCTTTACATCTG
cg23830619	-0.182791	-15.207	0.441673	5759.98	0.624464	5319.54	ADIPOR2	79602	NM_024551	Body			37	12	F	1868080	ATTTGCTTCTCAAAACTATACTCTGAAATAGAGCAGATATGATTTCTTTTTGAAAGTAGA[CG]AAAATAGGATTTAGAAAGGTTAGTTTAGGAATTTGCCCAAGGTAACATGACAAGATGAGA
cg23869745	-0.218605	-22.001	0.566798	4659.51	0.785403	4409.59							37	6	R	155826334	GGAGAGATGGAGACTTTGATTTCTCACGTTGTTGCTGCTCAACTCTCGGCACATGAGCTT[CG]TGCAACCTTCTAAATATTTCTTCTCTGACATGGGAAGAAGGAAAGCTTACGAGAATTGAA
cg23877017	-0.189564	-18.7415	0.497499	8299.58	0.687063	8600.29	APBB2;APBB2;APBB2	323;323;323	NM_004307;NM_001166050;NM_173075	Body;Body;Body			37	4	R	40969729	CACAGCCCTTGCCACTCGTGTCTGGCTCACTTTTGGCAGGTGTGGGATCCAGGCTAGAAG[CG]TGAGCCGAGTGCAGTCTCCCAGGCCAAGTGGGTGGAATGAGCCCAGCAGGCCCGAGCAAA
cg23891284	-0.182749	-20.6297	0.416048	6451.06	0.598797	6231.34	ASCC1;ASCC1;ASCC1;ASCC1	51008;51008;51008;51008	NR_045564;NM_001198798;NM_001198800;NM_001198799	Body;Body;Body;Body			37	10	R	73885082	CTGCCTCCCATCACCAGCATTCCTGATCCTTGGCCTATGCAGCTGTTAATATGCTGCACA[CG]TATGCCTGGGCTCCTTAACAACCAATACAGTTAACCTTTCTGTTTACTCCAAGTCAGTTC
cg23914255	0.285203	16.5302	0.860828	6054.5	0.575624	6760.68	AACS	65985	NM_023928	Body	chr12:125569828-125570140	Island	37	12	F	125570010	ACACGTGCACCTTGCATCCACGTCTGTTTCATGGAACCACGCACGTGCACGTTGCATCCA[CG]TGTGTTTCGTGGAACCACACACATGCACGTTGCATCCACATGTGTTTCATGGAACCACGT
cg23945350	0.314812	15.2615	0.417792	3860.68	0.10298	437.763							37	7	R	134044944	GTGCTGCCAGCTGTCTCTGGTCCTAGTAAATCCAGTCTGAGCCTGGGGTGATCAAGGCCA[CG]TGCAACAAAACCTCAGCTAATATGTCGTGACCTGGCATAGTCCTGGCAAACAGACCTTTG
cg23956190	-0.188111	-13.1565	0.70385	8763.84	0.891962	9366.99	INTS1	26173	NM_001080453	Body	chr7:1514354-1514578	Island	37	7	R	1514455	TCCGCCCCTCGGTTCTCCAACGCCCGGGAGTCGCTGGTGTCCGCAAGGAGCGTGATGAAG[CG]GTGGATGAGTCCGTCCAGCTGCAGGGAGGGGCGCTCTGAGGCCGGGGCCGCTGGCTCCCC
cg23957118	-0.183984	-17.0622	0.310074	9918.31	0.494057	9901.89	PRIC285		NM_001037335	Body	chr20:62200652-62200953	Island	37	20	F	62200850	GCTTTTGTAGCAGCACCGGCCGGCGGCCAAAGTCGAAGACCACCCATTGCTCAAAGGTGC[CG]AACGAGGCAGCCTGCACACGCACTCCCACCTGGAAGTCGGCAGTGGAGCTGGGCACACGG
cg23979631	0.253117	14.9384	0.523433	13672	0.270316	10212.6	HOXA2	3199	NM_006735	TSS200	chr7:27143181-27143479	N_Shore	37	7	F	27142427	AATGACAATTTGGGCTTTAATCAAAAGAAGCCACTGTCTGTTTGATTGATCCAAAAAAGT[CG]GGAAGGAACGCCTCATTGGGGGCCAGCGAGGCTTTATTTACACTTTTTTCAGAGCAAAAA
cg24033633	0.17751	15.6941	0.52412	5541.34	0.34661	5387.26							37	3	R	57945695	AGGTGTTCTCCACAGCCGGTTATGAAGTGAGTAACCTGAGTTCATAAATGAGCAGTTGGG[CG]GGCTCCTCTTCCAGGCTCTTAAATGGGGAGCAGGGCGTGGTGCTCCGGGATAAGAGAAAA
cg24045276	-0.188633	-18.4014	0.579621	820.455	0.768254	838.347	NCF2;NCF2	4688;4688	NM_001127651;NM_000433	Body;Body			37	1	F	183552095	TGTGCTCTAACTTTGTTCTGTTGGAACTTTATAATGACGGAAGAGCAACACAAAAACATA[CG]AAAGTGGGGAAAATAGAGGGAAATAGAGGGGGAAAAACCTCCATCCATAACATTATCAGC
cg24118856	-0.170528	-16.0801	0.1896	4842.76	0.360127	4384.81	PPAN-P2RY11;P2RY11	692312;5032	NM_001040664;NM_002566	Body;Body	chr19:10224442-10225138	N_Shore	37	19	R	10223710	GGCACAAGTCTGCAAGAGCAGCCAGGAAGCCTGGGTGGGCTGGTGCGAGGGAGTGAGTCG[CG]GAGCACAGAGGGTGGCACTGGGGGGTATGGCGGGCGGGAGCGCTCTTGGGGGACCTTGTG
cg24126361	-0.200014	-18.7384	0.309204	12200.1	0.509218	13842.6	SLC25A37	51312	NM_016612	Body			37	8	F	23398346	AGTTTTCTTATCTGAAATAAGGAGGGGTAACGGTGCCCATCCTGCCTCCCCTGGCAGGTC[CG]CTTACGCATGTAGTGAGAAAATACAGGCAGGCTTGCAGGGAACACCGCTTTAAAAGTATA
cg24131452	-0.174082	-29.0131	0.579894	12814.3	0.753975	11925.8	DIP2C	22982	NM_014974	Body	chr10:413851-414165	S_Shore	37	10	F	415359	AAGACTGGGAGTGAGGCTCTCAGCCTGAGGGCACACCACGGGAACGCGGGAACGTGGGAA[CG]CAGGCTTTGGTGACATGTGTTAGAAAAGCATTTAATAACTGGTTAATCTGTGCAGCTCGC
cg24136740	-0.196825	-22.9689	0.663264	7954.81	0.860089	9052.67	DIP2C	22982	NM_014974	Body	chr10:413851-414165	S_Shore	37	10	F	415418	ACGCAGGCTTTGGTGACATGTGTTAGAAAAGCATTTAATAACTGGTTAATCTGTGCAGCT[CG]CGACCCACACTCACCTCCAGGCATCACGAGGCCGACATCCTGCACGGTGAGCACGGACAG
cg24149364	0.195141	13.2331	0.895544	2989.14	0.700403	2636.2	RPL36AL	6166	NM_001001	3'UTR	chr14:50086955-50088261	N_Shore	37	14	R	50085410	TGAGGTGGGACTACACTAAACATGGAATTCTATTTATAAGTAAAAACCACAAAAAGTTTG[CG]TAAGAATATCACTGTATTTATTTTCCCTCGGGTAACTTTTCTATGGCTTCACCATTTTCT
cg24161080	0.186307	21.8154	0.636996	11347.3	0.450689	12415.9	FHOD3;FHOD3;FHOD3	80206;80206;80206	NM_001281740;NM_001281739;NM_025135	Body;Body;Body			37	18	F	33889787	AGTGGTTTTTTGTTCCCAGAACTGAGTGCATTTTTGTGGACAGTGATTCATTACAGAATA[CG]CCAGTACTAGAACCACAGCATGTCTGTGCAGTTTACTAGGCACTGGGACATAGGTTAGCC
cg24168549	-0.199481	-22.7884	0.673511	3882.3	0.872992	3667.93	THADA;THADA	63892;63892	NM_022065;NM_001083953	Body;Body			37	2	F	43654130	ACTTCTTGGAGGCCTACATATTTAGGCCTTTGATCCAAAATGAACAAAGTAATCAGAAGA[CG]GCAAATGCCTGAAAAGATGTAACACAAGAAGTGGTAATAGGCTCTAAAAGAAGAGAACCC
cg24183504	-0.218251	-14.12	0.363873	4597.45	0.582124	14771.8					chrY:9385471-9385777	N_Shore	37	Y	R	9384015	CACCATGAACTCGTTTTAAGCACCTTGTGTTTCTGGGGTGAGCCTGCTGGAAACAGGCAC[CG]AGAGCAGGGGTGGTTCAATGGCTGGCAATGGCATACAAATTCACCGTCCTCCAGGTACGT
cg24206084	-0.173277	-18.2497	0.431458	4819.72	0.604735	4482.05	SMIM2-AS1	101929212	NR_104065	Body			37	13	R	44687020	TTCATGACCTGTTTCCTTTTCCTGTGAGAGTTAGGAATCCCTCCTACGTGTCTGCTATTG[CG]TAGAGATGAAAATTTACTTTCTGTCATGCTGGGTCGTGGAAGTGGCAGAGGTAGATCTCA
cg24289256	-0.187545	-17.9321	0.570421	6099.39	0.757966	6051.56	MIR548F3	100302159	NR_031644	Body			37	1	F	218794830	AAGTAAAAAATTCAGGCAGTCAGCTGATCCTTCTGCCTGCAGATCAGCAAATAACCATTG[CG]AGTGATGGCTTTTTCAAGATTACTTTGGATTGAAGCTATATATTCTGTAACAAAACCCAG
cg24303858	0.224351	19.9477	0.401451	14118.4	0.1771	13712.9					chr12:1639033-1640750	S_Shelf	37	12	F	1643253	TGGAACCTGGTTCGGTACTGGGGGAAGATGCTCTCCCCTAACCCTTCCAGATACTGTGCA[CG]GAGATCACAGGAAGCCTAGACTCAAGCTGTCATTTAAGGTCCTCAGGGGGCTGTGCTGAC
cg24310530	0.190185	27.9473	0.746251	7506.2	0.556065	6803.78							37	11	F	116685510	ATTTGCTCAGAAGAATTGAGAGCAAGGACTGGAAAGATATGTGTACACCCCCATTCATAG[CG]GCAGTTTTCACAATTGCTTAATGGATAGAGTTTTCTGTTTGGGGTGATGAAAAGATTTTC
cg24326075	-0.176628	-21.0744	0.423638	4064.08	0.600267	3969.84							37	8	F	99999681	ACAGAAAACAAAACAAAACAAGCCTTCCAACTGATGTTTGAATACCACAGCTTTTGGAGA[CG]GAGATCTAGGGCTTAATTTTGAGTTAGCTTACATTTTAATCTACCTGATTGCTGACTTCT
cg24353272	-0.202096	-20.1748	0.57697	5557.84	0.779066	5628.99	RRP15	51018	NM_016052	3'UTR			37	1	R	218510204	ATGATATCCTTCTCTACAAATGCCAGGAACACCAGGGTAGATTGCATGAGACATGACTGC[CG]TATCTTGGTCCTTACTAGGATTCCCAAATATACTCCTTAATAACCAGTAAAGTTATATTT
cg24370375	-0.173711	-17.8874	0.548269	3800.09	0.72198	3740.53	MACF1	23499	NM_012090	Body			37	1	R	39624920	TAAGTGAGTAGGAGAGAATCTCCTTAGGTACTTCAGCAACAGCCTGTTGTCTTGCTTGAA[CG]GACAAGTAAGAAATGTCCCCTGTATTCTTGAGCTCAGAGGGCTCAGGGCACTCCCTGTTT
cg24372413	-0.210689	-19.5452	0.38929	5891.31	0.599978	5670.35							37	20	R	56534892	CAGGAGAGGAGCCACTTGGCAGTGAGTCAGACTGGAGTTTCGCTGCCATAAGCCAAGGAG[CG]TGGAGGATTCCTGAGTTGCGTGGAATGGATTTTCTCTTACAGTCCCCAGAAGGAGCCAGC
cg24377826	-0.185196	-19.7886	0.483301	8303.85	0.668497	8209.34	FAM53B	9679	NM_014661	Body			37	10	F	126376113	GCATAGAGTAGGCTCTCAAAAACAGCAGTCATCATAAGGATAATTAACGGTACTGGAAAA[CG]CTCTCCTAGCTGAGGCTTGACTCAGCCAGAGCTGCAACAGGGTGCCAGCCTCTGTGGAAT
cg24383033	-0.190782	-27.3913	0.589917	4137.89	0.7807	4321.34	STARD13	90627	NM_001243476	5'UTR			37	13	R	34135773	TACCTGCCTGAAATTCTTTACTGCCTCTGCCAGTGTATCAAGTTTAATACCATGAACAGC[CG]TGAATAACTTCAGTCTACTCTTCATTTTAAATCTTCCTAAATTAATTGCTTTGTAAAGGT
cg24390713	0.191561	19.2844	0.61071	5432.85	0.419149	4941.68							37	3	F	152456507	AAATAACTGACAAAAGTCTGTTTCTCCTGAAAAGTGCATTTTGAAAAATTAGTTGTTCAG[CG]TGGTAGTTATTGCAAGAAAAAGCATCTGTTAACTGGAACAAGTTATGTTTTCTTGTGGAA
cg24392204	-0.187955	-17.9233	0.475464	3271.23	0.663419	3071.16	STIM2;STIM2;STIM2	57620;57620;57620	NM_001169117;NM_001169118;NM_020860	Body;Body;Body			37	4	R	26940348	AGGGAGGTGTAAGGTAAATAGTTCTTATCCTCAGATAACCTCACATTTAATGCTGTCTCA[CG]TTATCTTCAGCAGTACTTTTTTGAGATGGACAGAAGTGTTCTCTCTTATAGATAAGGAGA
cg24398793	-0.467895	-15.6148	0.291784	2103.14	0.759679	7582.83	MEOX2	4223	NM_005924	3'UTR			37	7	R	15651770	TAGCAATTTAATTTTCAGTGCAAGCAAAAGCAAACACATACCTGCTCACTGCCATACGCA[CG]ACCAAACACATCTGGAATATTCAAAGCAAGTTCACCTTCTCCATCTTCACTGTGGAAGCT
cg24508659	-0.176904	-19.2695	0.660433	3364.3	0.837337	3557.05							37	4	F	140165200	GTGGCACATGCTTGTAATCCTAACACCTTGGGAGGCCAAGGCAGGAGGATTGTTTGGGCC[CG]GGAGTTCAAGACCGGCCTTTCAAACATCGCAAGACCCTGTCTCTACAAAAATTAAAATTA
cg24514718	-0.194726	-22.8788	0.637274	5079.6	0.832001	4862.24	EXT1	2131	NM_000127	Body			37	8	F	118878859	AGAACTGACTGTACAGGTGTAAAGTGTGATGATTTATGCAGGAACTAGCTATCAAAGTTA[CG]GAAACCTAGAATTTTATCCATTGTTGGGTATCTCCCAGTAGTGCATGATTAGCCATTCTT
cg24528851	0.209937	19.4044	0.606471	3397.05	0.396534	2820.47							37	6	F	109158951	CATTTCCCCACAATGCAAGTGCATCTAAGTCCCAATTCTGTGGTTAAAGCTTGAAAAAAA[CG]CAGAAACCCACATGTTGCATTTTATTACAGCATTAATGCCAGTAGAAGATAATGAGTAAT
cg24530264	-0.203594	-15.1613	0.170558	14549.3	0.374152	17529.2	CYP2E1	1571	NM_000773	Body	chr10:135341255-135342561	S_Shore	37	10	R	135342620	CGCTTCAGGGCTTTGCTCAGCTGCAGCTGGTGACCTCCAGAGAGGGAGTCTCTGATGTCC[CG]CTGGGGTGGATGTCCTGAGACCGGGAAGGGGGAAGAGACCCACTGAAATCCTATCTCCCA
cg24583828	-0.200826	-21.9969	0.613224	8254.88	0.81405	8190.64							37	4	R	159098794	CAAAGGAGAAACCAGGACAGACACACTGGCTCTAGGTCATTCTTGGCATAGAACAACCTA[CG]CAGCAGTAGTTTTCTGTGTTTGTAAAGGAGTAAAGATTGGATAAAACTGCTCAACCCTTG
cg24584484	-0.195455	-18.071	0.420715	1671.15	0.61617	1476.41	CDRT4;TVP23C-CDRT4;TVP23C-CDRT4	284040;100533496;100533496	NM_001204477;NR_037924;NM_001204478	5'UTR;Body;Body			37	17	F	15368148	CCAGCGAATGGCCCATACCAGCGGTTGCTCTTTCACTCACTCCAGCCTGGCATCCACACT[CG]CAGCTCTGCTGACAGCCAGCACAGAAAGGAACCAGCAGGGATACGGGAACAGAGGCACAG
cg24591042	-0.171864	-17.8005	0.638392	5792.41	0.810256	5543.22	CDYL;CDYL	9425;9425	NM_004824;NR_026590	Body;Body			37	6	F	4786656	TGGCCCTGTGTGCCCTTGGTCTCTTGCTGTGTGTGTGTACTCTGGCTTCAGAAGCAGAGA[CG]GACTGTGTTACCTTCCATAATGATGCCGGGTAAAGGAGGCATTAGCTGATCTGGTGAAAT
cg24608218	0.178768	22.7985	0.393064	12394.6	0.214297	12205.3	BASP1	10409	NM_006317	5'UTR	chr5:17217788-17219021	S_Shore	37	5	F	17219239	TGGCCTTCTGCTATAGGGTTGTGGACCGACCCCCCACCCCCACCTCCCGGGATTACAGCC[CG]GGCCAACAGACCCCCAGTATACTGCAGGCAAAATGAATGAATCGGGACTGTAATTACCTA
cg24623109	-0.327846	-17.8063	0.440432	1198.51	0.768278	3362.34	EIF3A	8661	NM_003750	Body			37	10	F	120828720	GAGTTCAAGACCAACTACTAAAGTCCAAGAATACTGTTCAGGAAGGGCAATGTCTTGAGA[CG]TCTTAATAGTCACAACTGGCGGTGGTTGCTACTGGCATCTAATGGGTAGAAGCTGAGGAT
cg24624353	0.191621	18.8194	0.566151	11056	0.374531	12009.2							37	1	F	229335830	GTAAAGCGAAAACAACATAAACAGGAAGTAAGCACACAGGCAGCAGTGTGCCGATCAAAC[CG]CACCCACAGCCACAGGCAGTGGGCCAGAGGTGACCCACTAGCCACAGCCGGCCGACCCTG
cg24679423	0.176652	22.4487	0.463926	7841.92	0.287274	6809.33	USP3	9960	NM_006537	TSS1500	chr15:63796129-63797638	N_Shore	37	15	F	63795662	GATTGCCACATCAGTCTTCCCCCTCCTCCTGCTCGCCTTCTGGCCCCGAGGCTCCTTCGC[CG]GGTTTTACAAGGAGCCCCAACTTGGAAGCAATATTTGTAATAGCCCCGGACGTCCTCAAG
cg24723693	-0.201489	-30.5882	0.333496	2516.58	0.534985	2329.52	SAMD4A;SAMD4A	23034;23034	NM_001161576;NM_015589	Body;Body			37	14	F	55150514	AGGCTTTTTCAAGCCAGGTGATGAAAGTCTAAATTGCTCTACACAGAAGAACAGGAGGCA[CG]TCTCCAGATAGATCCAGGTGGGCACAGTCTTAGTGAGGGGTAGATATATGAGATCATCCG
cg24739935	-0.268945	-45.3615	0.543857	2137.55	0.812803	2328.19	SYT1;SYT1;SYT1	6857;6857;6857	NM_005639;NM_001135805;NM_001135806	Body;Body;Body			37	12	R	79814928	TTCAAAGTAGACCTAAAAACACCACTCTGCTTTTTTTATTCCTGAACTGGATTTTAAGAT[CG]TATTGCTTTAAAATAAATGAATGAATAAATAATAACATTTTATTTTGGGGAGGAGGAAGT
cg24780240	0.199718	16.0916	0.826532	6393.13	0.626814	4746.53	EFNB1	1947	NM_004429	Body	chrX:68048659-68050252	S_Shelf	37	X	F	68052409	AATTGCTTCCTTCTTGGGAAAAAAAAAATCAAAATAAAAGAAGTGGTGGGGCTGGGGGTC[CG]CTTCCAGGTTCCAAGGTGCGTGCGGCCCGGCCCCAGCCCTGACTGAGAGGGGAAGCGGGA
cg24797361	0.461801	17.0366	0.812938	1342.31	0.351137	419.293	SLC12A8;SLC12A8	84561;84561	NM_001195483;NM_024628	Body;Body	chr3:124931161-124931747	N_Shelf	37	3	F	124927458	GTAGTTTCAATCACTGGGCAGTCATTTTGTAGGTGAGGAAACGGAGGCTTAGTGAGGTTA[CG]AAACTTGTTCAAGGTCACAAAGTATTAGAGCCAGGACTTGACCCAGGCAGCACATGCACC
cg24806571	-0.212933	-18.7823	0.393601	4899.57	0.606534	4397.66	PRDM6	93166	NM_001136239	Body	chr5:122433878-122435551	S_Shelf	37	5	R	122439364	ACATTATCTCAATTATTAATGTGCCCCCTTTCTCTTGAGATAAATTAATCTAGTTGCACA[CG]GTTTCCTCTTTCTGCTTAACATCAGAATTTAATATGACTGGACCTGAGGAATGTACCCAG
cg24848870	-0.180489	-28.1983	0.658136	10154.2	0.838625	9167.96	NAV2;NAV2;NAV2	89797;89797;89797	NM_182964;NM_001111018;NM_145117	Body;Body;Body			37	11	F	19836009	GACCTGAATGGTATCATTTAAGCTGGAAGGCATCTGTACCCATGGCTTTCCACTTGCTGC[CG]AGAATCCATTTGGGAGCATGCATTCACAGAGCAAAAAGGCAAGATGCATTTTTATTCCTT
cg24849373	0.402846	71.9663	0.879819	8083.76	0.476972	11032	TSNARE1	203062	NM_145003	Body	chr8:143378961-143379278	N_Shelf	37	8	F	143376371	CACCTCCGCGGCACCTGGATACCCAACACCCGGAGTCCTGGGAGGCTCGGGGCTCCAGCC[CG]GACCAGCACCAGGGGCTACCCAAGGCTGGAAGGCCAGAGACAGGCTACCTCTCAGCTCAG
cg24888102	0.170538	14.4367	0.552987	4802.61	0.38245	4439.18	KCNN3;KCNN3;KCNN3	3782;3782;3782	NM_170782;NM_002249;NM_001204087	Body;Body;Body			37	1	R	154709488	GCTACGGAAGATGCTGAGATGAATTGGACATGCACCCTGCTCTCCAGTGGCTTGGAGCTT[CG]TCATGGAGATAAGACATACATGCAACTCACCAAGCAGGAAGTGATGAGCCAGAAGGCTGG
cg24926591	-0.198229	-14.2316	0.457219	1732.36	0.655448	1750.25	VPS13B;VPS13B	157680;157680	NM_152564;NM_017890	Body;Body			37	8	F	100799365	TGTTTATGCTACCTTGGGTGTTAGTCAATTCATAGTCTCAGGGAGGATTTCTAAAGTTCA[CG]GAACTTAACTCCACTAAACAATGTAGCTAACATTGCAGAGATCAAGAAAGTGGCAGTGAC
cg24927890	-0.17395	-16.4798	0.442831	6425.43	0.616781	5701.23	SYNPO	11346	NM_001166208	TSS200			37	5	R	149980526	CAAGCCCTTAAAAATATAGACGGCTAATGTCTTCAGTATGTATGAAATATCCCATATGCT[CG]GAAACAAAAGGGGCTCTGTTATTAAAGTTTCATTTCCACACGCCCCCTCCCCTCCCTCCC
cg24929309	-0.177521	-22.091	0.454658	7227.43	0.632179	7274.26	CASP12;CASP12;CASP12;CASP12;CASP12;CASP12;CASP12;CASP12;CASP12;CASP12	100506742;100506742;100506742;100506742;100506742;100506742;100506742;100506742;100506742;100506742	NR_034067;NR_034065;NR_034063;NR_034066;NR_034068;NR_034070;NR_034071;NR_034064;NR_034061;NM_001191016	Body;Body;Body;Body;Body;Body;Body;Body;Body;Body			37	11	F	104768693	ATCTGTAAAATAACACCTTTTTTGTTTCCCTTATCAAGGCTGGCAGGGAAGCTCGGTATG[CG]CAGATTGAGCACACATGTTGTAGCTGACCCATTTGCTGCTGTAATTGAAAGTTCACACAG
cg24934781	-0.179702	-17.2109	0.504524	6041.23	0.684227	6043.47	FBLN1;FBLN1;FBLN1;FBLN1	2192;2192;2192;2192	NM_006487;NM_001996;NM_006485;NM_006486	Body;Body;Body;Body			37	22	R	45914476	GGTTTGCAGAGTGACTAAGGGATGTGCCCCCAGCCTGATGCTGTCGTCAAGACAGAAGGA[CG]TGCGTGTCCTGGTGGTGCATCTGGGAGGGCCCTCCACCCGCTGAGTGGTGAGCCACCTCT
cg24951781	0.391952	21.2531	0.629655	7576.49	0.237703	464.702	SEPT8;SEPT8;SEPT8;SEPT8	23176;23176;23176;23176	NM_015146;NM_001098813;NM_001098812;NM_001098811	TSS1500;TSS1500;TSS1500;TSS1500	chr5:132112448-132113621	S_Shore	37	5	R	132114055	GCAACCTGACCTGTTTCTCCTACTCAGAAACTTGTGCTGACTGGAGGTGCCTAAAGACCA[CG]TTCGACTTAGCACACCTGGCTTAAGAGGAGCCCCCTCTCTGCTGTTTGACCTTGTCACCC
cg24953418	-0.194312	-16.9343	0.439284	3405.42	0.633596	3445.21	PELI1	57162	NM_020651	5'UTR			37	2	F	64336109	TAACTGCTCCACTCCAGCCAAACCCAGAAAACAGTTTTGCCCCACCACCACCCACACCAA[CG]AAAGCTAAGTGAGGAGCCTTGACTTCCAGCTCATAAACCATAGTGAGGAGCTCCAATGCC
cg24955173	-0.173648	-21.1958	0.499107	11019.7	0.672754	10963.5	LOC101929622	101929622	NR_125820	TSS1500			37	8	F	37573713	CCAGGGCTCGAGCGCTTCCCAGCCACAATATGGGTTTCTGTGGCAGAAGCTTATCTCCCC[CG]CAAAGGCAACCACCATGAGGGCACAGGCTTTGCCTGTGCATTTACTGCTGTAGCCTCCAT
cg25039158	-0.182421	-28.045	0.610192	12867.1	0.792613	11954.1	SND1	27044	NM_014390	Body			37	7	F	127365616	GAATCTCCAAGGAAAACATCAAGGGCATTTTTTGGAAATTGAGGAGTGGTTTTGTAGTTG[CG]GAAACATGGAGTGCTTGAGGAATGTTAAGAGATGAAGGTCTGTGATGGATGGACGGTGGA
cg25059696	-0.272675	-13.3202	0.507033	2332.99	0.779707	8183.39					chrY:7428179-7428424	S_Shelf	37	Y	R	7431190	CTTCATTAAGGTCATGATGGGAGAACCACAACTGAGTCTGCAAGGCAGGTCTGAACACAC[CG]TGCTCTCAAGATGGATCTAGAAACTCAATCCCACTCTTTTCCTCTCTTGTTAAATATAGT
cg25106676	-0.183622	-15.7191	0.435399	3014.82	0.619022	2889.69	MIR99AHG;MIR99AHG;MIR99AHG	388815;388815;388815	NR_027790;NR_111005;NR_111004	Body;Body;Body			37	21	R	17452671	TTTTTATTCAGACTGCTCCATGATGTAGGCTAACTTTATACCATGAATTCCTACTGGGTA[CG]TTTTTCTTTCTCTCACTCAGTAGCTTACCTGACATCTTAGGCCCTCCTGGAGTTGATGGT
cg25114899	-0.176733	-14.4615	0.539687	3568.28	0.71642	3293.47	GNRHR;GNRHR	2798;2798	NM_000406;NM_001012763	Body;Body			37	4	R	68612823	TCAGCTTTGAATTAGATCCAACAGAGGCTGTGAGTTAAAGTCTTTGGAAGGCTTACTTCA[CG]TAGAACCTGAGAATCTTATATTTCTTTAAGGTTTTAGCTACTTCCCTCTGCACCATCCCA
cg25116412	-0.250805	-14.093	0.556656	12387.4	0.807461	11106.2	TTC25;TTC25	83538;83538	NR_110662;NM_031421	Body;Body			37	17	F	40094835	TCTCCTTGGCGCCTCCTCACACCCCTTCCCCACAGACCTGATCAAAGGCACCATGAAGGG[CG]GCCTGACTGTGGAGGACCTCATCATGACGGGCATCAACTACCTGGATACTCACAGCAACT
cg25176297	-0.187815	-15.5151	0.61725	12559.7	0.805065	11770.8	HEATR5B	54497	NM_019024	Body			37	2	R	37232322	CTAACAACCTCATGTTCCATTCATATCGGCCATAGTAAATGGCTATGCCCTTGAACTTGC[CG]TGTTCTCTCATGCCTCCTAGTGTTCGTATTTGCTATTCTTTCTGAGAGGAAAACCCGTCC
cg25211927	0.190469	17.9878	0.485805	4005.22	0.295336	3492.21							37	20	R	2236614	GTCTCTGTAGATAAAGAGACCCTGGGTTGTACTTTCTTGGTAGGATGCCCAAGGATGTGA[CG]GCTGCTCTCCCTGCCACACCCAGAGTTGGTGGCTAACCCTTTTCCTGCTTCTGTGTCACT
cg25226066	-0.205097	-23.0081	0.27721	1317.93	0.482307	1208.3	VAPA;VAPA	9218;9218	NM_194434;NM_003574	Body;Body			37	18	R	9925588	TATTTCTTCAGTACCTACTACACCAGGCATTGTGTTAGTTGCTGGGGATACAGCAGCTAA[CG]AAACAAAGACCTATTCATGGAGCTTACATCAAGTCTGATATTTAAATGTGTTTGAAAAAA
cg25226711	-0.200922	-29.5032	0.567981	8492.92	0.768902	8699.42	TOLLIP	54472	NM_019009	3'UTR	chr11:1298009-1298476	N_Shore	37	11	F	1297385	CTTTCCTCGCCCACGCTGAACCCACGTCCTGGGCACAGCAGCTCCCAAGCTGTCAGCAGT[CG]GCTGGCAGTGCCACCACACCCTCTCGGAATCATGCACAGTGCTGCCTCTATCACCTCTCA
cg25257044	-0.228749	-17.0624	0.371095	1331.89	0.599845	1048.95	ITGA1	3672	NM_181501	Body			37	5	F	52197527	TTAAAGTAAATAAACTCTTAAGAATCCTAAATTTGTCATTCCCAAAAACCTTTGGTTAAA[CG]TTGCTTAAAGCAGATGTGGAGAATTCAACTTAAAGATGCCACTGCAAGTAAGAAAATATT
cg25275574	-0.180672	-17.8938	0.482121	6748.14	0.662792	6663.09	METTL11B	149281	NM_001136107	Body			37	1	R	170125959	CAATTAGGTGAAAATGAGAACTCAAGCCTATAACCATAAAAGCCCACCTATTGAGTCTGA[CG]CCTGCTGAGATTGGCATTCACTTGTGGTCTAAATGTTGCTGGCATAATGGACCATTCCTA
cg25276004	-0.202208	-23.5157	0.488172	5236.75	0.690379	5077.91							37	11	F	110341932	GGTCACCCTGGGAAGCTGACTTTCCTGGCTTTTCTTTCCTGCACCAGGGACTAAAACCTA[CG]TCCAGCCATTGTGCCAGCTCTCAGTCAGCCAGCCTGTTACTTTTGGGCAGTACTCATTGC
cg25386247	-0.191528	-17.0131	0.442537	5235.68	0.634066	4861.87							37	9	F	82424402	TTTTGCTACAAGTAAAGGAGACAATTTAAGCTTGGTATTTTTGTGAAGTTTCTTTAAAAG[CG]TTTTGACATTGTGGTTGGTGGTCTGATTAGTTCAGAAAGAATTTGTATTTAGTATAAGTG
cg25388800	0.202417	18.7872	0.532436	6872.75	0.33002	6243.22							37	5	F	137990243	CCCCCCACCGCCACAAGACAGGCAGAGGAGGAGGAGGTGAGGATGTGGGAAGGAAATTCT[CG]GTTTAAAAAAACCACATTGTGGTTCTAAATGTCATCAAAGGTGAAACTTGCTTCCTTAGC
cg25418947	-0.189331	-20.3442	0.509949	6987.07	0.69928	6262.31	CALD1;CALD1;CALD1;CALD1;CALD1	800;800;800;800;800	NM_033139;NM_033157;NM_033140;NM_033138;NM_004342	Body;Body;Body;Body;Body			37	7	R	134650411	TGGTTCTCAGTAGGACATTCTCAATACACCACAGTGGTAGGAACATTGGCAGCAGAAGGC[CG]TATGGGATACCATGGTCTACGTTTCCTTACAAGGTCCCAGCTTAGTGCCACAGTCATTTA
cg25419899	-0.171593	-16.5579	0.4649	6145.32	0.636492	6670.14	FHL2	2274	NM_201557	5'UTR			37	2	R	106020202	TAGGGCTTCCAACTCTGGACTCGGTAATTTACCAGAAACCTACGAAATGTCAGTTTAGGG[CG]TGGGGGAGGGACAGGGAAATAGAGATAGACTAAACATAGACTAGACTCAGGAACTCTAAA
cg25436034	-0.190282	-17.388	0.531622	3946.88	0.721905	3752.42	AKAP13;AKAP13;AKAP13	11214;11214;11214	NM_007200;NM_006738;NM_001270546	Body;Body;Body			37	15	R	86259765	TGGTTAGCAGGGGGCTGATAATGATGTTGCTGACTATTTTGGGTAAGATGCCTGCCTTCC[CG]TCGGGTGAATAAGCCATTTCAAATGTAGGACTCAGAGTATCTCTTTAACCTATCTTGGAG
cg25445645	-0.171206	-14.9443	0.521783	11023.9	0.692988	11042.8	ANO1;ANO1	55107;55107	NM_018043;NR_030691	Body;Body			37	11	R	69950073	GTGGGATGGTTCTCTGACCATCCGAGAACAGATTCCACGGATCATGGTCCAGCAGGGTGA[CG]CAGCTCCCCGGTCCCTTGTCTTATCTGCAGATGTACCACATTAATGAGACCCGTGGCCTC
cg25450321	-0.483473	-17.3398	0.167422	2694.24	0.650896	3462.22	LRRK1	79705	NM_024652	Body	chr15:101513245-101514323	N_Shelf	37	15	F	101509442	GGAGTTATACGAGTTTTTATATTCTAGATACCATTTATTTTCAGATATGTTTTGAAAATA[CG]TTATTGTAGTCTATAATTTGCCTATTTAACTTTAAATGGGGTCTTTTGAGGGGCAGAAGT
cg25520422	-0.177096	-23.5839	0.480776	3859.9	0.657872	3655.32	GRM5;GRM5	2915;2915	NM_001143831;NM_000842	3'UTR;3'UTR	chr11:88241710-88242562	N_Shore	37	11	F	88240817	CAAAATAAAGGAATGAAGAAGCCCCAATGCATATTTTAATATTTTAGTTGGCAATGCAAA[CG]CAACAGCATTCCTAAAGAGTGGCCATGTTTCTTGAAAGAGATAGCCAGGCTGGAGCTCAA
cg25548834	-0.177091	-21.8076	0.52366	10711.6	0.700751	10810.7	LOC402644	402644	NM_001126493	TSS200			37	7	F	28319343	GACAGCAACGTCGAAGAACATGGTGTGGTTGACCATGGCTGATAGTACTGGGACTCCTGG[CG]GCAGTAGCCTCTGCAAAGCCGGTCATAGAAATTTGAGAGTTTCTGCTAGATGTATGTTTT
cg25551699	-0.170797	-22.1014	0.627745	4779.46	0.798542	4674.95							37	13	F	41070900	TTCTTCACCTGGATTACTGGCAACGCCGCCTGAACGACTCCTCCTATCAACGTTGCTCAC[CG]GCCATTCCTTTGACACTGAGGACTGTACTACGCACCAAGCACTGGGAATTACAGCAAGAG
cg25560768	-0.188869	-15.5168	0.408571	2304.77	0.59744	1968.32	LOC344967	344967	NR_027277	Body	chr4:40045511-40045733	S_Shore	37	4	R	40047688	CTCTAGGAGTTGCCTTATGAATACCATTCTGGGACTTTGAGGATTTTCCTAAGTACTTTC[CG]TCTGTTCAGTACTGGGAATAATAATATAAAATAAATAGTAAGAGGATAGTACTATCTATA
cg25561754	-0.172373	-24.542	0.687807	11450.1	0.860181	11915.4	SLC26A11;SLC26A11;SLC26A11;SLC26A11;SGSH	284129;284129;284129;284129;6448	NM_173626;NM_001166349;NM_001166347;NM_001166348;NM_000199	Body;Body;Body;Body;TSS1500	chr17:78193980-78194954	S_Shore	37	17	F	78195418	AGATGCCTTCTTCGGTGACGGCGCTGGGTCAGGCCAGGTCCTCTGGCCCCGGGATGGCCC[CG]AGCGCCTGCTGCTGCTCCCCTGCGGCCCTGCAGAGGAGGCTGCCCATCCTGGCGTGGCTG
cg25622922	-0.206477	-27.1886	0.475496	8591.85	0.681972	8344.65							37	2	R	64559824	TACCTGGTGGCCTTTGCTGGGCTTTACTTTCTGCATAAGAAGTGGTTTTCCCCAAGCTGA[CG]TCCAGGCTCTAGATGTCCAGCTGGGGTGTAATCAAAGGCTTTGGGCACCAAGTGCCTGGC
cg25661926	-0.170296	-14.8679	0.441744	1169.77	0.61204	1041.04	TLN2	83660	NM_015059	Body			37	15	R	62983832	TTATTTCAGTGTTGGCATGAGTTGATGATCTGTCATTCATATTGTGGGTGTCCTGGCTCT[CG]ATATGAATATTTATTTTTTTAAGACATCCTAGACATCTTGGTTATTAGGAGACCTGTTTT
cg25688164	-0.170813	-20.9626	0.602801	6651.92	0.773615	6488.16	WDR1;WDR1	9948;9948	NM_005112;NM_017491	Body;Body			37	4	F	10110163	TCCCCGGGAACCCCAGAGAAAGTCTCAGGCGTCCTCCATGGTCCACCCAGGCCAAGTGAG[CG]TGAGCTTCCAGTCAGGGCACTGGCTTTGTAAATACTCCAAGTTCCTGCAAGCAACAGAGG
cg25709790	-0.178296	-20.6179	0.304298	8663.36	0.482595	8987.26	DFNA5;DFNA5;DFNA5	1687;1687;1687	NM_001127454;NM_004403;NM_001127453	Body;Body;Body			37	7	R	24742552	AAGTCCATGGGAACAGAGCCAGCCCCTGGATGGCACCTAACTTATATTTTAGTACTTTCC[CG]CCAGCCAGGCAGGGGAGGTACTCAGCAGTTGCTGAGTTAGTGAATGAATGGTGCTAAATG
cg25721906	-0.186048	-20.1864	0.602882	7213.17	0.788931	7356.89	LRIG1	26018	NM_015541	Body			37	3	R	66545802	CCTTTGAAACTGCATCCATTGTAAACAGCTCTGAATATTAACACGGCCCAGAGTTCTGTT[CG]CTTTTAAAAGACCCCCAGGGTTTCAAATTGCAGTCACTGAGGAGGGGGAACGTACCCAGT
cg25722073	-0.176186	-17.0202	0.507469	5845.46	0.683655	6126.73	DNM3;DNM3	26052;26052	NM_015569;NM_001136127	Body;Body			37	1	F	172351357	TTTCATTACTTAAACATACCAGGTAACAGCAGCACAAAGAAATAGCAAGTTTATGACAGA[CG]GTCTTTCTGGACAGGCTACAGTCAAAGCAGCAGAGTTTTGCTCAGGACTTTAAAGCTAAC
cg25758271	-0.181594	-23.503	0.636755	8495.2	0.818349	8188.85	CHTOP;CHTOP;CHTOP;CHTOP;CHTOP;CHTOP	26097;26097;26097;26097;26097;26097	NM_001206612;NM_001244664;NM_015607;NM_001206612;NM_001244664;NM_015607	5'UTR;5'UTR;5'UTR;ExonBnd;ExonBnd;ExonBnd	chr1:153606177-153606974	S_Shelf	37	1	F	153609031	TTTTGGCTTGGGCCTTGCCACTTATAGAAATGATGTCACTATTGTGATTTGCTCATTTTA[CG]TATTGTTCTTTGTAGATTCTCGGGATTCGAAGATGGCTGCACAGTCAGCGCCGAAAGTTG
cg25804541	0.186976	29.6634	0.301137	12098.7	0.114161	11651.7	SLC16A3;SLC16A3;SLC16A3	9123;9123;9123	NM_001042422;NM_001042423;NM_004207	5'UTR;TSS1500;5'UTR	chr17:80186135-80189990	Island	37	17	R	80189381	CTCCTGACCCGACTCCCCTTCCAGCCTTGGCCTTCAGGCACTGGCTTTAGGGTGGAGGGG[CG]GCCTTGCGGGGTCCAGGAGGCCTCGGAGGTGGGGGACGGCGGCTCTGGACCAGCTCCGGC
cg25807487	-0.221497	-13.7816	0.328542	5139.4	0.550039	4488.04	MRGPRF;MRGPRF	116535;116535	NM_001098515;NM_145015	TSS1500;TSS1500	chr11:68778569-68778851	S_Shelf	37	11	R	68782106	CACCGCCTTATTTGGTATGGAAATCTGTTTCTCTCAAAATAAGCGAGAGGCGCTTGTAAA[CG]GGAAGGTCGTCCTGGCCTGAGTTTGTGGAGTCCCCTTCCCGTGGGCTTGGTGTGTCCGGC
cg25808494	-0.173602	-13.6018	0.526987	9305.77	0.700589	10077.2	CAPZB;CAPZB;CAPZB;CAPZB	832;832;832;832	NM_001206541;NM_001282162;NM_004930;NM_001206540	Body;Body;Body;Body			37	1	R	19746405	AAGAGCCACGCAGTGGGCCCTCCGCCAGGTCTCTGTGTGCCAGCAGCCTGGAGCGGGGGG[CG]ACTGTGCAGGCTGTTTGCTCCCCTTTGACAGCAGTCTCTGTCTCAAGTGGGGGCATCCAA
cg25871890	-0.195862	-17.4978	0.421213	2458.77	0.617075	2149.51	CNOT4;CNOT4	4850;4850	NM_013316;NM_001008225	5'UTR;5'UTR			37	7	F	135183939	CTTTCCAGTTTCCCCTGCTCTTCAGGCAGAGAAAAGACATAAATTTGTCAGGTTTTGAGA[CG]GAGAGATTAAAACAAACAAACCAGGACAGGGATGCTAGTTTGATTTGGAAAAGGCTAGAC
cg25929399	-0.355685	-16.8504	0.0258779	6114.14	0.381563	6563.48	KRT38	8687	NM_006771	TSS200			37	17	R	39597601	TGTCCACTCTGGAGACACAAACTTTCCTGTTGGTCAGTGGTGTAGCAGGAGGACTAACCC[CG]GTGATGACAATGGTTCTCACTTGGGTTAAGACTCAACCAGCCTTCCCTATCCAGGGAAGA
cg25958061	-0.20929	-21.5073	0.486467	4744.4	0.695757	4525.08							37	9	F	75752435	CTAGTCAGTCAACCATAAATAAACACAATGACATCATTACCTTGCCTCTTGCCACCTGGG[CG]TAATGCCCTGCAAAGTTTTATGTTTCAGAGTTTCAGAGTCATGGGCACAAGAACACTGTT
cg25997474	0.183975	33.6696	0.525046	4749.15	0.341071	3915.95	ADH1C;ADH1C	126;126	NM_000669;NM_000669	1stExon;5'UTR			37	4	R	100273969	AGGTATGTTGCACAGGTATTTATTTTGTTTGCTCATATAACACCCAATTCCAACTACACA[CG]TGATCTAGGTTTTTAAGCCACACCCGTCGTATTCTTCTCAGACTATCAAATCATAAAGAA
cg26009944	-0.172328	-13.1023	0.440802	5619.4	0.61313	5065.53	OSBPL9;OSBPL9;OSBPL9;OSBPL9;OSBPL9;OSBPL9;OSBPL9	114883;114883;114883;114883;114883;114883;114883	NM_148905;NM_148907;NM_148908;NM_148906;NM_024586;NM_148904;NM_148909	5'UTR;Body;Body;5'UTR;Body;5'UTR;Body			37	1	F	52210504	GTTTCTTTTGGCTAAAGTTAAAACATAAGAATCCCATGCTCTTGGAGCTTAAACTCTTTA[CG]TATGCAAAAAGTAGGACATGCAAATGCTGCACTTTTAGACCGAGAAATAAGTAGGCCTTC
cg26033765	0.196905	17.1873	0.520909	6385.87	0.324004	5702.33	LOC101929524	101929524	NR_109946	Body			37	5	R	16627156	CTTGAGAAGACCTGGGCCACATGGAAAAACTGTTGCAACTGATACCAAAGTTTGTGTCAT[CG]AATTTCAAAACAATTCTCTGCAGTGTACAAAGCCAGAAAGAGAAACCAGCCTCATTCATG
cg26036018	-0.176469	-22.5534	0.369696	3484.98	0.546165	3075	AK3L1;AK3L1;AK3L1		NM_203464;NM_001005353;NM_013410	Body;Body;Body			37	1	R	65641680	GGTGTGTTTATGAATGCATGTGTTCCTATCCCGGGCCAAGAAAATACACTTGACATAGGA[CG]TCCAAAATTTTTTGGCTTATGAAGCTCCAGTATCTTTTACTTTCACTACTTATTTAATTT
cg26099834	0.1726	13.3412	0.608712	5728.18	0.436113	5858.85					chr15:66947360-66947574	Island	37	15	R	66947568	GGGCTCCTGGAGGGCAAAGCTGGGGGTGGTGGGGTCCTGCAGAGCGGGGCCGAGCCCGCC[CG]CAGCGCCTGGGGCCTGGGGAGTGGGTGGTAGGGTAGGACTGGTGTCACGAAGACGCCCCG
cg26105803	-0.227538	-21.6463	0.494929	8281.61	0.722467	7546.12	COL8A1;COL8A1;MIR548G	1295;1295;100313938	NM_001850;NM_020351;NR_031662	5'UTR;5'UTR;Body			37	3	R	99366799	GACATTACTCTGGGAATTATCTTTCCACTTCACAAAGTTAGTGCCTGGAGGTCAGTATCC[CG]TAAGTGGCACAGTTGAGCACCCTCTGCTTTCAGAAAATAAGTAGCTCATAGTCATCTAAA
cg26185884	-0.249636	-13.6687	0.538045	4730.69	0.787681	3877.09	ZC3H3	23144	NM_015117	Body	chr8:144568915-144570672	N_Shore	37	8	R	144568432	GCAGGGAAAAAGAATGAGTTCCCGCCAGGCGCGGCAATGTAGCGGAGTGAGAAACGTGGG[CG]CCTACGGCTGCCTGGCTGCTGCCATGGAATGCTCTGCAGTGGGCGGCTACGACAACAGAA
cg26189303	0.202136	17.3286	0.398039	5310.46	0.195902	4551.99							37	5	R	159897910	ACTGCCTCCATTTTGGGGTAATCTTGGTGTGTAGCAATCAGCACTCATCTGGCCTACAGT[CG]TCATTATCAGCTGCCCCCACTGCTGGAGGAAATGTCACCCATATCAGTTCAGACATTAAA
cg26301059	-0.177284	-18.0064	0.530271	7059.19	0.707555	7104.69							37	10	R	6288839	GGAATCCCCAGTGTCTGCTGTTCCCATCGTAAGCAGTTGCTTTAGACAGCAGCTCTAGGA[CG]CTGGAGAAAAATGTCCATTTTACAAGTTAGGTGCCGAAGAAGCCACCTGAGATGCAACAG
cg26305090	-0.175363	-20.2008	0.44728	5345.52	0.622643	4099.75					chrX:153990840-153991831	N_Shelf	37	X	R	153987082	TTGTACCTGGCTGGTTTAGATTCTAGTACCCAAGAAAAACATGCTTCCACTTATGAGAAT[CG]CTCCACTAACTTGCAAACAGAGCCACTTGGCCACTTCTGGCTCCTCATTGCCATTACCCA
cg26339254	-0.176649	-21.4494	0.524738	10217.6	0.701387	9744.45	RAD51B	5890	NM_133509	Body			37	14	R	68977989	GAAGTGGACAGAGGAATGATCCGGGCCAGCCTGGGCATTCTCATGGCCTACAGGACAGAG[CG]CTTCTCTGAGGCTGGAAGGGTTACTGCAGCCTTCACTTGGCACCCACAGCCCTGAGACAT
cg26365553	0.185786	16.9142	0.44036	8623.03	0.254574	7736.21	MADD;MADD;MADD;MADD;MADD;MADD;MADD;MADD;MADD;MADD	8567;8567;8567;8567;8567;8567;8567;8567;8567;8567	NM_130472;NM_130475;NM_001135943;NM_130471;NM_130474;NM_130473;NM_003682;NM_130476;NM_130470;NM_001135944	TSS1500;TSS1500;TSS1500;TSS1500;TSS1500;TSS1500;TSS1500;TSS1500;TSS1500;TSS1500	chr11:47291200-47291858	N_Shore	37	11	F	47290613	CACAGGGCCCCAAGAAAAATTCTCCACTGTCACTCTGTGGTATGGCCATAAATGCCTCAG[CG]CCGCCTCACTGATAGGTCTGGTACTGTTTGAACAGGAAGATCAAAATGAATACAAAATGA
cg26371705	-0.174554	-16.7201	0.421972	8167.46	0.596527	8437.46	MIRLET7A3;LOC400931	406883	NR_029478;NR_027033	TSS1500;Body			37	22	R	46507241	GTCCACTTGGGCATGGGGAGCTGAGAGCTAGCATGCCGTTTAACTTGGCAGGAAGCAGGC[CG]GGCGCAGTGGCTCATGCCTGTAATCCCAGCACTTTGGGAGGCTGAGGCGGGCGGATCACG
cg26439402	-0.181048	-17.8494	0.541691	4177.51	0.722739	4188.94	MN1	4330	NM_002430	Body			37	22	R	28188037	ATTAAAAATGTATATTTTATATCAGCACAGGGTATCAAGTAACTTCTTGGCAAGAGTAGC[CG]CATTTTCAAAACCTATTAAGATTCTTTGTGGAAATTTAAATACCTCTGTCAGGCAAACAA
cg26439975	-0.192134	-20.4468	0.443505	3384.72	0.635638	3215.54	DNASE2B;DNASE2B	58511;58511	NM_058248;NM_021233	TSS1500;Body			37	1	F	84873633	AAATCCTCTCATAATGGGAGGAAGGGAGAGCAGATAATGAGGGATCCTGATTAAACACAA[CG]CTACTACCCAGCAGTGAAGTGAAGCACAAAGTGTGCAGAGAAAATCAGATCCTGACAGCC
cg26442107	-0.185861	-16.5118	0.684385	12786.2	0.870246	12998.1					chr16:11272246-11272503	S_Shelf	37	16	R	11276460	AGCCAAGCCCTACCTCGCAGGACAAGCGTAGCGAGCAGCGTCATTGTTGCCAGGCTGGGC[CG]AGGGAAGCAGGAAGGCTCCCCACCGAGGACAGAGGTGAAGTGCGGGGGTGGACATGACTC
cg26450259	0.234045	28.623	0.877401	1251.22	0.643356	429.171	C10orf28		NM_014472	5'UTR			37	10	F	99912042	GATTGCAGACGGAGTCTTGTTCACTCAGTGCTCAATGTTGCCCAGGCTGGAGTGCAGTGG[CG]CCATCTCGGCTAGCTACGACCTCCACCTCCCAGCCGCCTGCCTTGGCCTCCCAAAGTGCT
cg26453462	0.17947	21.8541	0.634653	5504.1	0.455183	4653.6							37	12	F	26428523	GACTCCATCTTAAAAAAAAAAAAAAAGAAAGAACAAGTCTGAGGGGCGGGAGAAAGGGCA[CG]TTTATATCAACTGAGAAGTCAAAAGGTTTGGTTTTAGCCAGAAAGGGAAAAAAAAGACAC
cg26459229	-0.175191	-22.0642	0.395535	8733.76	0.570726	8824.32	C12orf75	387882	NM_001145199	Body			37	12	F	105744023	CTCAAGCACTGCCCTGCACTTGCATAGGACCTCTGCTCAAAACCTTTCAATTATTCCCAT[CG]TCCTCTGGACTGAACCCAGGATTTATTAGGAATAGGAAGAGCATTTATGTTTTAGCCTCA
cg26477117	-0.343587	-13.7676	0.330717	8890.25	0.674303	8549.17	TEKT5	146279	NM_144674	Body	chr16:10721407-10721647	S_Shelf	37	16	R	10723694	CTGACTCAGGTACAAAGGGCCTCTGGTGCAGACATCTCTGTGATGCACTTCAAGGTCTGG[CG]CCCCTTGCAGGATCAGCTGGGACTGGGCTGCCCCGTACTACTTCCTCACCCCTCTCCTTC
cg26494337	-0.23015	-17.3879	0.517806	3554.49	0.747956	3354.38							37	11	R	127931200	CCTACTGTCAAATATTCTGCTTCAGTGTTTGGGCAAATATGTTTATCTTTTCAGGCCTTG[CG]TCCTTGCATTTTTATTATGTCCATGTAATGCCTAATTTGGAGAAAATCTTCAAGTCAAGC
cg26502555	0.177627	24.7021	0.431511	3776.11	0.253885	3466.6							37	11	F	20376968	CAGGCATCTTTATTTTTCTAAAGCTTCAAGGGATGTCCATGTGTAGTCAGAATTGCAAAT[CG]CCACCATGTGGCCACGTGGTATACTGTCACAGCACACAACCAGTGCTGTGTGGTATCTGA
cg26524067	0.23969	20.4372	0.554865	4924.64	0.315175	3070.8					chr12:133000027-133000246	S_Shelf	37	12	R	133003928	CGAACGGGGCGGGGCCTGGGGCGGGTGGCCGGGGGGTGACGAACGGAGCAGGGCCTGGGG[CG]GGTGGCCGGTGGGGGGGTGATGAACGGGGCGGGGCCTGGGGTGGGTGGCGGGGGGGGGTG
cg26533107	-0.203125	-18.8229	0.604772	7281.43	0.807897	7660.26	FOXL1;FOXL1	2300;2300	NM_005250;NM_005250	1stExon;3'UTR	chr16:86612188-86613821	S_Shore	37	16	R	86614804	AGCTTGCAGCTTCCGGGGAAATGCAACCGACCTCTATGCCATCTCTAGCTGGGTAATCTT[CG]AGGCCCTGAAATGCAATTTTCTGAACCTCTAAGTCACTTTTATTTTATGTCATGTGATAA
cg26566189	-0.473187	-84.3989	0.0802851	7845.23	0.553473	9595.88	PSORS1C1	170679	NM_014068	5'UTR			37	6	R	31096127	CTCTGGTGGCAGTTCTTGGAACAAGACCTGAGAGCCGCTACCTTGGCTCTCAGCATTGCA[CG]GGAGTTTAGAGGTTATTAAAGAAATCCCCCTAAAGTCCCATCCCAAGGTCACATAGAGAA
cg26588076	0.231889	21.2806	0.556593	7439.35	0.324704	6649.34	SREBF1;SREBF1	6720;6720	NM_001005291;NM_004176	TSS1500;TSS1500	chr17:17743412-17743988	N_Shore	37	17	F	17741631	AAGTCCCTGGGGCTCAGCCTGGACATCCAGCTCCCTTTGTTCCTCTCCCAGAAGTGGCTG[CG]GTGGAAAATTACCCAGAATAGCGGCGCCAGAAGTCATAGGGGTCGCCAAACCACATCTCC
cg26588921	0.221749	17.9133	0.662406	12968.4	0.440657	15163.7							37	1	F	40183922	CCCACCTTGTGAAAGCCAGTAGCATTCAAGGCTGCAAGATGAACGTTAATGTGGTATATA[CG]CCGCAGTCTAACCTGAAGAAAACAGCTGACATGGATGTGGGGCACATAGGTTTTCACAGG
cg26601431	-0.171706	-14.5049	0.457072	9055.46	0.628778	8811.54							37	1	F	235054899	TCCATTGGTCTCGGGCACATTTACCCGGGACGTAGCCTGAGAGACACACAGCGAATTCCC[CG]AACAGAGTCCTTCGCCCTTCCGGGCAGGCATCACTCAGGACGCACACTGCAGACAGCTTG
cg26658571	-0.194383	-17.949	0.379511	5505.89	0.573894	5051.56							37	7	R	17139203	CAGGATAGCAACTGCCTTGTGGAAAGTTCTGTGGGTGACTCAACAGGCCAAACAAGGAAT[CG]GGAACATTCCTTTATACCTGTGCCCATGTAAATCCTCTCCCTGAGTTTTCAGCTATAGTC
cg26667508	0.185302	17.1772	0.557488	5300.77	0.372186	4943.45	CUBN	8029	NM_001081	Body			37	10	R	16946829	GAAGACAGCATTTAGCTGACTGAAATTTGAGATACAGCTGTTCTGCTTAAGACCACAAGC[CG]GTGGTTTTGAAACAGGCAGAGGGGGTGAGGGTTTATCAGAATTCCATGGAGAACATTCTC
cg26688914	0.180406	20.1717	0.58142	4303.72	0.401014	3751.05					chr16:85204598-85205031	S_Shore	37	16	F	85206442	AGGGTCATTCCACCCTTTGAAAGCTTCCTGATCCTGCCTCCCACCTGCACGTGTGGGGCA[CG]GAGGTGGACTATCTGGGGGACATGTTCACTTACAGTGGCTGCACCCGGGAAGTGCGCTCT
cg26701292	-0.265978	-19.6429	0.314284	6721.18	0.580262	6360.4	PRDM6	93166	NM_001136239	Body			37	5	F	122455960	AAATTTTAAAGAGGAACAAATGTGCATAATTTAAAAATATTCTAGATGCTGTTTTGAAGC[CG]TCCTGTGTTATGTCCAAACAGTGTTGTTTTGATGCAGTTACCTGGTGTCATTCTCCTCTA
cg26710864	0.215744	14.8484	0.435288	6552.47	0.219544	6024.95	FAR2	55711	NM_001271783	5'UTR			37	12	F	29317902	TGAGTGGAGTTCCTTACAGAACTATTTACTTGCTGTTGCCTGGTGTCATAAACAGATTAA[CG]ATGACTCATACTGTTGGTTTATAATATATGTTCCAGTTTGTGAATTGTCTTTTCACTTCC
cg26773767	-0.195689	-15.6475	0.529729	10008.1	0.725418	9621.55	XPNPEP1;XPNPEP1;XPNPEP1	7511;7511;7511	NR_030724;NM_001167604;NM_020383	Body;Body;Body			37	10	R	111643850	TGGAAGGGAGTTCCAGATGCAGGGCAAACACTCACATGATCGTCTCTAGTCCTATGATTG[CG]TAGGAGAAAAATACTGGATTGTGCTCCACATCTGATCCTCGGAGATTAAATAGCCCTAGA
cg26779330	-0.197427	-20.6469	0.354516	11339	0.551943	10663.8	TOLLIP	54472	NM_019009	3'UTR	chr11:1298009-1298476	N_Shore	37	11	F	1297558	ACGGAGCTGGCACGAGCGCAGCAGGAGAGACGGACGGCAGCCTCCGGCGGGCGAAGGACC[CG]GCTTCAGATGCCCGCTGGCTGGCAATCAGGCAGAGCCTGGCCAACCGTGCCAGGCCCCCT
cg26779721	-0.189789	-32.3802	0.554445	8747.31	0.744234	8950.99	IMPG2	50939	NM_016247	Body			37	3	F	100972008	TGATGCATCTGGGTGGTAAGAACAAAAAGGAAAGTTCATCCCATGCTGTTTCTATGCAAG[CG]GGAATGTTTTCAGTCCAGGTTACAAGGAGGCCTGATTTAGAATCCCTGTCATCTGTCAGC
cg26790245	-0.183233	-14.1015	0.349307	4632.69	0.532539	4495.05	BBX;BBX;BBX	56987;56987;56987	NM_001142568;NM_020235;NM_001276286	Body;Body;Body			37	3	R	107517279	TTTTATTTCATTTTTTCCATCAGTACTTTGAAAACTCTGAGTGTAAATTCTCCATTCAGA[CG]GGTCAGAAATTTAGACATGTTTCCTTCTAAGAGCAATTTTGGTGCCTTCTGTTTTTGTGC
cg26813483	0.287095	16.4382	0.318781	11035.7	0.031686	11355.5	C13orf16		NM_152324	Body	chr13:111978588-111979099	S_Shore	37	13	F	111980537	CAGAGTGGCTTTGTTTTCGGGGGTGACACTTGTGTATGTCTGTGCTTTTGCAGTGTGTGA[CG]TTCCTCTGTATGACATTTGTGACTACAACGTCTCCAGGGACCGATGCCAGGAGCTCGGGT
cg26865481	-0.19078	-24.4336	0.507794	11723.5	0.698574	11111.1	APBB2;APBB2;APBB2	323;323;323	NM_004307;NM_173075;NM_001166050	5'UTR;5'UTR;5'UTR			37	4	F	41206196	GGCAATGGCAACAGGGGATAAAAGCCGAAAGGCCAGAGAAAATCTGGCATGTCGTAAGAA[CG]AGATGGAAAGCAGATCATGAAATATGTTCGGTGCCTCATCAAAAAGCTTAGACTTCATCC
cg26881691	-0.234717	-15.882	0.621866	12645	0.856584	12211.9					chr2:7907330-7907740	Island	37	2	R	7907502	AGGCCGGCCGTGCTACCAAATAAGGCACCTCTCCTGCAGGGAGCTGGGACCTAAGGGACT[CG]CGCTGGGCACGGGGCAGGCGGCGCCCATGTCCCCTTCCCACGGTGCCCAGAGGGCCTGTC
cg26889118	-0.378556	-14.9277	0.130434	6103.66	0.50899	7083.44					chr15:49338363-49338771	S_Shelf	37	15	R	49342629	CCCATCAATCCCTGGGATCATTTTGCTACACTTGATTTATCATGTAGCTATCCATCCCTC[CG]TCCCTTTATCCAGCTATTAATTTGTCTTATTTTTGGTGCATGTCAAAGTAGATTACAGAC
cg26893422	0.183325	17.554	0.637855	2945.22	0.45453	2490.35							37	5	F	137073469	CTTGAGGCCAATCACAGGGACCACAAAAAGCTGAACATCACAAATAAGGAAACTGAATCT[CG]GAATCCGTGCCAGAGTTCAGACATCCACCAGGAACACAACTGGGTGATTCATAAAAGGGA
cg26898721	-0.194468	-29.4836	0.582503	8866.15	0.776972	8690.25	MINOS1-NBL1;MINOS1-NBL1	100532736;100532736	NM_001204089;NM_001204088	5'UTR;Body			37	1	F	19962709	CTTCAGCAGCCAGAGTTCTCGAAAATTCTGCCTTTATGGGTTGCAGTCCTCCCACATGGG[CG]CTATGCCCCTTAGTTCAGAAAGACAGTTTGATAGGCTCAGCCTGGGTCAGGCGTCCTCTC
cg26913058	-0.201702	-19.4919	0.254186	8364.41	0.455888	7763.39	MRPL28	10573	NM_006428	Body	chr16:419860-420256	Island	37	16	R	419975	CCGCCTGCGGACCCACCTTGTCGTTGTTGGCATATATTTGGCCCAGGATCCAGCCCTCGC[CG]CCCCACAACCCCCGCTGGGATTCGGGGGGAAAGTAGATGGGAATGGGCACGTCCTCCACA
cg26913320	-0.201439	-22.32	0.568488	5482.35	0.769926	5081.26	RBPMS;RBPMS;RBPMS;RBPMS	11030;11030;11030;11030	NM_001008712;NM_001008711;NM_001008710;NM_006867	Body;Body;Body;Body			37	8	R	30314507	AGAAACAACAGAACTTTCAGAACCTTTGGCACAACAGAACTGCATATCTGGGATGTTGGT[CG]TATCTTTATTTGGTCGTACTAAAACACAGACTCTCTGGCACTGTGAGAACTGTTTGCCTG
cg26916741	0.173176	15.2792	0.560484	4812.41	0.387308	4754.63							37	15	R	62416741	AAGCATATTCAGCTGACAGGAAATTGCTTGTATTCCACTCTGACAGACAATGATTTGCAA[CG]TTAAGTAACAAAGGGCAGTACAAATATTGACTGTTCCTGAATCACTGATACTGTAAGCAA
cg26937008	0.39969	13.9741	0.646832	9246.71	0.247142	9413.73	MASP1;MASP1;MASP1	5648;5648;5648	NM_001879;NR_033519;NM_139125	Body;Body;Body			37	3	R	186955152	GATATGACTCTTAAGTCAGATAGCAGAAGCTTAACTAGATTCTAAGTCTTGTATCCCACA[CG]GACTTAACAGATATTAAGACCATGGGCATAGGCCCTCAAACCTTTTCTTCTCTGTCCTAA
cg26938599	-0.192769	-20.5587	0.476427	4762.36	0.669195	4630.99	ENKUR	219670	NM_145010	Body	chr10:25305318-25306024	N_Shelf	37	10	F	25303159	TCTCTCATTATGGTTTTCAATGATAAATTTTAGTGTTCATATTTCAGTTCCCCAAAAAGA[CG]GTAAACTCTGAGGCGTGGGAGATCAAAAGCCAGGCAGTTGTCAGAATCTTGCCAGTGTAA
cg26943759	-0.181874	-21.3939	0.611148	14225.1	0.793023	13447							37	16	R	87100606	CCCAGCCAATTGTATGGACAGTCTTTTGCCTGGCGTGGGGGCCAAGTGGACAATACCACA[CG]GAGGACGGTGCTGAAAATTTCAAAGGAGAACCGTCTGAGGCGGCTTTGGCATTTCTCCTT
cg26968166	-0.204838	-15.3787	0.546456	4016.41	0.751294	3094.6	ANXA2;ANXA2;ANXA2;ANXA2	302;302;302;302	NM_004039;NM_001136015;NM_001002857;NM_001002858	Body;Body;Body;Body			37	15	F	60657783	ATGGCTTGGCCTGAAGAAAATCAGAGGAGTCCTGAAGAAACAGAAAGGTCAAAACTGTAA[CG]CTTGAGACAAAGACAAACAGCAGATTGACAGAGGAAGTATTTTGAATTCTCAAGTGTGTT
cg26983467	-0.18382	-17.7227	0.680985	5760.08	0.864806	5277.5	LRRC28;LRRC28	123355;123355	NM_001284400;NM_144598	Body;Body			37	15	R	99874260	TTCACATGTGCCTTTCTCTGCAGTACCTCACTGTGGACCGAAATCGTCTATGGTATGTGC[CG]CGCCATCTCTGCCAGCTGCCCAGCCTCAATGAGCTCTCCATGGCTGGAAACCGTCTTGCA
cg26987564	-0.199879	-25.0188	0.567211	11365.5	0.76709	11098	SIK3;SIK3;SIK3	23387;23387;23387	NM_001281749;NM_025164;NM_001281748	Body;Body;5'UTR			37	11	R	116960735	ACACCTGCTAAACACAAATATGTTCCTAACATAACTTACTGATGGCTCATCCAACAGTTC[CG]TACTCGCTTCCGCAATTCTATTCTGAACAGATCCAAAAGAAGTCTTTCAAGCTAATTCAT
cg27009374	-0.310445	-14.6473	0.414129	8928.8	0.724575	8811.22					chr10:47653906-47654500	S_Shore	37	10	F	47655296	ACGGGTTACATGTGCAGATCTTTGTATATACTCTGTTGGAGAAAGGATCTGGGCTGAAGA[CG]CCAGCACCTAGCACAAGCCCTGGATGAGAATAATGGGGCACTACAAGATGAACAGAGAGA
cg27022614	0.186904	14.0394	0.716546	8946.02	0.529642	7271.11	PTCHD1-AS	100873065	NR_073010	Body			37	X	R	22341884	AATCACTTTCCAGGGGCGATGACTCTTCATCTATGCAGCTAGCCACATTTCCTGGGTTGG[CG]CTTCTGTTTATTTACTTGTATTTTGTTGGACCAAGTTTTAAACACAGCCCTCCTCCTTTT
cg27037498	-0.1829	-23.5459	0.611104	8153.22	0.794005	7949.93	COA1;COA1	55744;55744	NR_047701;NM_018224	Body;Body			37	7	F	43682897	CTCACTGGGGTTCCTGGAGCACCAGATCATGGATGCTGCATCAACCAGCCCCAGCAAAGG[CG]CCTTTGGCACACAATTCCTCAGTGCTACAGCTGGGCTCTGTGCTGAGAGAAACGCAACAG
cg27053516	0.201439	15.3085	0.631453	2270.2	0.430013	1812.19	NEK11;NEK11;NEK11	79858;79858;79858	NM_145910;NM_001146003;NM_024800	Body;Body;Body			37	3	R	130752476	TATTTAATCAAAGAACTTGACAAAATGGAACAGCTGTATGTACATAGTACTTAACTTTTC[CG]TCAAAGTATTGCAATTTATCATTATGCCACTTGGGGGCATCACTTTACCATTGACATTTT
cg27056864	0.201984	17.4529	0.722448	6752.7	0.520463	2717.91	LOC100287834	100287834	NR_028349	TSS200	chr7:62858468-62858826	S_Shore	37	7	F	62859493	CAAAAGGCCCCTGCCCACGTCCCTCGAGCTCTGTGGCCTGCCCTGTGCATTGTGGTGTCA[CG]TCCATTTGTCCCCTAGTGCCATGTCTCCCCGTGGTGTGTACGTGACACTGCGCCTGTGTC
cg27057526	0.224915	25.5443	0.57328	8833.65	0.348366	9599.02	SLC24A4;SLC24A4;SLC24A4	123041;123041;123041	NM_153647;NM_153646;NM_153648	Body;Body;Body			37	14	F	92940131	ACCTTCAGACCTGCTGCTTCTGCCTCTCCTCTCCTGATTTCACAATTTTAGCCACATGCA[CG]CCGAAATCGGTTCCAATTTCAGCATCCTCAGGGACAGGCTCTGATTGACTCAGTCTGATT
cg27164337	-0.171156	-23.6707	0.437578	5393.92	0.608734	5462.77	TGFB2;TGFB2	7042;7042	NM_001135599;NM_003238	Body;Body			37	1	R	218553960	TGTAGTTTGGCCCTAGGCTGCAGAGTATATGTGTCCGGGTGCCAAGAAGCAACTGCACTC[CG]CCTGGGATGCCAAGCATTCCAGACCTGTTACCTTGTAAGTGTAATATTTACCAGATTTTT
cg27227497	-0.230356	-18.6549	0.425232	8181.03	0.655587	7827.6	PKD1;PKD1	5310;5310	NM_001009944;NM_000296	Body;Body	chr16:2165378-2165620	S_Shelf	37	16	F	2168517	TCCTCACCTAGAAGAGGCAGCCACTGGACCCCGGGTTCTGCTCCTCCTGGCTCCACCCCA[CG]CCCCCACATCCGCCCGCCGCACTCACAGGCTCCCATGCTGTTCCCTTGGCCCGGAGGCCC
cg27248699	0.195494	23.0842	0.411498	13461.6	0.216004	10728.6							37	11	F	23561621	CTGTATATACTTCCTTGGTTATAGATAGCTTTTCTGTTGAGTGGTGGCTTTCTCAGATGC[CG]ATTATAGTAGTAATGTAGTGGACATATGCTCAGGCGCGCTATCTTCTGTGGCGCTGGGAG
cg27255239	0.184751	29.0362	0.331095	6748.06	0.146345	5436.12	RFX8	731220	NM_001145664	TSS1500	chr2:102090370-102091130	S_Shore	37	2	F	102091656	TGAGTATTAAGCGACATTCACTTGCAAGGCTGTGTTGTAGTCAGAGCTCAGTCATGCAGC[CG]TTACTGTGGCTGCTAACCGCTTCAGAGTCTCCGGGTAAGGATTTCTCAATCTAGATCAAA
cg27256042	-0.183432	-20.7775	0.518957	9301.64	0.702389	9230.98	LOC101927769	101927769	NR_110117	Body			37	7	F	20336437	AAACTTGTAAGTTTTTTATTTTTGGAATTTTCCATTTAATATTTTTGGACCATGGTTGAT[CG]AAGGTAATTGAAACTGGAAAAGAAAGCTACAGATAACTAGGGGACTATTGTACTGTACTT
cg27286614	0.490949	15.2967	0.658271	14184	0.167321	10343.7	MAD1L1;MAD1L1;MAD1L1	8379;8379;8379	NM_003550;NM_001013837;NM_001013836	Body;Body;Body	chr7:2054060-2054386	N_Shelf	37	7	F	2050401	GGGTGGGTGGAAGGGAACCACTCTCAGAGCGATGCTGCATCCTCCCGCTGGCGACTACCC[CG]AGCCCACCTGGCGGTCAGGTAGCAGATCCTCACCTGCCCCGAGAGGCGCCTTCCCCAGGG
cg27286790	0.195596	19.5233	0.399096	6415.41	0.203501	6110.89	FRMD3;FRMD3;FRMD3;FRMD3	257019;257019;257019;257019	NM_001244961;NM_001244959;NM_001244960;NM_174938	Body;Body;Body;Body			37	9	F	85914710	TGTGTCACCATGACCCAGTGCCCTTTAAAAGAACCCACAGTGGTAGATGACTAAGATACA[CG]AGGCAGAAGCTGCCCAGACAAGAACTGATTCAGCACCTCTGAGCCCTACTCGTAAATAAG
cg27295145	0.271526	16.6593	0.658316	446.949	0.38679	252.622	DNAH8	1769	NM_001206927	Body			37	6	R	38702131	AAAAGATGTAATTATTGGCATCTTCTAGTAGACCCCCCCCCAAAAAAATTATTCTATGAC[CG]TATTGAAAACTTCTTACAATAAAGTAAAACAGGAAACAATAGTGTAAGAGCCACAGTAAC
cg27310733	-0.236407	-14.4612	0.585167	1322.18	0.821575	4546.77							37	3	F	128660933	CAGCATTAGCCAAACCACAAAGTTTGAGGGCACAGTCCCCAAGACCGCCCTTACTTCTGA[CG]CCAACTGCAAGTTCAGAAGGTTTCTGAGACCGCCCTCTGGTTTGATAATGCACTAGAAGG
cg27312798	-0.209919	-13.9696	0.264779	3019.91	0.474698	2362.84	ADSSL1;ADSSL1	122622;122622	NM_199165;NM_152328	Body;Body			37	14	F	105213100	GAGTCACTAAGTAACTAACGTTGCCATTTCCAAGGAAGAAGGGAGGAGACTCCTGTTTTC[CG]CTGCGGGAGGATCAGTCCCCCAACATGCACTACCTTCATAACTTAAAAATTAGAACTGCC
cg27325579	0.205409	15.8808	0.611614	3087.9	0.406205	2518.07	FAR2	55711	NM_001271783	5'UTR			37	12	R	29318120	TAAGGAGATGATTCCCTATCTGCTTCACATTTTAAGTAATTAGTATGTAAACCTCTCCTA[CG]TTAGGCTGTGGTTTCAAGTTTGCAACCATTCAAGTTTGCAATAGTTTATTTTCTCTTGTT
cg27337724	0.187313	26.3999	0.465488	9558.68	0.278175	9253.99							37	1	R	225653032	TCTGAGAGCAGGGCCCAGGTGGAAGAGGCAGCTGGATGCAGGTTAGTGGGGCCGGTTCCA[CG]GACATTTGGGGCTGGGTGGGACAGGAAGTGGGATCTGAAAAAACAGTGTGACCATGTGCA
cg27389242	-0.212365	-16.9348	0.444755	8596.25	0.65712	8409.75	DPYSL2;DPYSL2;DPYSL2	1808;1808;1808	NM_001197293;NM_001386;NM_001244604	Body;Body;Body			37	8	F	26482857	CACAAAGCTTCCACATAAAAGAAAATAGGTAAACTTTGACTTTTCTCACTTTTGATCATG[CG]GAGACTCCAAGTGGTTTAACTGTGGATACTTAGACTGAATCTGCTCCAAACCAGGCAGGA
cg27392413	-0.204509	-17.8326	0.462764	11327	0.667273	10884.5							37	11	R	12291934	GCAAACTACATTTTCCAGCTCCCTTGAAACTGGCTTACTGTTAGTTTTGACTGCTGGACG[CG]CTGGTGTGGGGCTGGAGGGCAGGATCCAAGGGGAAGCCAGGGTGTCCCTCCCAGCTCCCT
cg27411712	0.262742	15.3762	0.498999	10847.9	0.236257	11621					chr12:30975385-30976292	Island	37	12	F	30976016	CACACCGGACTCCGCGTCTTGTCCCAATACAAATACATGAAAATGCGGTTCCTCAGGTGG[CG]AGAACAGTGAGCACTTCTGAAGCAAGCCCATTAGGAACATTGAAGTAAATCTGAAGCCTA
cg27427610	-0.183938	-20.426	0.556786	8768.06	0.740724	8701.44							37	9	R	110681593	CAGCATTGCATTAGGTACCTTGGCAAGAGCCAAGCGAGGTAAACAGTTCCATTACACATA[CG]CCACATGAGGAGTGAGAGATGTCAGAGCTGGGCCAGTATGGAGGCAGCTGAGGTACACTG
cg27455470	0.203049	20.6383	0.465178	9758.8	0.262129	9060.28	CCRL2;CCRL2;LOC102724297	9034;9034;102724297	NM_001130910;NM_003965;NR_125406	TSS1500;TSS200;TSS200			37	3	R	46448702	CAGTTCCCTTATCTCAGAAGGCCAGAAGACGGCTGTCAAAGGTCACAGGGAAATCAAAGG[CG]GGGTACAGGGCCAGAGGGAGGAGGAAACAACTTCCCGGTTGCTTTCAGACGCTTCAGAGA
cg27468857	-0.185713	-18.0662	0.504371	11161.2	0.690085	11359.6	ARHGEF10	9639	NM_014629	5'UTR	chr8:1779620-1779821	S_Shelf	37	8	R	1783358	TGTGGGTGGTTCAGCCTGCCGCCCCCACCTTTGCAGGGCCATGGAGGCCGGAGGAGTGGA[CG]ATAGGAAACCGACCAGGGGGCCCAGGATGCTCGAGGCCCGAGTGCCGGACAGGGCTGAGC
cg27508002	-0.171112	-17.1333	0.517734	10330.1	0.688845	10040.4	SMAD9;SMAD9	4093;4093	NM_001127217;NM_005905	5'UTR;5'UTR			37	13	R	37454023	TTGCGAAGTGTGTTGACTTTCTCCTAAGCCCTTGAACAGGGTGGCCAACTCTGGAAAACA[CG]ACAAGACTTCAATTAGCTTAATCGGAGTAACATTCAGAAAAAGTTGAAGTTGGATAGAAA
cg27518156	0.182038	21.1549	0.549187	8281.94	0.367148	8127.15							37	6	F	6751984	CACCCTTTCCCCTCCCCCTCCCCCTCCCCCAGCAATTTGTTCCTTTTCAAGTTTGAGACA[CG]CAAGTCTTGCATCTGTGTCTCTGGAGCCGCCTACACAAACCAGCGCAGAGATCACAGGGC
cg27545615	-0.172578	-16.6769	0.517449	8437.6	0.690027	7927.75	PFKFB3;PFKFB3	5209;5209	NM_004566;NM_001145443	Body;Body	chr10:6242975-6246457	S_Shelf	37	10	R	6249748	ATGCCCTGTTGCTACATCAACATGATGGTAAATGCTTCTTACAAAACCTGTAGCTTCCTT[CG]CATGCATCCTGTAACTCCTGCTGACTTACTGAATTTGTGAGTCAGCATAATGGTCAAGAA
cg27606022	-0.172577	-21.0797	0.423254	4577.9	0.59583	4198.71	ELOVL5;ELOVL5;ELOVL5;ELOVL5;ELOVL5	60481;60481;60481;60481;60481	NM_001301856;NM_001242830;NM_001242831;NM_021814;NM_001242828	5'UTR;5'UTR;5'UTR;5'UTR;5'UTR			37	6	F	53179101	TCTCTGCAAGTACCAAAATTCAACTCTAGGCTGTCATAGAGCCATTTAGCTGTAACAAAA[CG]AAGGAAAGCCAGTGATCAAATTAACATGAAGTCAGTTAGGTGCCCACCTACAGCCAGAAC
cg27614376	-0.187792	-18.0168	0.39764	3058.75	0.585433	3075.21							37	3	R	16779726	TTTTCTTCAATAATAGGGAAACAGTACTTGAACTCTTCAGCTCATCTTAATGTGGGTACA[CG]TTCTAAAAAAAAAAATATTGATGGTGCCCAGCATAAGCCATTGGATGTCTCCTTTCTCAC
cg27625456	0.171067	18.2886	0.60743	7960.63	0.436364	7587.68	LGALS9;LGALS9;LGALS9;LGALS9;LGALS9	3965;3965;3965;3965;3965	NR_024043;NM_009587;NM_002308;NM_002308;NM_009587	Body;1stExon;1stExon;5'UTR;5'UTR			37	17	R	25958267	TCTATTTCTTTGTTAAGTCGTTCCCTCTACAAAGGACTTCCTAGTGGGTGTGAAAGGCAG[CG]GTGGCCACAGAGGCGGCGGAGAGATGGCCTTCAGCGGTTCCCAGGCTCCCTACCTGAGTC
cg27639897	-0.209083	-22.4065	0.562667	6029.87	0.771751	6298.48	TTC15		NM_016030	Body	chr2:3461654-3461863	S_Shelf	37	2	R	3464111	AGGTCACGTCTGGGCCGGGTGATGTACTCCATGGCAAACTGTCTGCTCCTGATGAAGGTA[CG]TGGGTGGCCAAGCAGGGCTGCCATGTGATCTGGAAGAGCGGGGTCAGTGGGAGCCGCGAG
cg27659796	0.337324	16.5382	0.500024	13156.9	0.1627	13602.5	ABR;ABR	29;29	NM_021962;NM_001159746	Body;5'UTR			37	17	F	1053794	CCTAGATCTGAGCTCCTTCCTGGGAGTCCAGGGCCCTTCACAAGTTTGGGTGAACAATCC[CG]GTACACGGTCTGTGGTAACATCCTGCACGGCTCTAAACCAGAGGCAACAGGGCACCCCAC
ch.3.3371471R	0.175768	13.0379	0.412362	3805.46	0.236594	3308.05	NLGN1	22871	NM_014932	5'UTR			36	3	F	173127198	GTGACACGTTTTCTAGGGGCCAGTGACACGTTTTCTAGTGTTTTTCCACATTCCCGTCTA[CA]GTACATATGGAATATGAACAGTTTTTTCCAAGAAAAGTGATTGTTTCTTCTCAGGCTTTC
rs1495031	0.367506	15.5851	0.950945	9458.6	0.583439	11991.5
rs1520670	-0.307142	-13.0141	0.141177	4813.7	0.448319	5037.69
rs6471533	0.441021	15.209	0.592909	14487	0.151888	13417.2
rs9292570	-0.377994	-16.2094	0.0246472	10488	0.402641	14548.2
